# Supplementary material for: Crystal structure of 1-phenyl­imido-1-{6-[1-(phenyl­imino)­eth­yl]pyridin-2-yl}ethan-1-yl-κ3 N,N′,N′′)iron(II)
Source: Acta Crystallogr E Crystallogr Commun. 2016 Oct 18;72(Pt 11):1595–8. doi: 10.1107/S2056989016015528 (PMC5095841; doi:10.1107/S2056989016015528)
Supplement: Supplementary file 1 [file e-72-01595-sup1.cif]

##############################################################################
#                                                                            #
# This CIF contains the data in a paper accepted for publication in          #
# Acta Crystallographica Section E. It conforms to the requirements of       #
# Notes for Authors for Acta Crystallographica Section E, and has been       #
# peer reviewed under the auspices of the IUCr Commission on Journals.       #
#                                                                            #
# Full details of the Crystallographic Information File format               #
# are given in the paper "The Crystallographic Information File (CIF):       #
# a New Standard Archive File for Crystallography" by S. R. Hall, F. H.      #
# Allen and I. D. Brown [Acta Cryst. (1991), A47, 655-685].                  #
#                                                                            #
# The current version of the core CIF dictionary is obtainable from          #
# ftp://ftp.iucr.org/pub/cif_core.dic.                                       #
#                                                                            #
# Software is freely available for graphical display of the structure(s)     #
# in this CIF. For information consult the CIF software page                 #
# http://www.iucr.org/resources/cif/software.                                #
#                                                                            #
# This file may be used for bona fide research purposes within the           #
# scientific community so long as proper attribution is given to the journal # 
# article from which it was obtained.                                        #
#                                                                            #
##############################################################################
data_I
_audit_creation_method
;
Olex2 1.2
(compiled 2016.02.19 svn.r3266 for OlexSys, GUI svn.r5155)
;
_journal_date_recd_electronic     2016-09-04
_journal_date_accepted     2016-10-03
_journal_name_full     'Acta Crystallographica, Section E'
_journal_year     2016
_journal_volume     72
_journal_issue     11
_journal_page_first     1595
_journal_page_last     1598
_journal_paper_category     GM
_journal_paper_doi     10.1107/S2056989016015528
_journal_coeditor_code     WM5324
_publ_contact_author_name     'Richard F. Jordan'
_publ_contact_author_address
;
Department of Chemistry, the University of Chicago, 5735 South Ellis ave,
Chicago, Il 60637, USA
;
_publ_contact_author_email     'rfjordan@uchicago.edu'
_publ_contact_author_fax     '1-773-702-0805'
_publ_contact_author_phone     '1-773-702-6429'
_publ_section_title
;\
Crystal structure of
1-phenylimido-1-{6-[1-(phenylimino)ethyl]pyridin-2-yl}ethan-1-yl-\
\k^3^<i>N</i>,<i>N</i>',<i>N</i>'')iron(II)
;
loop_
    _publ_author_name
    _publ_author_footnote
    _publ_author_address
    'Lau, Ka-Cheong' .
;
Department of Chemistry, The University of Chicago, 5735 South Ellis ave,
Chicago, Il 60637, USA
;
    'Filatov, Alexander S.' .
;
Department of Chemistry, The University of Chicago, 5735 South Ellis ave,
Chicago, Il 60637, USA
;
    'Jordan, Richard F.' .
;
Department of Chemistry, The University of Chicago, 5735 South Ellis ave,
Chicago, Il 60637, USA
;
_publ_section_synopsis
;
In the structure of the iron(II) title compound with tridentate radical anionic
2,6-bis[1-(phenylimino)ethyl]pyridine ligands, two independent half-molecules
are present in the asymmetric unit.
;
_database_code_depnum_ccdc_archive     'CCDC 1507934'
_chemical_name_systematic
;\
1-Phenylimido-1-{6-[1-(phenylimino)ethyl]pyridin-2-yl}ethan-1-yl-\
\k^3^<i>N</i>,<i>N</i>',<i>N</i>'')iron(II)
;
_chemical_name_common     ?
_chemical_formula_moiety     'C42 H38 Fe N6'
_chemical_formula_sum     'C42 H38 Fe N6'
_chemical_formula_iupac     '[Fe (C21 H19 N3)2]'
_chemical_formula_weight     682.63
_chemical_melting_point     ?
_shelx_space_group_comment
;
The symmetry employed for this shelxl refinement is uniquely defined
by the following loop, which should always be used as a source of
symmetry information in preference to the above space-group names.
They are only intended as comments.
;
_space_group_crystal_system     orthorhombic
_space_group_name_H-M_alt     'C c c e'
_space_group_name_Hall     '-C 2b 2bc'
loop_
    _space_group_symop_operation_xyz
    'x, y, z'
    '-x+1/2, -y, z'
    '-x, y, -z+1/2'
    'x+1/2, -y, -z+1/2'
    'x+1/2, y+1/2, z'
    '-x+1, -y+1/2, z'
    '-x+1/2, y+1/2, -z+1/2'
    'x+1, -y+1/2, -z+1/2'
    '-x, -y, -z'
    'x-1/2, y, -z'
    'x, -y, z-1/2'
    '-x-1/2, y, z-1/2'
    '-x+1/2, -y+1/2, -z'
    'x, y+1/2, -z'
    'x+1/2, -y+1/2, z-1/2'
    '-x, y+1/2, z-1/2'
_cell_length_a     11.9028(5)
_cell_length_b     32.2189(14)
_cell_length_c     35.5223(15)
_cell_angle_alpha     90
_cell_angle_beta     90
_cell_angle_gamma     90
_cell_volume     13622.6(10)
_cell_formula_units_Z     16
_cell_measurement_reflns_used     9834
_cell_measurement_theta_min     2.15
_cell_measurement_theta_max     26.44
_cell_measurement_temperature     100(2)
_exptl_crystal_description     plate
_exptl_crystal_colour     'dark violet'
_exptl_crystal_size_max     0.32
_exptl_crystal_size_mid     0.24
_exptl_crystal_size_min     0.10
_exptl_crystal_density_diffrn     1.331
_exptl_crystal_density_meas     ?
_exptl_crystal_density_method     ?
_exptl_crystal_F_000     5728
_exptl_absorpt_coefficient_mu     0.483
_exptl_absorpt_correction_type     multi-scan
_exptl_absorpt_process_details
;
(<i>SADABS</i>; Bruker, 2014)
;
_shelx_estimated_absorpt_T_min     0.861
_shelx_estimated_absorpt_T_max     0.953
_exptl_absorpt_correction_T_min     0.6624
_exptl_absorpt_correction_T_max     0.7454
_diffrn_ambient_temperature     100(2)
_diffrn_radiation_type     MoK\a
_diffrn_radiation_wavelength     0.71073
_diffrn_radiation_monochromator     mirrors
_diffrn_measurement_device_type     'Bruker D8 Venture PHOTON 100 CMOS'
_diffrn_measurement_method     'omega and phi scans'
_diffrn_detector_area_resol_mean     10.4167
_diffrn_reflns_number     116689
_diffrn_reflns_av_R_equivalents     0.0617
_diffrn_reflns_theta_min     1.912
_diffrn_reflns_theta_max     26.438
_diffrn_reflns_theta_full     26.000
_diffrn_measured_fraction_theta_max     0.996
_diffrn_measured_fraction_theta_full     0.999
_diffrn_reflns_limit_h_min     -14
_diffrn_reflns_limit_h_max     14
_diffrn_reflns_limit_k_min     -40
_diffrn_reflns_limit_k_max     40
_diffrn_reflns_limit_l_min     -44
_diffrn_reflns_limit_l_max     44
_diffrn_standards_number     0
_refine_special_details     ?
_reflns_number_total     7006
_reflns_number_gt     5821
_reflns_threshold_expression     'I > 2\s(I)'
_refine_ls_structure_factor_coef     Fsqd
_refine_ls_matrix_type     full
_refine_ls_R_factor_all     0.0667
_refine_ls_R_factor_gt     0.0534
_refine_ls_wR_factor_gt     0.1218
_refine_ls_wR_factor_ref     0.1278
_refine_ls_goodness_of_fit_ref     1.193
_refine_ls_restrained_S_all     1.193
_refine_ls_number_reflns     7006
_refine_ls_number_parameters     447
_refine_ls_number_restraints     0
_refine_ls_hydrogen_treatment     constr
_refine_ls_weighting_scheme     calc
_refine_ls_weighting_details
             'w=1/[\s^2^(Fo^2^)+(0.0365P)^2^+50.0482P] where P=(Fo^2^+2Fc^2^)/3'
_atom_sites_solution_hydrogens     geom
_atom_sites_solution_primary     dual
_atom_sites_solution_secondary     difmap
_refine_ls_shift/su_max     0.002
_refine_ls_shift/su_mean     0.000
_refine_diff_density_max     0.657
_refine_diff_density_min     -0.625
_refine_ls_extinction_method     none
_refine_ls_extinction_coef     .
loop_
    _atom_type_symbol
    _atom_type_description
    _atom_type_scat_dispersion_real
    _atom_type_scat_dispersion_imag
    _atom_type_scat_source
    'C' 'C' 0.0033 0.0016
                         'International Tables Vol C Tables 4.2.6.8 and 6.1.1.4'
    'H' 'H' 0.0000 0.0000
                         'International Tables Vol C Tables 4.2.6.8 and 6.1.1.4'
    'Fe' 'Fe' 0.3463 0.8444
                         'International Tables Vol C Tables 4.2.6.8 and 6.1.1.4'
    'N' 'N' 0.0061 0.0033
                         'International Tables Vol C Tables 4.2.6.8 and 6.1.1.4'
_computing_data_collection
;
APEX2 (Bruker, 2014)
;
_computing_cell_refinement
;
SAINT (Bruker, 2014)
;
_computing_data_reduction
;
SAINT (Bruker, 2014)
;
_computing_structure_solution
;
SHELXT2014 (Sheldrick, 2015<i>a</i>)
;
_computing_structure_refinement
;
SHELXL2014 (Sheldrick, 2015<i>b</i>)
;
_computing_molecular_graphics
;
<i>OLEX2</i> (Dolomanov <i>et al.</i>,  2009) and
Mercury (Macrae et al., 2008)
;
_computing_publication_material
;
publCIF (Westrip, 2010)
;
loop_
    _atom_site_type_symbol
    _atom_site_label
    _atom_site_fract_x
    _atom_site_fract_y
    _atom_site_fract_z
    _atom_site_U_iso_or_equiv
    _atom_site_adp_type
    _atom_site_calc_flag
    _atom_site_occupancy
    _atom_site_disorder_assembly
    _atom_site_disorder_group
    Fe Fe1 0.5000 0.7500 0.60614(2) 0.01348(13) Uani d 1 . .
    N N1 0.37427(17) 0.77288(6) 0.56801(6) 0.0146(4) Uani d 1 . .
    N N2 0.36620(17) 0.71185(6) 0.61341(6) 0.0148(4) Uani d 1 . .
    N N3 0.55060(18) 0.70451(6) 0.64801(6) 0.0166(5) Uani d 1 . .
    C C1 0.3933(2) 0.80895(8) 0.54604(7) 0.0151(5) Uani d 1 . .
    C C2 0.4937(2) 0.81186(8) 0.52588(7) 0.0189(6) Uani d 1 . .
    H H2 0.5457 0.7895 0.5264 0.023 Uiso calc 1 . .
    C C3 0.5181(2) 0.84716(8) 0.50503(8) 0.0195(6) Uani d 1 . .
    H H3 0.5861 0.8485 0.4911 0.023 Uiso calc 1 . .
    C C4 0.4444(2) 0.88047(8) 0.50431(8) 0.0205(6) Uani d 1 . .
    H H4 0.4614 0.9045 0.4899 0.025 Uiso calc 1 . .
    C C5 0.3457(2) 0.87820(8) 0.52478(8) 0.0220(6) Uani d 1 . .
    H H5 0.2952 0.9010 0.5247 0.026 Uiso calc 1 . .
    C C6 0.3199(2) 0.84291(8) 0.54545(7) 0.0183(5) Uani d 1 . .
    H H6 0.2517 0.8418 0.5593 0.022 Uiso calc 1 . .
    C C7 0.2742(2) 0.75478(8) 0.56928(7) 0.0169(5) Uani d 1 . .
    C C8 0.1756(2) 0.76466(9) 0.54468(8) 0.0231(6) Uani d 1 . .
    H H8A 0.1223 0.7820 0.5586 0.035 Uiso calc 1 . .
    H H8B 0.1386 0.7388 0.5370 0.035 Uiso calc 1 . .
    H H8C 0.2014 0.7796 0.5223 0.035 Uiso calc 1 . .
    C C9 0.2667(2) 0.72135(8) 0.59619(8) 0.0174(5) Uani d 1 . .
    C C10 0.1672(2) 0.70106(8) 0.60645(8) 0.0230(6) Uani d 1 . .
    H H10 0.0983 0.7080 0.5945 0.028 Uiso calc 1 . .
    C C11 0.1700(2) 0.67089(9) 0.63407(9) 0.0245(6) Uani d 1 . .
    H H11 0.1029 0.6572 0.6414 0.029 Uiso calc 1 . .
    C C12 0.2715(2) 0.66062(8) 0.65106(8) 0.0210(6) Uani d 1 . .
    H H12 0.2747 0.6393 0.6695 0.025 Uiso calc 1 . .
    C C13 0.3675(2) 0.68179(8) 0.64075(7) 0.0168(5) Uani d 1 . .
    C C14 0.4765(2) 0.67718(8) 0.65847(7) 0.0174(5) Uani d 1 . .
    C C15 0.4957(2) 0.64459(9) 0.68814(8) 0.0243(6) Uani d 1 . .
    H H15A 0.5765 0.6418 0.6929 0.036 Uiso calc 1 . .
    H H15B 0.4655 0.6180 0.6794 0.036 Uiso calc 1 . .
    H H15C 0.4577 0.6528 0.7114 0.036 Uiso calc 1 . .
    C C16 0.6627(2) 0.70349(8) 0.66146(7) 0.0182(5) Uani d 1 . .
    C C17 0.7394(3) 0.67610(9) 0.64561(8) 0.0255(6) Uani d 1 . .
    H H17 0.7143 0.6560 0.6279 0.031 Uiso calc 1 . .
    C C18 0.8519(3) 0.67774(10) 0.65533(9) 0.0319(7) Uani d 1 . .
    H H18 0.9033 0.6586 0.6445 0.038 Uiso calc 1 . .
    C C19 0.8899(3) 0.70702(10) 0.68070(10) 0.0335(7) Uani d 1 . .
    H H19 0.9674 0.7084 0.6871 0.040 Uiso calc 1 . .
    C C20 0.8139(3) 0.73426(10) 0.69674(9) 0.0325(7) Uani d 1 . .
    H H20 0.8393 0.7543 0.7144 0.039 Uiso calc 1 . .
    C C21 0.7009(3) 0.73262(9) 0.68734(8) 0.0264(6) Uani d 1 . .
    H H21 0.6495 0.7515 0.6986 0.032 Uiso calc 1 . .
    Fe Fe2 0.2500 0.5000 0.64429(2) 0.01289(13) Uani d 1 . .
    N N4 0.12861(18) 0.52706(6) 0.68203(6) 0.0157(4) Uani d 1 . .
    N N5 0.10938(18) 0.46510(6) 0.63800(6) 0.0146(4) Uani d 1 . .
    N N6 0.29045(18) 0.45369(6) 0.60258(6) 0.0160(4) Uani d 1 . .
    C C22 0.1573(2) 0.56140(8) 0.70498(7) 0.0165(5) Uani d 1 . .
    C C23 0.2584(2) 0.55886(8) 0.72503(7) 0.0188(5) Uani d 1 . .
    H H23 0.3041 0.5348 0.7225 0.023 Uiso calc 1 . .
    C C24 0.2929(2) 0.59069(8) 0.74837(8) 0.0225(6) Uani d 1 . .
    H H24 0.3605 0.5879 0.7623 0.027 Uiso calc 1 . .
    C C25 0.2294(2) 0.62673(9) 0.75159(8) 0.0236(6) Uani d 1 . .
    H H25 0.2529 0.6486 0.7677 0.028 Uiso calc 1 . .
    C C26 0.1311(2) 0.63013(8) 0.73093(8) 0.0229(6) Uani d 1 . .
    H H26 0.0877 0.6548 0.7326 0.027 Uiso calc 1 . .
    C C27 0.0946(2) 0.59791(8) 0.70769(8) 0.0201(6) Uani d 1 . .
    H H27 0.0271 0.6008 0.6937 0.024 Uiso calc 1 . .
    C C28 0.0248(2) 0.51224(8) 0.68000(7) 0.0163(5) Uani d 1 . .
    C C29 -0.0753(2) 0.52709(9) 0.70198(8) 0.0252(6) Uani d 1 . .
    H H29A -0.0498 0.5432 0.7238 0.038 Uiso calc 1 . .
    H H29B -0.1190 0.5031 0.7106 0.038 Uiso calc 1 . .
    H H29C -0.1224 0.5446 0.6859 0.038 Uiso calc 1 . .
    C C30 0.0117(2) 0.47772(8) 0.65463(7) 0.0170(5) Uani d 1 . .
    C C31 -0.0902(2) 0.45885(8) 0.64529(8) 0.0211(6) Uani d 1 . .
    H H31 -0.1579 0.4679 0.6568 0.025 Uiso calc 1 . .
    C C32 -0.0925(2) 0.42691(9) 0.61925(8) 0.0241(6) Uani d 1 . .
    H H32 -0.1617 0.4139 0.6129 0.029 Uiso calc 1 . .
    C C33 0.0070(2) 0.41386(8) 0.60236(8) 0.0212(6) Uani d 1 . .
    H H33 0.0071 0.3916 0.5848 0.025 Uiso calc 1 . .
    C C34 0.1056(2) 0.43407(8) 0.61172(7) 0.0159(5) Uani d 1 . .
    C C35 0.2133(2) 0.42730(8) 0.59329(7) 0.0161(5) Uani d 1 . .
    C C36 0.2259(2) 0.39396(9) 0.56407(8) 0.0223(6) Uani d 1 . .
    H H36A 0.1913 0.4031 0.5405 0.033 Uiso calc 1 . .
    H H36B 0.1889 0.3686 0.5728 0.033 Uiso calc 1 . .
    H H36C 0.3059 0.3884 0.5599 0.033 Uiso calc 1 . .
    C C37 0.4006(2) 0.45267(8) 0.58710(7) 0.0178(5) Uani d 1 . .
    C C38 0.4804(2) 0.42575(9) 0.60131(9) 0.0264(6) Uani d 1 . .
    H H38 0.4595 0.4054 0.6194 0.032 Uiso calc 1 . .
    C C39 0.5910(3) 0.42826(10) 0.58929(10) 0.0360(8) Uani d 1 . .
    H H39 0.6451 0.4094 0.5990 0.043 Uiso calc 1 . .
    C C40 0.6235(3) 0.45784(10) 0.56331(10) 0.0362(8) Uani d 1 . .
    H H40 0.6997 0.4599 0.5556 0.043 Uiso calc 1 . .
    C C41 0.5432(3) 0.48453(10) 0.54870(9) 0.0324(7) Uani d 1 . .
    H H41 0.5642 0.5047 0.5305 0.039 Uiso calc 1 . .
    C C42 0.4326(2) 0.48196(9) 0.56043(8) 0.0233(6) Uani d 1 . .
    H H42 0.3782 0.5003 0.5502 0.028 Uiso calc 1 . .
loop_
    _atom_site_aniso_label
    _atom_site_aniso_U_11
    _atom_site_aniso_U_22
    _atom_site_aniso_U_33
    _atom_site_aniso_U_12
    _atom_site_aniso_U_13
    _atom_site_aniso_U_23
    Fe1 0.0106(2) 0.0120(2) 0.0179(3) -0.00086(19) 0.000 0.000
    N1 0.0102(10) 0.0139(10) 0.0197(11) 0.0024(8) -0.0003(8) -0.0004(9)
    N2 0.0115(10) 0.0120(10) 0.0210(11) -0.0015(8) 0.0005(8) -0.0009(8)
    N3 0.0149(11) 0.0154(11) 0.0194(11) 0.0006(9) -0.0002(9) 0.0012(9)
    C1 0.0151(13) 0.0135(12) 0.0166(12) -0.0002(10) -0.0038(10) -0.0016(10)
    C2 0.0190(13) 0.0157(12) 0.0218(14) 0.0002(11) -0.0017(11) -0.0009(11)
    C3 0.0148(13) 0.0206(13) 0.0231(14) -0.0023(11) 0.0020(11) -0.0007(11)
    C4 0.0219(14) 0.0163(13) 0.0234(14) -0.0011(11) -0.0051(11) 0.0033(11)
    C5 0.0268(15) 0.0160(13) 0.0231(14) 0.0051(11) -0.0076(12) -0.0016(11)
    C6 0.0173(13) 0.0180(13) 0.0195(13) 0.0021(11) -0.0031(10) -0.0023(10)
    C7 0.0133(12) 0.0144(12) 0.0229(13) 0.0005(10) -0.0015(10) -0.0027(10)
    C8 0.0154(13) 0.0231(14) 0.0307(15) -0.0027(11) -0.0060(11) 0.0029(12)
    C9 0.0140(13) 0.0151(12) 0.0232(14) 0.0007(10) 0.0005(10) -0.0027(10)
    C10 0.0150(13) 0.0198(13) 0.0342(16) 0.0016(11) -0.0037(12) 0.0000(12)
    C11 0.0156(14) 0.0202(14) 0.0376(17) -0.0058(11) 0.0060(12) 0.0019(12)
    C12 0.0176(14) 0.0169(13) 0.0285(15) -0.0014(10) 0.0049(11) 0.0031(11)
    C13 0.0158(13) 0.0134(12) 0.0211(13) 0.0004(10) 0.0017(10) 0.0001(10)
    C14 0.0185(14) 0.0136(12) 0.0200(13) 0.0010(10) 0.0019(10) 0.0007(10)
    C15 0.0204(14) 0.0265(15) 0.0259(14) -0.0016(12) -0.0016(12) 0.0095(12)
    C16 0.0172(13) 0.0171(13) 0.0202(13) -0.0036(10) -0.0024(10) 0.0070(10)
    C17 0.0252(15) 0.0243(14) 0.0271(15) 0.0012(12) 0.0004(12) 0.0013(12)
    C18 0.0180(15) 0.0352(17) 0.0423(18) 0.0016(13) -0.0011(13) 0.0077(15)
    C19 0.0189(15) 0.0325(17) 0.049(2) -0.0028(13) -0.0091(14) 0.0144(15)
    C20 0.0326(17) 0.0264(15) 0.0385(18) -0.0112(13) -0.0160(14) 0.0052(13)
    C21 0.0310(16) 0.0194(14) 0.0286(15) 0.0013(12) -0.0071(13) 0.0032(12)
    Fe2 0.0107(2) 0.0120(2) 0.0160(3) -0.0018(2) 0.000 0.000
    N4 0.0151(11) 0.0149(10) 0.0171(11) 0.0001(8) -0.0001(9) 0.0002(9)
    N5 0.0135(11) 0.0132(10) 0.0171(11) -0.0028(8) -0.0001(8) 0.0004(8)
    N6 0.0163(11) 0.0145(10) 0.0173(11) 0.0005(9) 0.0004(9) 0.0000(9)
    C22 0.0166(13) 0.0171(12) 0.0157(12) -0.0052(10) 0.0056(10) -0.0002(10)
    C23 0.0177(13) 0.0174(13) 0.0212(14) -0.0019(11) 0.0031(11) -0.0019(11)
    C24 0.0204(14) 0.0246(14) 0.0226(14) -0.0050(12) 0.0012(11) -0.0014(12)
    C25 0.0259(15) 0.0192(13) 0.0257(14) -0.0047(12) 0.0055(12) -0.0066(12)
    C26 0.0255(15) 0.0154(13) 0.0277(15) 0.0020(11) 0.0117(12) -0.0027(11)
    C27 0.0184(13) 0.0206(14) 0.0211(13) -0.0019(11) 0.0048(11) 0.0012(11)
    C28 0.0087(12) 0.0189(13) 0.0212(13) -0.0001(10) 0.0018(10) 0.0008(11)
    C29 0.0168(14) 0.0267(15) 0.0320(16) -0.0031(11) 0.0057(12) -0.0091(12)
    C30 0.0133(12) 0.0171(12) 0.0206(13) -0.0008(10) 0.0011(10) 0.0021(11)
    C31 0.0112(13) 0.0215(14) 0.0305(15) 0.0008(11) 0.0021(11) -0.0007(12)
    C32 0.0169(14) 0.0226(14) 0.0327(16) -0.0058(11) -0.0046(12) -0.0011(12)
    C33 0.0230(14) 0.0177(13) 0.0228(14) -0.0026(11) -0.0015(11) -0.0026(11)
    C34 0.0182(13) 0.0135(12) 0.0159(12) -0.0004(10) -0.0016(10) 0.0019(10)
    C35 0.0172(13) 0.0150(12) 0.0163(12) 0.0001(10) -0.0015(10) -0.0002(10)
    C36 0.0194(14) 0.0229(14) 0.0246(14) -0.0020(11) 0.0011(11) -0.0071(12)
    C37 0.0174(13) 0.0155(12) 0.0204(13) -0.0019(10) 0.0012(11) -0.0067(10)
    C38 0.0186(15) 0.0249(15) 0.0358(17) -0.0002(11) 0.0018(12) 0.0015(13)
    C39 0.0168(15) 0.0318(17) 0.059(2) 0.0034(13) 0.0021(15) -0.0043(16)
    C40 0.0194(15) 0.0300(17) 0.059(2) -0.0070(13) 0.0152(15) -0.0159(16)
    C41 0.0331(17) 0.0243(15) 0.0399(18) -0.0087(13) 0.0187(14) -0.0054(14)
    C42 0.0226(15) 0.0195(13) 0.0280(15) 0.0003(11) 0.0067(12) -0.0030(12)
_geom_special_details
;
 All esds (except the esd in the dihedral angle between two l.s. planes)
 are estimated using the full covariance matrix.  The cell esds are taken
 into account individually in the estimation of esds in distances, angles
 and torsion angles; correlations between esds in cell parameters are only
 used when they are defined by crystal symmetry.  An approximate (isotropic)
 treatment of cell esds is used for estimating esds involving l.s. planes.
;
loop_
    _geom_bond_atom_site_label_1
    _geom_bond_atom_site_label_2
    _geom_bond_site_symmetry_2
    _geom_bond_distance
    _geom_bond_publ_flag
    Fe1 N1 6_565 2.149(2) ?
    Fe1 N1 . 2.149(2) y
    Fe1 N2 . 2.028(2) y
    Fe1 N2 6_565 2.028(2) ?
    Fe1 N3 6_565 2.173(2) ?
    Fe1 N3 . 2.173(2) y
    N1 C1 . 1.418(3) ?
    N1 C7 . 1.327(3) y
    N2 C9 . 1.368(3) y
    N2 C13 . 1.372(3) y
    N3 C14 . 1.300(3) y
    N3 C16 . 1.418(3) ?
    C1 C2 . 1.396(4) ?
    C1 C6 . 1.401(4) ?
    C2 H2 . 0.9500 ?
    C2 C3 . 1.388(4) ?
    C3 H3 . 0.9500 ?
    C3 C4 . 1.386(4) ?
    C4 H4 . 0.9500 ?
    C4 C5 . 1.383(4) ?
    C5 H5 . 0.9500 ?
    C5 C6 . 1.388(4) ?
    C6 H6 . 0.9500 ?
    C7 C8 . 1.497(4) ?
    C7 C9 . 1.443(4) y
    C8 H8A . 0.9800 ?
    C8 H8B . 0.9800 ?
    C8 H8C . 0.9800 ?
    C9 C10 . 1.401(4) ?
    C10 H10 . 0.9500 ?
    C10 C11 . 1.382(4) ?
    C11 H11 . 0.9500 ?
    C11 C12 . 1.390(4) ?
    C12 H12 . 0.9500 ?
    C12 C13 . 1.381(4) ?
    C13 C14 . 1.450(4) y
    C14 C15 . 1.505(4) ?
    C15 H15A . 0.9800 ?
    C15 H15B . 0.9800 ?
    C15 H15C . 0.9800 ?
    C16 C17 . 1.389(4) ?
    C16 C21 . 1.390(4) ?
    C17 H17 . 0.9500 ?
    C17 C18 . 1.384(4) ?
    C18 H18 . 0.9500 ?
    C18 C19 . 1.381(5) ?
    C19 H19 . 0.9500 ?
    C19 C20 . 1.384(5) ?
    C20 H20 . 0.9500 ?
    C20 C21 . 1.386(4) ?
    C21 H21 . 0.9500 ?
    Fe2 N4 . 2.155(2) y
    Fe2 N4 2_565 2.155(2) ?
    Fe2 N5 2_565 2.029(2) ?
    Fe2 N5 . 2.029(2) y
    Fe2 N6 2_565 2.157(2) ?
    Fe2 N6 . 2.157(2) y
    N4 C22 . 1.416(3) ?
    N4 C28 . 1.327(3) ?
    N5 C30 . 1.366(3) ?
    N5 C34 . 1.368(3) ?
    N6 C35 . 1.294(3) ?
    N6 C37 . 1.422(3) ?
    C22 C23 . 1.400(4) ?
    C22 C27 . 1.397(4) ?
    C23 H23 . 0.9500 ?
    C23 C24 . 1.381(4) ?
    C24 H24 . 0.9500 ?
    C24 C25 . 1.390(4) ?
    C25 H25 . 0.9500 ?
    C25 C26 . 1.385(4) ?
    C26 H26 . 0.9500 ?
    C26 C27 . 1.395(4) ?
    C27 H27 . 0.9500 ?
    C28 C29 . 1.502(4) ?
    C28 C30 . 1.440(4) ?
    C29 H29A . 0.9800 ?
    C29 H29B . 0.9800 ?
    C29 H29C . 0.9800 ?
    C30 C31 . 1.397(4) ?
    C31 H31 . 0.9500 ?
    C31 C32 . 1.384(4) ?
    C32 H32 . 0.9500 ?
    C32 C33 . 1.393(4) ?
    C33 H33 . 0.9500 ?
    C33 C34 . 1.383(4) ?
    C34 C35 . 1.456(4) ?
    C35 C36 . 1.501(4) ?
    C36 H36A . 0.9800 ?
    C36 H36B . 0.9800 ?
    C36 H36C . 0.9800 ?
    C37 C38 . 1.382(4) ?
    C37 C42 . 1.391(4) ?
    C38 H38 . 0.9500 ?
    C38 C39 . 1.386(4) ?
    C39 H39 . 0.9500 ?
    C39 C40 . 1.382(5) ?
    C40 H40 . 0.9500 ?
    C40 C41 . 1.387(5) ?
    C41 H41 . 0.9500 ?
    C41 C42 . 1.383(4) ?
    C42 H42 . 0.9500 ?
loop_
    _geom_angle_atom_site_label_1
    _geom_angle_atom_site_label_2
    _geom_angle_atom_site_label_3
    _geom_angle_site_symmetry_1
    _geom_angle_site_symmetry_3
    _geom_angle
    _geom_angle_publ_flag
    N1 Fe1 N1 . 6_565 101.86(11) ?
    N1 Fe1 N3 6_565 . 90.40(8) ?
    N1 Fe1 N3 . . 148.84(8) ?
    N1 Fe1 N3 . 6_565 90.40(8) ?
    N1 Fe1 N3 6_565 6_565 148.84(8) ?
    N2 Fe1 N1 . 6_565 114.79(8) ?
    N2 Fe1 N1 6_565 . 114.79(8) ?
    N2 Fe1 N1 . . 75.01(8) ?
    N2 Fe1 N1 6_565 6_565 75.01(8) ?
    N2 Fe1 N2 6_565 . 165.36(12) ?
    N2 Fe1 N3 . 6_565 95.96(8) ?
    N2 Fe1 N3 . . 73.84(8) ?
    N2 Fe1 N3 6_565 . 95.96(8) ?
    N2 Fe1 N3 6_565 6_565 73.84(8) ?
    N3 Fe1 N3 6_565 . 93.62(11) ?
    C1 N1 Fe1 . . 121.09(16) ?
    C7 N1 Fe1 . . 116.93(17) ?
    C7 N1 C1 . . 121.5(2) ?
    C9 N2 Fe1 . . 119.18(17) ?
    C9 N2 C13 . . 119.0(2) ?
    C13 N2 Fe1 . . 120.60(17) ?
    C14 N3 Fe1 . . 117.66(18) ?
    C14 N3 C16 . . 121.8(2) ?
    C16 N3 Fe1 . . 120.47(16) ?
    C2 C1 N1 . . 118.3(2) ?
    C2 C1 C6 . . 118.3(2) ?
    C6 C1 N1 . . 123.3(2) ?
    C1 C2 H2 . . 119.7 ?
    C3 C2 C1 . . 120.5(2) ?
    C3 C2 H2 . . 119.7 ?
    C2 C3 H3 . . 119.6 ?
    C4 C3 C2 . . 120.8(3) ?
    C4 C3 H3 . . 119.6 ?
    C3 C4 H4 . . 120.4 ?
    C5 C4 C3 . . 119.1(3) ?
    C5 C4 H4 . . 120.4 ?
    C4 C5 H5 . . 119.7 ?
    C4 C5 C6 . . 120.7(3) ?
    C6 C5 H5 . . 119.7 ?
    C1 C6 H6 . . 119.7 ?
    C5 C6 C1 . . 120.6(3) ?
    C5 C6 H6 . . 119.7 ?
    N1 C7 C8 . . 126.2(2) ?
    N1 C7 C9 . . 114.0(2) ?
    C9 C7 C8 . . 119.8(2) ?
    C7 C8 H8A . . 109.5 ?
    C7 C8 H8B . . 109.5 ?
    C7 C8 H8C . . 109.5 ?
    H8A C8 H8B . . 109.5 ?
    H8A C8 H8C . . 109.5 ?
    H8B C8 H8C . . 109.5 ?
    N2 C9 C7 . . 114.2(2) ?
    N2 C9 C10 . . 120.8(2) ?
    C10 C9 C7 . . 125.0(2) ?
    C9 C10 H10 . . 120.3 ?
    C11 C10 C9 . . 119.5(3) ?
    C11 C10 H10 . . 120.3 ?
    C10 C11 H11 . . 120.1 ?
    C10 C11 C12 . . 119.8(3) ?
    C12 C11 H11 . . 120.1 ?
    C11 C12 H12 . . 120.4 ?
    C13 C12 C11 . . 119.1(2) ?
    C13 C12 H12 . . 120.4 ?
    N2 C13 C12 . . 121.8(2) ?
    N2 C13 C14 . . 113.0(2) ?
    C12 C13 C14 . . 125.1(2) ?
    N3 C14 C13 . . 114.4(2) ?
    N3 C14 C15 . . 124.7(2) ?
    C13 C14 C15 . . 120.7(2) ?
    C14 C15 H15A . . 109.5 ?
    C14 C15 H15B . . 109.5 ?
    C14 C15 H15C . . 109.5 ?
    H15A C15 H15B . . 109.5 ?
    H15A C15 H15C . . 109.5 ?
    H15B C15 H15C . . 109.5 ?
    C17 C16 N3 . . 119.8(2) ?
    C17 C16 C21 . . 118.8(3) ?
    C21 C16 N3 . . 121.0(3) ?
    C16 C17 H17 . . 119.7 ?
    C18 C17 C16 . . 120.7(3) ?
    C18 C17 H17 . . 119.7 ?
    C17 C18 H18 . . 119.8 ?
    C19 C18 C17 . . 120.4(3) ?
    C19 C18 H18 . . 119.8 ?
    C18 C19 H19 . . 120.4 ?
    C18 C19 C20 . . 119.2(3) ?
    C20 C19 H19 . . 120.4 ?
    C19 C20 H20 . . 119.6 ?
    C19 C20 C21 . . 120.8(3) ?
    C21 C20 H20 . . 119.6 ?
    C16 C21 H21 . . 119.9 ?
    C20 C21 C16 . . 120.1(3) ?
    C20 C21 H21 . . 119.9 ?
    N4 Fe2 N4 . 2_565 103.07(11) ?
    N4 Fe2 N6 . 2_565 89.87(8) ?
    N4 Fe2 N6 . . 148.95(8) ?
    N4 Fe2 N6 2_565 2_565 148.95(8) ?
    N4 Fe2 N6 2_565 . 89.87(8) ?
    N5 Fe2 N4 2_565 2_565 74.91(8) ?
    N5 Fe2 N4 2_565 . 113.41(8) ?
    N5 Fe2 N4 . 2_565 113.41(8) ?
    N5 Fe2 N4 . . 74.91(8) ?
    N5 Fe2 N5 2_565 . 167.36(12) ?
    N5 Fe2 N6 . 2_565 97.10(8) ?
    N5 Fe2 N6 . . 74.04(8) ?
    N5 Fe2 N6 2_565 2_565 74.05(8) ?
    N5 Fe2 N6 2_565 . 97.10(8) ?
    N6 Fe2 N6 . 2_565 93.24(11) ?
    C22 N4 Fe2 . . 120.83(16) ?
    C28 N4 Fe2 . . 116.42(17) ?
    C28 N4 C22 . . 122.5(2) ?
    C30 N5 Fe2 . . 119.30(17) ?
    C30 N5 C34 . . 119.0(2) ?
    C34 N5 Fe2 . . 120.49(17) ?
    C35 N6 Fe2 . . 118.10(18) ?
    C35 N6 C37 . . 122.7(2) ?
    C37 N6 Fe2 . . 119.16(16) ?
    C23 C22 N4 . . 117.0(2) ?
    C27 C22 N4 . . 124.7(2) ?
    C27 C22 C23 . . 118.2(2) ?
    C22 C23 H23 . . 119.4 ?
    C24 C23 C22 . . 121.1(3) ?
    C24 C23 H23 . . 119.4 ?
    C23 C24 H24 . . 119.7 ?
    C23 C24 C25 . . 120.5(3) ?
    C25 C24 H24 . . 119.7 ?
    C24 C25 H25 . . 120.6 ?
    C26 C25 C24 . . 118.8(3) ?
    C26 C25 H25 . . 120.6 ?
    C25 C26 H26 . . 119.4 ?
    C25 C26 C27 . . 121.1(3) ?
    C27 C26 H26 . . 119.4 ?
    C22 C27 H27 . . 120.0 ?
    C26 C27 C22 . . 120.1(3) ?
    C26 C27 H27 . . 120.0 ?
    N4 C28 C29 . . 126.6(2) ?
    N4 C28 C30 . . 114.4(2) ?
    C30 C28 C29 . . 119.0(2) ?
    C28 C29 H29A . . 109.5 ?
    C28 C29 H29B . . 109.5 ?
    C28 C29 H29C . . 109.5 ?
    H29A C29 H29B . . 109.5 ?
    H29A C29 H29C . . 109.5 ?
    H29B C29 H29C . . 109.5 ?
    N5 C30 C28 . . 114.1(2) ?
    N5 C30 C31 . . 120.4(2) ?
    C31 C30 C28 . . 125.4(2) ?
    C30 C31 H31 . . 120.0 ?
    C32 C31 C30 . . 120.0(3) ?
    C32 C31 H31 . . 120.0 ?
    C31 C32 H32 . . 120.1 ?
    C31 C32 C33 . . 119.7(3) ?
    C33 C32 H32 . . 120.1 ?
    C32 C33 H33 . . 120.8 ?
    C34 C33 C32 . . 118.4(2) ?
    C34 C33 H33 . . 120.8 ?
    N5 C34 C33 . . 122.4(2) ?
    N5 C34 C35 . . 112.8(2) ?
    C33 C34 C35 . . 124.6(2) ?
    N6 C35 C34 . . 114.3(2) ?
    N6 C35 C36 . . 125.1(2) ?
    C34 C35 C36 . . 120.4(2) ?
    C35 C36 H36A . . 109.5 ?
    C35 C36 H36B . . 109.5 ?
    C35 C36 H36C . . 109.5 ?
    H36A C36 H36B . . 109.5 ?
    H36A C36 H36C . . 109.5 ?
    H36B C36 H36C . . 109.5 ?
    C38 C37 N6 . . 120.5(2) ?
    C38 C37 C42 . . 119.1(3) ?
    C42 C37 N6 . . 120.1(2) ?
    C37 C38 H38 . . 119.9 ?
    C37 C38 C39 . . 120.3(3) ?
    C39 C38 H38 . . 119.9 ?
    C38 C39 H39 . . 119.6 ?
    C40 C39 C38 . . 120.8(3) ?
    C40 C39 H39 . . 119.6 ?
    C39 C40 H40 . . 120.5 ?
    C39 C40 C41 . . 119.0(3) ?
    C41 C40 H40 . . 120.5 ?
    C40 C41 H41 . . 119.8 ?
    C42 C41 C40 . . 120.4(3) ?
    C42 C41 H41 . . 119.8 ?
    C37 C42 H42 . . 119.8 ?
    C41 C42 C37 . . 120.5(3) ?
    C41 C42 H42 . . 119.8 ?
loop_
    _geom_torsion_atom_site_label_1
    _geom_torsion_atom_site_label_2
    _geom_torsion_atom_site_label_3
    _geom_torsion_atom_site_label_4
    _geom_torsion_site_symmetry_1
    _geom_torsion_site_symmetry_2
    _geom_torsion_site_symmetry_3
    _geom_torsion_site_symmetry_4
    _geom_torsion
    _geom_torsion_publ_flag
    Fe1 N1 C1 C2 . . . . 49.0(3) ?
    Fe1 N1 C1 C6 . . . . -126.8(2) ?
    Fe1 N1 C7 C8 . . . . -178.0(2) ?
    Fe1 N1 C7 C9 . . . . -1.2(3) ?
    Fe1 N2 C9 C7 . . . . 9.7(3) ?
    Fe1 N2 C9 C10 . . . . -166.8(2) ?
    Fe1 N2 C13 C12 . . . . 167.8(2) ?
    Fe1 N2 C13 C14 . . . . -8.5(3) ?
    Fe1 N3 C14 C13 . . . . -1.3(3) ?
    Fe1 N3 C14 C15 . . . . -177.5(2) ?
    Fe1 N3 C16 C17 . . . . -96.2(3) ?
    Fe1 N3 C16 C21 . . . . 76.4(3) ?
    N1 C1 C2 C3 . . . . -177.7(2) ?
    N1 C1 C6 C5 . . . . 176.9(2) ?
    N1 C7 C9 N2 . . . . -5.2(3) ?
    N1 C7 C9 C10 . . . . 171.1(3) ?
    N2 C9 C10 C11 . . . . -0.5(4) ?
    N2 C13 C14 N3 . . . . 5.9(3) ?
    N2 C13 C14 C15 . . . . -177.7(2) ?
    N3 C16 C17 C18 . . . . 172.8(3) ?
    N3 C16 C21 C20 . . . . -172.3(3) ?
    C1 N1 C7 C8 . . . . 9.8(4) ?
    C1 N1 C7 C9 . . . . -173.4(2) ?
    C1 C2 C3 C4 . . . . 1.1(4) ?
    C2 C1 C6 C5 . . . . 1.1(4) ?
    C2 C3 C4 C5 . . . . 0.1(4) ?
    C3 C4 C5 C6 . . . . -0.8(4) ?
    C4 C5 C6 C1 . . . . 0.2(4) ?
    C6 C1 C2 C3 . . . . -1.7(4) ?
    C7 N1 C1 C2 . . . . -139.1(3) ?
    C7 N1 C1 C6 . . . . 45.1(4) ?
    C7 C9 C10 C11 . . . . -176.6(3) ?
    C8 C7 C9 N2 . . . . 171.9(2) ?
    C8 C7 C9 C10 . . . . -11.8(4) ?
    C9 N2 C13 C12 . . . . 0.7(4) ?
    C9 N2 C13 C14 . . . . -175.6(2) ?
    C9 C10 C11 C12 . . . . -0.8(4) ?
    C10 C11 C12 C13 . . . . 2.0(4) ?
    C11 C12 C13 N2 . . . . -1.9(4) ?
    C11 C12 C13 C14 . . . . 173.9(3) ?
    C12 C13 C14 N3 . . . . -170.2(3) ?
    C12 C13 C14 C15 . . . . 6.2(4) ?
    C13 N2 C9 C7 . . . . 177.1(2) ?
    C13 N2 C9 C10 . . . . 0.6(4) ?
    C14 N3 C16 C17 . . . . 79.8(3) ?
    C14 N3 C16 C21 . . . . -107.5(3) ?
    C16 N3 C14 C13 . . . . -177.5(2) ?
    C16 N3 C14 C15 . . . . 6.3(4) ?
    C16 C17 C18 C19 . . . . -0.7(5) ?
    C17 C16 C21 C20 . . . . 0.5(4) ?
    C17 C18 C19 C20 . . . . 1.0(5) ?
    C18 C19 C20 C21 . . . . -0.6(5) ?
    C19 C20 C21 C16 . . . . -0.2(5) ?
    C21 C16 C17 C18 . . . . -0.1(4) ?
    Fe2 N4 C22 C23 . . . . -47.6(3) ?
    Fe2 N4 C22 C27 . . . . 129.6(2) ?
    Fe2 N4 C28 C29 . . . . -177.2(2) ?
    Fe2 N4 C28 C30 . . . . 4.7(3) ?
    Fe2 N5 C30 C28 . . . . -8.9(3) ?
    Fe2 N5 C30 C31 . . . . 168.2(2) ?
    Fe2 N5 C34 C33 . . . . -169.7(2) ?
    Fe2 N5 C34 C35 . . . . 6.0(3) ?
    Fe2 N6 C35 C34 . . . . 2.6(3) ?
    Fe2 N6 C35 C36 . . . . 178.1(2) ?
    Fe2 N6 C37 C38 . . . . 96.8(3) ?
    Fe2 N6 C37 C42 . . . . -75.9(3) ?
    N4 C22 C23 C24 . . . . -179.5(2) ?
    N4 C22 C27 C26 . . . . -179.3(2) ?
    N4 C28 C30 N5 . . . . 2.3(3) ?
    N4 C28 C30 C31 . . . . -174.6(3) ?
    N5 C30 C31 C32 . . . . 0.5(4) ?
    N5 C34 C35 N6 . . . . -5.4(3) ?
    N5 C34 C35 C36 . . . . 178.9(2) ?
    N6 C37 C38 C39 . . . . -172.3(3) ?
    N6 C37 C42 C41 . . . . 171.9(3) ?
    C22 N4 C28 C29 . . . . -3.0(4) ?
    C22 N4 C28 C30 . . . . 178.9(2) ?
    C22 C23 C24 C25 . . . . -2.1(4) ?
    C23 C22 C27 C26 . . . . -2.2(4) ?
    C23 C24 C25 C26 . . . . -0.1(4) ?
    C24 C25 C26 C27 . . . . 1.0(4) ?
    C25 C26 C27 C22 . . . . 0.1(4) ?
    C27 C22 C23 C24 . . . . 3.2(4) ?
    C28 N4 C22 C23 . . . . 138.5(3) ?
    C28 N4 C22 C27 . . . . -44.3(4) ?
    C28 C30 C31 C32 . . . . 177.3(3) ?
    C29 C28 C30 N5 . . . . -175.9(2) ?
    C29 C28 C30 C31 . . . . 7.2(4) ?
    C30 N5 C34 C33 . . . . -2.5(4) ?
    C30 N5 C34 C35 . . . . 173.2(2) ?
    C30 C31 C32 C33 . . . . -0.3(4) ?
    C31 C32 C33 C34 . . . . -1.3(4) ?
    C32 C33 C34 N5 . . . . 2.8(4) ?
    C32 C33 C34 C35 . . . . -172.5(3) ?
    C33 C34 C35 N6 . . . . 170.2(2) ?
    C33 C34 C35 C36 . . . . -5.5(4) ?
    C34 N5 C30 C28 . . . . -176.3(2) ?
    C34 N5 C30 C31 . . . . 0.8(4) ?
    C35 N6 C37 C38 . . . . -81.6(3) ?
    C35 N6 C37 C42 . . . . 105.6(3) ?
    C37 N6 C35 C34 . . . . -178.9(2) ?
    C37 N6 C35 C36 . . . . -3.4(4) ?
    C37 C38 C39 C40 . . . . 0.7(5) ?
    C38 C37 C42 C41 . . . . -1.0(4) ?
    C38 C39 C40 C41 . . . . -1.4(5) ?
    C39 C40 C41 C42 . . . . 1.0(5) ?
    C40 C41 C42 C37 . . . . 0.2(5) ?
    C42 C37 C38 C39 . . . . 0.5(4) ?
_shelx_hkl_file
;
   2   0   0   23.60    1.30
  -2   0   0   20.40    1.20
  -2   0   0   22.00    1.30
  -2   0   0   22.40    1.30
   2   0   0   20.20    1.10
   2   0   0   21.60    1.30
   4   0   0  125.29    6.40
   4   0   0  117.39    6.10
  -4   0   0  129.79    6.40
  -4   0   0  125.19    6.30
   4   0   0  124.59    6.10
  -4   0   0  122.69    6.20
   4   0   0  133.39    6.30
  -6   0   0    4.80    1.20
   6   0   0    5.00    1.20
   6   0   0    5.30    1.40
  -6   0   0    3.00    1.10
  -6   0   0    4.60    1.10
   8   0   0 1331.97   60.29
  -8   0   0 1259.47   60.29
   8   0   0 1285.07   60.39
  -8   0   0 1295.07   60.09
  -8   0   0 1299.77   60.49
 -10   0   0   71.99    5.00
  10   0   0   63.79    6.30
 -10   0   0   71.69    5.50
  10   0   0   66.59    5.10
 -10   0   0   77.49    4.70
  12   0   0  158.58    9.60
 -12   0   0  170.58    9.70
 -12   0   0  161.18    8.90
  14   0   0   -2.60    3.40
 -14   0   0    1.00    4.30
 -14   0   0    1.00    2.30
  -3  -1   0   -1.00    0.50
  -3  -1   0   -0.60    0.60
  -3   1   0   -1.40    0.50
   3   1   0   -0.70    0.50
  -3   1   0   -2.40    0.50
  -3  -1   0   -2.20    0.50
   3  -1   0   -2.80    0.50
   3  -1   0   -1.30    0.50
   3  -1   0   -2.40    0.50
   5   1   0   -1.20    0.80
   7   1   0   -0.70    1.10
   7   1   0   -0.20    1.10
  -7   1   0    0.30    1.00
  -7  -1   0   -0.20    1.30
  -7   1   0    1.30    1.10
   7   1   0   -0.50    0.80
  -7  -1   0   -0.50    1.10
   7  -1   0    1.10    1.10
   7  -1   0   -0.90    1.10
  -7  -1   0    0.10    1.00
   7   1   0   -1.40    0.60
  -9  -1   0   26.90    2.70
   9  -1   0   19.60    3.00
  -9   1   0   21.50    2.70
  -9   1   0   29.00    3.50
  -9   1   0   30.60    3.00
   9   1   0   30.40    3.30
 -11   1   0    0.30    2.10
 -11  -1   0    3.50    2.80
 -11   1   0    0.10    1.70
 -11  -1   0    0.20    1.60
  11   1   0    1.60    2.00
  11  -1   0    0.90    2.50
  11   1   0    2.50    2.50
  11  -1   0   -0.60    2.00
 -13  -1   0    7.40    2.30
  13   1   0    9.20    3.40
 -13   1   0    4.70    2.40
 -13   1   0    6.20    3.60
 -13  -1   0    6.80    3.40
  13  -1   0    4.90    3.30
  -2   2   0  237.38   11.40
  -2  -2   0  245.38   11.50
  -2   2   0  243.68   11.40
   2  -2   0  235.78   11.40
   2   2   0  258.37   11.40
  -2  -2   0  261.37   11.50
   2   2   0  209.78   11.60
   2   2   0  239.08   11.40
  -2  -2   0  254.17   11.50
   2  -2   0  252.07   11.40
   4  -2   0    2.60    0.70
  -4  -2   0    1.50    0.80
   4   2   0    1.20    0.70
  -4   2   0    2.20    0.80
   4  -2   0    1.40    0.80
  -4  -2   0    0.80    0.70
   4   2   0    1.60    0.60
  -4  -2   0    1.80    0.60
   4   2   0    0.80    0.80
   4   2   0    1.50    0.80
  -4   2   0    1.60    0.70
   4  -2   0    2.70    0.70
  -6   2   0 1698.93   78.39
  -6  -2   0 1663.63   78.49
   6   2   0 1671.53   78.29
   6   2   0 1743.73   78.29
   6  -2   0 1779.72   78.39
  -6  -2   0 1725.03   78.59
  -6  -2   0 1700.83   78.29
  -6   2   0 1641.74   78.39
   6  -2   0 1652.03   78.49
   6   2   0 1651.93   78.59
  -6   2   0 1721.63   78.59
   8   2   0    1.00    1.30
  -8  -2   0    2.60    1.60
   8  -2   0    3.20    1.40
  -8   2   0    2.10    1.70
   8   2   0    1.60    1.20
   8   2   0    3.70    1.50
  -8  -2   0    3.40    1.40
  -8   2   0    5.90    1.50
  -8   2   0    2.00    1.30
  -8  -2   0    3.50    1.60
   8  -2   0    2.90    1.40
   8   2   0    2.20    0.80
 -10   2   0   34.40    4.10
  10   2   0   36.40    3.80
  10  -2   0   31.40    3.60
  10  -2   0   32.50    4.70
 -10  -2   0   27.40    2.90
 -10  -2   0   28.90    3.50
 -10   2   0   26.00    3.10
  10   2   0   30.40    3.90
 -10  -2   0   29.20    4.00
 -10   2   0   35.80    3.60
 -12  -2   0    0.60    2.80
 -12  -2   0    0.90    1.80
 -12   2   0    3.40    2.70
 -12   2   0    1.30    1.90
  12  -2   0   -3.40    2.20
  12   2   0    0.30    2.40
  12  -2   0    0.70    2.80
  14   2   0   41.30    5.10
 -14  -2   0   38.80    4.40
 -14   2   0   43.00    5.60
 -14  -2   0   40.10    5.60
  14  -2   0   40.40    5.70
 -14   2   0   40.40    4.60
   1   3   0    0.30    0.20
  -1  -3   0   -0.10    0.30
  -1  -3   0    0.20    0.20
   1  -3   0    0.00    0.20
  -1   3   0   -0.20    0.20
  -1   3   0   -0.20    0.20
   1   3   0    0.00    0.20
  -1   3   0    0.90    0.20
  -1  -3   0   -0.10    0.20
   1   3   0   -0.10    0.30
  -3  -3   0   -0.20    0.40
   3   3   0    0.20    0.60
   3   3   0   -0.10    0.40
   3  -3   0    0.20    0.40
   3  -3   0    0.30    0.50
   3   3   0    0.70    0.50
  -3  -3   0    0.00    0.60
  -3  -3   0    0.00    0.50
  -3   3   0   -0.30    0.50
  -3   3   0   -0.20    0.40
  -3  -3   0   -0.20    0.40
   3  -3   0    0.30    0.50
   5   3   0   -1.50    0.70
  -5   3   0   -0.10    0.90
   5   3   0   -2.20    0.80
   5  -3   0   -0.60    0.80
   5  -3   0    0.00    0.80
   5   3   0   -1.40    0.80
  -5  -3   0   -0.70    0.70
  -5  -3   0   -0.50    0.80
  -5   3   0   -0.80    0.80
   5   3   0    0.10    0.90
  -5  -3   0   -2.00    0.80
   5  -3   0   -0.70    0.80
  -7  -3   0    6.40    1.40
  -7   3   0    7.40    1.40
  -7   3   0    3.90    1.40
   7   3   0    6.40    1.40
   7  -3   0    4.70    1.30
  -7  -3   0    5.60    1.20
  -7  -3   0    2.00    1.30
  -7   3   0    2.30    1.10
   7   3   0    3.10    1.40
   7  -3   0    5.80    1.20
   9  -3   0    2.60    1.70
  -9  -3   0   -1.10    1.80
  -9  -3   0    0.90    1.40
  -9  -3   0    1.20    1.70
   9  -3   0    1.60    1.60
  -9   3   0   -1.40    1.90
   9   3   0   -0.70    1.00
   9   3   0    2.10    1.70
  -9   3   0    0.90    1.40
  -9   3   0    3.00    1.50
   9   3   0   -0.10    1.70
  11  -3   0   -0.70    2.10
 -11  -3   0    4.30    3.00
  11  -3   0    2.40    2.30
  11   3   0    4.50    2.70
  11   3   0    6.00    2.60
 -11   3   0    0.60    2.30
 -11  -3   0    0.90    1.70
 -11   3   0    4.30    1.80
 -13   3   0    2.80    3.30
 -13   3   0    5.30    2.20
  13  -3   0   -0.60    2.70
  13   3   0    2.10    3.00
 -13  -3   0    5.70    3.50
 -13  -3   0    1.40    2.40
   0  -4   0 2694.73  125.99
   0   4   0 2846.72  126.19
   0  -4   0 2785.82  126.09
   0   4   0 2468.25  125.99
   0   4   0 2875.01  125.99
   2  -4   0   10.40    0.80
  -2  -4   0    9.00    1.00
   2   4   0    7.50    1.00
   2   4   0    8.60    1.00
   2  -4   0   10.20    0.90
   2  -4   0    7.20    0.90
   2   4   0    6.50    1.00
  -2   4   0    9.60    0.80
  -2   4   0    8.60    0.90
  -2  -4   0    8.80    1.00
  -2  -4   0    9.10    1.00
   4   4   0    2.60    0.80
  -4   4   0    2.90    0.90
  -4  -4   0    2.00    0.80
   4   4   0    1.30    0.80
   4  -4   0    1.90    0.80
  -4  -4   0    2.90    0.70
  -4  -4   0    2.60    0.90
   4  -4   0    3.20    0.70
  -4   4   0    3.30    0.70
   4   4   0    2.50    0.90
   4  -4   0    3.10    0.70
  -6   4   0   10.60    1.50
  -6  -4   0    7.50    1.50
   6  -4   0    9.90    1.30
  -6  -4   0   11.00    1.30
  -6  -4   0    8.60    1.40
   6   4   0   10.20    1.80
   6   4   0    7.70    1.40
   6   4   0   11.20    1.60
   6  -4   0    9.90    1.40
  -6   4   0    9.50    1.40
   6   4   0    8.90    1.30
   6  -4   0   12.00    1.40
   8   4   0  188.38    9.50
  -8  -4   0  183.28    9.70
   8  -4   0  182.18    9.70
  -8  -4   0  188.58    9.90
  -8   4   0  187.28    9.50
  -8   4   0  197.98    9.90
   8   4   0  190.58    9.90
  -8  -4   0  178.88   10.10
   8  -4   0  188.78    9.50
   8   4   0  196.08    9.30
   8   4   0  187.38    9.70
  -8   4   0  183.88    9.50
  10   4   0    0.60    1.70
  10   4   0    1.00    1.10
  10   4   0    1.40    2.20
 -10   4   0    2.70    1.60
 -10   4   0    2.20    2.50
 -10  -4   0    0.00    2.10
  10  -4   0    2.00    1.70
 -10   4   0    0.60    2.00
 -10  -4   0    2.90    1.50
 -10  -4   0    0.50    2.10
  10  -4   0    2.80    1.70
  10   4   0   -1.00    2.00
 -12   4   0   28.80    4.50
 -12   4   0   38.40    3.80
  12  -4   0   30.90    4.20
  12  -4   0   33.70    4.70
 -12  -4   0   33.60    3.70
 -12  -4   0   36.60    4.70
  12   4   0   32.60    4.70
 -14  -4   0    4.90    4.20
  14  -4   0   10.70    4.00
 -14  -4   0   13.60    2.90
  14   4   0   11.90    4.30
 -14   4   0   14.60    3.00
 -14   4   0    9.50    4.30
  -1  -5   0    0.00    0.30
  -1   5   0    0.10    0.30
   1   5   0    0.40    0.40
  -1   5   0    0.00    0.30
   1  -5   0    0.00    0.30
   1   5   0    0.00    0.40
   1   5   0   -0.40    0.30
  -1   5   0    0.20    0.30
   1  -5   0    0.00    0.30
  -1  -5   0   -0.10    0.50
  -1  -5   0    0.20    0.40
  -1   5   0   -0.20    0.40
   3  -5   0   -0.50    0.50
   3   5   0   -0.10    0.60
  -3  -5   0   -0.80    0.50
   3   5   0   -0.10    0.70
   3  -5   0    0.40    0.50
  -3   5   0    0.50    0.40
   3   5   0   -1.00    0.50
  -3  -5   0   -0.10    0.60
  -3  -5   0   -0.30    0.50
  -3  -5   0   -0.50    0.50
   3  -5   0   -0.10    0.40
  -3   5   0   -0.90    0.50
   5   5   0    0.10    1.00
   5  -5   0   -0.30    0.70
  -5  -5   0   -0.70    0.80
   5   5   0   -0.30    1.00
  -5  -5   0   -0.10    0.90
  -5   5   0   -0.10    0.70
   5  -5   0   -0.80    0.90
   5   5   0   -0.90    0.70
  -5   5   0   -0.90    0.90
   5  -5   0   -0.70    0.70
  -5  -5   0   -1.40    1.00
   5   5   0   -1.50    0.90
  -7  -5   0    1.10    1.30
  -7   5   0    2.80    1.10
   7  -5   0    2.00    1.00
   7   5   0    0.90    1.20
   7   5   0    1.40    1.30
   7  -5   0    0.30    1.20
   7  -5   0    1.80    1.00
  -7  -5   0    0.90    1.00
  -7   5   0    1.90    1.40
  -7  -5   0   -0.80    1.20
   7   5   0   -0.20    1.20
   7   5   0   -0.80    0.80
   9  -5   0    8.20    1.80
  -9  -5   0   11.40    2.30
  -9  -5   0   12.80    1.90
  -9   5   0    8.10    2.30
   9   5   0    7.10    2.20
  -9   5   0   10.80    1.90
   9  -5   0   16.30    2.50
   9   5   0    4.20    1.70
  -9   5   0   11.70    2.00
  -9  -5   0    9.30    2.10
 -11   5   0    4.40    1.80
  11  -5   0    1.50    2.00
  11   5   0    1.00    1.50
 -11  -5   0    4.20    2.30
  11   5   0    1.90    2.40
  11  -5   0    1.30    2.40
  11   5   0   -3.50    2.70
 -11  -5   0    0.20    1.80
 -11   5   0    0.00    2.20
  13   5   0    7.40    3.60
 -13   5   0   -2.90    3.10
 -13  -5   0    5.80    2.20
  13  -5   0   -4.90    2.90
 -13  -5   0    2.90    3.40
 -13   5   0    1.30    2.40
   0  -6   0    0.80    0.40
   0   6   0   -0.70    0.50
   0  -6   0    0.10    0.60
   0  -6   0    0.80    0.60
   0   6   0    0.00    0.40
   0   6   0    0.60    0.60
   0   6   0    0.80    0.60
  -2   6   0   38.00    2.00
  -2  -6   0   31.10    2.20
   2   6   0   29.50    2.10
   2   6   0   30.90    2.20
  -2  -6   0   31.60    2.10
  -2  -6   0   30.60    2.10
   2  -6   0   33.40    2.00
  -2   6   0   33.70    2.00
   2   6   0   30.60    2.10
   4  -6   0   17.80    1.40
  -4  -6   0   18.30    1.40
   4   6   0   21.00    1.80
  -4  -6   0   19.20    1.70
   4  -6   0   19.90    1.60
  -4   6   0   18.10    1.50
  -4  -6   0   17.60    1.70
   4  -6   0   18.20    1.50
  -4   6   0   18.80    1.60
   4   6   0   16.70    1.90
   4   6   0   18.30    1.70
   4   6   0   16.10    1.70
   6   6   0   75.69    4.50
  -6   6   0   76.79    4.40
  -6   6   0   77.09    4.20
   6   6   0   73.29    4.30
   6  -6   0   75.99    4.30
  -6  -6   0   72.69    4.40
   6  -6   0   79.29    4.10
  -6  -6   0   75.49    4.50
   6   6   0   66.89    4.50
   6  -6   0   80.19    4.30
   6   6   0   75.69    4.50
  -6  -6   0   74.49    4.10
   8  -6   0   27.60    2.60
  -8  -6   0   25.50    2.90
   8   6   0   26.40    3.10
   8   6   0   25.50    2.50
   8  -6   0   23.90    2.50
  -8  -6   0   28.10    2.90
   8  -6   0   27.40    2.50
  -8   6   0   26.20    2.60
  -8   6   0   24.20    3.10
   8   6   0   26.70    2.90
  -8   6   0   25.50    2.70
   8   6   0   28.20    2.90
  -8  -6   0   27.60    2.50
  10  -6   0  473.15   23.10
 -10   6   0  498.75   23.00
 -10   6   0  469.15   23.10
  10  -6   0  464.95   22.90
  10   6   0  451.15   23.20
  10   6   0  487.85   23.50
 -10  -6   0  462.35   23.30
 -10   6   0  453.15   23.40
 -10  -6   0  481.45   22.80
  10   6   0  492.35   22.70
 -10  -6   0  496.15   24.20
  12   6   0    6.70    2.80
  12   6   0    4.80    1.80
 -12   6   0   12.40    3.00
 -12  -6   0    8.10    2.00
  12  -6   0    1.80    2.60
  12  -6   0    3.40    3.00
 -12  -6   0   -2.40    2.80
 -12   6   0    5.10    2.10
  12   6   0   -0.10    2.50
 -14  -6   0   93.09    6.40
 -14   6   0   97.59    8.10
 -14  -6   0   97.49    8.40
  14   6   0  100.29    8.20
 -14   6   0  100.29    6.80
  14  -6   0   92.09    7.60
  -1   7   0    0.10    0.30
  -1  -7   0   -0.20    0.40
  -1   7   0   -0.70    0.50
   1  -7   0   -0.10    0.40
  -1   7   0   -0.30    0.40
  -1   7   0   -0.50    0.40
   1   7   0    0.00    0.60
  -1  -7   0    0.00    0.50
   1  -7   0    0.70    0.40
   1   7   0   -0.50    0.60
  -1   7   0   -0.80    0.50
   1   7   0   -0.70    0.40
  -1  -7   0   -0.30    0.50
   1   7   0   -0.40    0.40
  -3  -7   0    0.40    0.50
   3   7   0   -0.50    0.60
  -3  -7   0   -0.30    0.70
  -3  -7   0   -0.40    0.70
   3   7   0    0.10    0.60
   3  -7   0    0.00    0.60
   3  -7   0    0.80    0.60
  -3   7   0   -0.60    0.50
   3   7   0   -0.70    0.80
  -3  -7   0   -0.80    0.60
   3   7   0    0.10    0.70
  -3   7   0   -0.40    0.60
   3  -7   0   -0.10    0.50
  -3   7   0    0.00    0.40
  -3   7   0    0.30    0.50
   5  -7   0    3.50    0.80
   5  -7   0    1.90    0.90
  -5  -7   0   -1.40    1.00
   5   7   0    0.60    1.20
  -5   7   0    1.20    1.00
  -5  -7   0    1.60    1.00
  -5  -7   0    3.60    0.80
   5   7   0    0.30    0.80
  -7  -7   0    0.50    1.50
  -7   7   0    3.00    1.50
   7  -7   0    1.10    1.00
   7   7   0    2.50    1.40
  -7  -7   0    0.00    1.00
   7   7   0    2.60    1.50
   7  -7   0    0.50    1.20
  -7  -7   0    2.50    1.30
  -7   7   0    3.70    1.20
   7   7   0    0.70    1.00
   7  -7   0    2.10    1.10
   7   7   0    0.60    1.20
  -9   7   0    0.90    2.20
   9  -7   0    2.10    1.60
  -9  -7   0   -2.80    1.70
  -9  -7   0    0.10    1.20
   9  -7   0    1.60    1.60
   9   7   0   -2.60    1.70
   9  -7   0   -0.70    1.40
   9   7   0    1.20    1.90
  -9   7   0   -0.70    1.50
  -9  -7   0   -1.40    1.80
   9   7   0   -1.80    1.80
  -9   7   0    1.00    1.70
   9   7   0   -0.30    1.30
 -11  -7   0    2.20    2.50
  11   7   0   -2.00    1.60
  11   7   0    0.40    2.20
  11  -7   0   -0.80    2.10
  11  -7   0    5.20    2.40
 -11   7   0   -1.00    2.00
 -11   7   0    1.40    2.40
  11   7   0    3.20    4.00
 -11  -7   0    1.10    1.70
 -13   7   0    5.20    3.60
  13  -7   0    8.00    3.10
 -13  -7   0    2.10    2.20
 -13  -7   0   14.70    3.90
 -13   7   0    2.70    2.30
  13   7   0    9.10    3.60
   0   8   0   36.80    2.30
   0  -8   0   34.30    2.00
   0  -8   0   36.10    2.10
   0   8   0   35.50    2.20
   0   8   0   34.00    2.00
   0  -8   0   35.50    1.90
   0   8   0   38.00    2.10
   2   8   0    7.40    1.30
  -2  -8   0    9.10    1.10
  -2  -8   0    8.30    1.20
  -2  -8   0    9.10    0.80
   2   8   0    7.00    1.20
   2   8   0    6.90    1.20
  -2   8   0    8.90    1.20
   2  -8   0    9.10    0.90
  -2  -8   0    7.90    1.20
  -2   8   0    8.20    1.10
  -2   8   0    8.30    0.90
   2  -8   0    8.20    1.10
  -2   8   0    8.30    0.90
   2  -8   0    9.40    0.90
   2   8   0    8.00    1.10
   4   8   0 1663.43   76.09
   4  -8   0 1709.63   75.99
   4  -8   0 1735.33   75.89
  -4  -8   0 1580.64   76.09
   4   8   0 1626.24   76.19
   4   8   0 1592.64   76.19
  -4  -8   0 1592.54   75.79
   4   8   0 1586.64   76.09
   4  -8   0 1619.24   75.89
  -4   8   0 1733.03   75.99
  -4  -8   0 1623.74   76.09
  -4   8   0 1665.73   75.89
   6  -8   0   12.30    1.50
  -6   8   0   15.10    2.10
   6   8   0   12.40    1.70
  -6  -8   0   11.80    1.40
  -6  -8   0   13.20    2.00
   6   8   0   10.20    1.90
  -6   8   0   10.70    1.70
   6  -8   0   13.00    1.80
   6   8   0   12.40    1.90
   6  -8   0   14.90    1.70
   6   8   0   14.70    2.10
  -6  -8   0   15.40    2.00
   8   8   0   47.00    4.10
   8  -8   0   48.70    3.40
  -8  -8   0   52.59    3.30
  -8  -8   0   48.30    3.90
  -8   8   0   51.59    3.70
   8   8   0   50.79    3.90
   8  -8   0   52.89    3.60
  -8  -8   0   50.79    3.90
   8   8   0   50.29    3.60
   8  -8   0   53.19    3.60
   8   8   0   45.70    4.00
  -8   8   0   58.09    4.10
 -10   8   0   27.20    3.40
  10   8   0   37.50    4.30
  10   8   0   40.70    4.10
  10   8   0   36.70    3.30
  10  -8   0   38.90    3.70
  10  -8   0   40.30    3.60
 -10   8   0   36.10    3.80
 -10  -8   0   42.20    3.30
  10   8   0   33.30    4.10
 -10   8   0   44.70    4.70
  12  -8   0   27.90    3.80
 -12   8   0   28.90    4.10
  12  -8   0   28.40    4.20
 -12   8   0   29.70    3.70
  12   8   0   26.30    3.70
  12   8   0   30.80    4.20
 -12  -8   0   26.00    3.50
  12   8   0   28.70    3.60
 -12  -8   0   36.70    4.80
 -14   8   0   18.10    3.20
 -14   8   0   10.80    4.50
 -14  -8   0   17.80    3.20
 -14  -8   0   16.30    4.80
  14   8   0   10.60    5.50
  14  -8   0   17.70    4.30
  -1  -9   0   -2.80    0.40
   1  -9   0   -2.90    0.50
  -1   9   0   -2.30    0.40
  -1  -9   0   -2.90    0.50
  -1  -9   0   -2.30    0.50
   1   9   0   -2.40    0.50
  -1   9   0   -2.40    0.60
  -1   9   0   -2.80    0.40
   1   9   0   -2.70    0.70
   1   9   0   -2.10    0.60
  -1   9   0   -2.50    0.40
  -1   9   0   -2.20    0.60
  -1   9   0   -3.10    0.50
   1   9   0   -3.30    0.60
   3   9   0   -0.20    0.70
   3   9   0   -2.80    1.00
   3  -9   0    0.60    0.60
  -3  -9   0   -0.80    0.70
   3  -9   0   -1.00    0.70
   3   9   0    0.90    0.90
  -3  -9   0    0.30    0.90
  -3   9   0    1.70    0.80
   5   9   0   -1.60    1.10
   5  -9   0    1.60    0.80
  -5  -9   0   -1.60    0.90
   5  -9   0    0.30    0.90
   5   9   0   -1.10    1.20
  -5   9   0    2.60    0.90
  -5  -9   0    1.10    1.10
  -5  -9   0    0.70    0.80
   5  -9   0    2.40    0.90
   5   9   0    0.80    1.10
  -5   9   0    1.70    1.00
  -7  -9   0    3.90    1.50
   7  -9   0    2.70    1.30
   7   9   0    4.50    1.60
  -7  -9   0    7.80    1.30
  -7   9   0    8.40    1.60
   7   9   0    5.50    1.60
  -9   9   0    4.30    1.80
   9   9   0    1.80    2.10
   9   9   0    2.20    2.00
  -9   9   0    5.00    1.70
   9  -9   0    1.80    1.60
   9  -9   0    4.40    1.70
   9   9   0    3.20    2.20
  -9   9   0    7.00    2.60
  -9  -9   0    4.40    1.80
  -9  -9   0    5.00    1.70
   9  -9   0    1.70    1.60
   9   9   0    2.20    1.50
  -9  -9   0    9.60    2.20
 -11  -9   0   36.00    4.30
 -11   9   0   30.50    4.10
 -11   9   0   29.70    3.60
  11  -9   0   25.40    4.10
  11  -9   0   30.70    3.70
 -11  -9   0   29.60    3.40
  13   9   0    2.10    3.40
 -13   9   0    8.40    2.60
 -13  -9   0    6.10    2.50
 -13  -9   0    8.30    3.90
  13  -9   0    6.40    3.00
 -13   9   0    5.10    3.40
   0 -10   0   44.50    2.40
   0 -10   0   42.40    2.50
   0  10   0   46.30    2.50
   0  10   0   47.70    2.70
   0 -10   0   46.90    2.70
   0  10   0   47.50    2.80
   0  10   0   48.10    2.90
  -2 -10   0   15.30    1.00
  -2 -10   0   12.70    1.50
   2 -10   0   11.70    1.30
  -2 -10   0   11.90    1.30
   2 -10   0   14.30    1.20
  -2  10   0   11.40    1.20
  -2  10   0   15.10    1.20
   2 -10   0    9.90    1.20
   2  10   0   13.70    1.60
   2  10   0    9.60    1.60
   2  10   0    8.10    1.40
   2  10   0    9.50    1.30
  -2  10   0   10.80    1.30
  -4 -10   0    3.40    1.10
   4  10   0    2.00    1.20
  -4 -10   0    3.70    1.10
   4  10   0    1.00    0.90
  -4  10   0    1.00    0.70
   4  10   0    1.70    1.20
  -4  10   0    1.70    0.90
  -4  10   0    1.30    0.80
   4 -10   0    2.40    0.80
   4  10   0    2.20    0.90
  -4  10   0    2.00    0.80
   4 -10   0    2.60    0.90
   4 -10   0    2.70    0.80
  -4 -10   0    3.70    0.80
   6  10   0  131.39    7.00
  -6  10   0  120.79    6.60
   6 -10   0  123.29    6.40
   6  10   0  128.39    6.80
   6  10   0  128.89    6.80
   6 -10   0  112.49    6.60
   6 -10   0  119.39    6.70
  -6  10   0  122.09    6.40
  -6 -10   0  122.89    6.70
  -6 -10   0  132.89    6.20
   6  10   0  121.79    6.80
  -6 -10   0  121.59    6.80
   8  10   0    2.70    2.00
   8  10   0    1.10    1.90
   8 -10   0    2.70    1.50
  -8 -10   0    1.60    1.30
   8 -10   0    4.00    1.50
  -8 -10   0    2.80    1.70
  -8 -10   0    0.80    1.80
  -8  10   0    1.30    1.90
   8  10   0    1.40    1.60
   8 -10   0    1.30    1.30
  -8  10   0    1.70    1.40
   8  10   0    1.80    1.40
 -10  10   0  402.86   19.30
  10 -10   0  393.96   19.50
  10 -10   0  403.06   19.20
  10 -10   0  417.76   19.20
  10  10   0  391.86   19.70
  10  10   0  369.26   19.60
  10  10   0  345.07   19.50
 -10 -10   0  396.06   19.00
 -10  10   0  403.86   19.30
  10  10   0  411.46   19.30
 -10  10   0  397.76   19.90
 -10 -10   0  370.56   19.60
  12  10   0    6.50    3.20
 -12 -10   0    7.60    3.60
 -12 -10   0    6.40    2.20
 -12  10   0   10.80    3.20
 -12  10   0    7.50    2.60
  12 -10   0    9.30    3.00
  12  10   0    9.00    3.50
  12  10   0    6.00    2.40
  12 -10   0    3.00    3.20
 -14 -10   0   50.19    4.80
 -14 -10   0   47.40    7.30
  14 -10   0   42.80    6.30
 -14  10   0   61.19    7.00
 -14  10   0   47.90    7.10
   1  11   0   -0.50    0.70
  -1 -11   0    1.10    0.80
   1  11   0   -0.10    0.90
  -1  11   0   -0.50    0.70
   1  11   0   -0.50    0.50
  -1 -11   0    0.40    0.50
   1  11   0    3.40    1.00
   1 -11   0    0.00    0.70
  -1 -11   0    0.20    0.60
  -1  11   0    0.50    0.60
  -1  11   0    1.30    0.60
  -1  11   0    0.50    0.90
   3  11   0   -0.10    0.80
  -3  11   0    0.10    0.70
  -3  11   0   -0.60    0.70
  -3  11   0    0.80    0.60
   3  11   0   -1.50    1.00
   3 -11   0    1.30    0.70
   3 -11   0    0.50    0.80
  -3 -11   0    0.40    0.80
  -3 -11   0   -0.20    0.90
  -3  11   0   -0.40    0.80
   3  11   0   -0.50    1.10
   3  11   0   -1.40    0.80
  -3 -11   0    0.90    0.60
   3 -11   0    1.00    0.70
   5 -11   0    0.20    1.00
   5  11   0    0.30    1.10
   5  11   0    0.20    0.90
  -5 -11   0    0.90    1.10
  -5 -11   0    0.00    1.10
   5 -11   0    0.70    0.90
  -5  11   0    0.10    0.80
  -5 -11   0    1.20    0.80
   5 -11   0    0.20    0.80
  -5  11   0    0.50    1.00
   5  11   0   -2.40    1.30
   7  11   0    0.10    1.20
  -7 -11   0    1.60    1.10
  -7 -11   0    0.30    1.50
   7  11   0    2.10    1.80
   7 -11   0   -0.10    1.10
  -7  11   0    1.60    1.60
  -7  11   0    1.30    1.20
   7 -11   0    2.30    1.10
   7  11   0    2.30    1.50
   7 -11   0    0.30    1.20
   7  11   0    1.00    1.50
  -9  11   0   43.10    3.50
   9 -11   0   31.60    3.30
  -9  11   0   31.30    4.10
  -9 -11   0   31.30    3.00
  -9 -11   0   39.20    4.00
   9  11   0   34.60    4.10
   9  11   0   33.40    3.80
   9 -11   0   38.30    3.40
 -11 -11   0    2.30    2.70
  11  11   0    1.80    2.70
  11 -11   0   -3.50    2.30
  11  11   0    1.50    1.90
 -11  11   0    4.10    2.00
 -11 -11   0    3.70    1.90
 -11  11   0    2.60    2.40
  11 -11   0    1.60    2.10
 -13 -11   0    1.80    2.20
  13  11   0   -0.80    2.80
  13 -11   0    1.60    3.20
 -13 -11   0    5.20    4.20
  13  11   0    2.20    3.60
 -13  11   0    4.20    3.60
 -13  11   0    3.60    2.30
   0  12   0  228.68   10.80
   0 -12   0  218.88   10.40
   0 -12   0  226.48   10.60
   0  12   0  212.28   10.50
   0  12   0  219.38   10.60
   0  12   0  212.38   10.80
   0 -12   0  209.48   10.40
  -2 -12   0    1.20    0.80
   2  12   0    0.10    1.00
   2  12   0    0.60    0.70
  -2 -12   0    3.00    1.00
  -2  12   0    0.00    0.70
  -2  12   0   -0.30    0.90
  -2  12   0    1.30    0.70
   2 -12   0    1.10    0.70
   2  12   0   -0.60    0.90
  -2  12   0    0.60    0.80
   2  12   0    2.10    1.00
  -2  12   0   -0.40    0.70
  -2 -12   0    3.40    0.70
   2 -12   0    0.10    0.80
   4 -12   0 2538.25  123.19
  -4 -12   0 2680.63  123.49
   4  12   0 2818.22  123.49
  -4 -12   0 2694.13  123.49
   4 -12   0 2660.33  123.19
   4 -12   0 2699.33  123.29
   4  12   0 2664.83  123.69
  -4  12   0 2627.34  123.19
  -4  12   0 2692.93  123.19
  -4  12   0 2688.23  123.19
   4  12   0 2568.34  123.49
   4  12   0 2653.63  123.69
  -4 -12   0 2657.53  122.99
  -4  12   0 2780.22  123.29
   6 -12   0   82.69    4.70
  -6 -12   0   85.99    4.60
  -6  12   0   86.49    4.80
  -6  12   0   84.09    5.00
   6  12   0   88.29    5.50
   6  12   0   89.99    5.20
   6 -12   0   89.19    4.90
  -6 -12   0   83.29    5.20
   6 -12   0   83.39    4.80
   6  12   0   92.09    5.30
   6  12   0   88.79    5.20
  -6 -12   0   89.39    5.20
   8 -12   0  126.19    6.50
  -8 -12   0  119.49    6.90
   8  12   0  117.49    7.20
  -8 -12   0  112.39    6.20
   8 -12   0  121.09    6.60
   8  12   0  120.79    6.80
   8 -12   0  117.79    6.50
  -8  12   0  116.69    6.50
  -8  12   0  114.79    6.90
   8  12   0  117.39    6.90
   8  12   0  104.29    6.90
  -8 -12   0  113.69    7.00
  10 -12   0   28.80    3.50
 -10 -12   0   28.50    2.90
 -10 -12   0   28.00    3.70
  10  12   0   22.90    3.50
  10  12   0   26.30    3.80
 -10  12   0   28.20    3.40
 -10  12   0   25.40    3.40
  10 -12   0   27.50    4.30
 -10  12   0   32.20    5.00
  10 -12   0   27.30    3.30
  12  12   0  233.28   12.00
 -12 -12   0  212.68   11.40
  12  12   0  215.28   12.90
 -12 -12   0  218.08   12.70
  12 -12   0  223.08   12.10
 -12  12   0  217.88   12.20
  12  12   0  223.18   12.80
  12 -12   0  226.08   12.40
 -12  12   0  225.28   12.10
 -14 -12   0    6.50    5.20
 -14  12   0   -2.90    4.40
 -14  12   0    8.20    3.10
 -14 -12   0    2.90    2.70
  14 -12   0    8.10    3.70
   1  13   0    1.30    1.00
  -1  13   0   -0.70    0.60
   1 -13   0    0.00    0.80
  -1  13   0   -1.20    0.70
   1  13   0   -0.10    1.00
   1  13   0   -0.60    0.60
  -1  13   0    0.00    0.70
  -1  13   0   -0.10    0.80
  -1  13   0    0.00    0.90
  -1  13   0    0.00    0.80
  -1 -13   0   -0.60    0.60
  -1 -13   0   -0.30    0.90
   1  13   0   -0.30    0.80
  -1 -13   0   -1.80    0.60
  -3  13   0   -0.50    0.80
  -3 -13   0    1.10    0.80
  -3  13   0    1.50    0.80
  -3  13   0   -2.20    0.90
  -3 -13   0   -0.50    1.00
   3 -13   0    2.60    0.90
   3  13   0    0.80    1.10
   3  13   0   -0.60    0.80
  -3 -13   0   -0.60    0.70
  -3  13   0   -1.30    0.90
   3 -13   0    1.90    0.80
   3 -13   0   -0.40    0.90
   3  13   0   -1.30    1.10
   5  13   0    5.80    1.70
  -5 -13   0    2.40    1.30
   5 -13   0    5.10    1.40
   5 -13   0    3.20    1.10
   7  13   0    2.00    1.30
   7 -13   0    2.90    1.20
  -7  13   0    1.80    1.70
  -7 -13   0    2.30    1.20
  -7  13   0    5.20    1.40
   7 -13   0    4.30    1.30
   7  13   0    0.80    1.40
   7 -13   0    0.00    1.20
   7  13   0    2.00    1.80
  -7 -13   0   -0.20    1.50
   7  13   0    0.80    2.00
  -7 -13   0    1.30    1.70
   9 -13   0   28.80    3.20
  -9 -13   0   36.20    3.10
  -9  13   0   29.00    3.40
   9 -13   0   26.90    3.20
  -9 -13   0   41.70    4.10
  -9  13   0   26.80    4.30
  11 -13   0    7.00    2.80
 -11  13   0    1.60    2.10
 -11  13   0    4.80    3.10
  11 -13   0    2.10    2.00
  11  13   0   -0.80    2.10
 -11 -13   0    6.80    3.30
  11 -13   0    8.40    2.30
  11  13   0    5.30    2.90
 -11 -13   0    4.80    2.10
 -13 -13   0    3.90    4.10
 -13 -13   0    3.20    2.60
  13 -13   0    5.20    3.40
  13  13   0   -2.00    2.90
 -13  13   0    3.10    3.80
 -13  13   0    1.80    2.90
  13  13   0    6.90    3.70
   0 -14   0   35.00    2.40
   0 -14   0   30.10    2.10
   0  14   0   29.60    2.40
   0  14   0   32.90    2.20
   0  14   0   36.00    2.90
   0  14   0   35.40    2.60
   0 -14   0   30.10    2.10
  -2 -14   0  139.59    6.90
  -2  14   0  133.59    6.80
   2  14   0  140.99    7.00
  -2 -14   0  136.69    6.70
  -2  14   0  129.19    6.90
  -2  14   0  135.09    6.70
  -2  14   0  122.59    6.50
  -2  14   0  130.39    6.60
   2  14   0  126.99    7.10
  -2 -14   0  137.59    6.40
  -2  14   0  130.69    6.90
   2  14   0  134.49    7.20
   2  14   0  129.59    6.80
   2 -14   0  124.09    6.60
  -4 -14   0   16.80    1.60
   4  14   0   19.10    2.30
  -4 -14   0   17.60    2.00
  -4  14   0   13.50    1.80
   4  14   0   15.70    2.10
   4 -14   0   15.50    1.70
  -4  14   0   13.90    1.70
   4  14   0   13.30    2.00
  -4 -14   0   14.60    2.10
  -4  14   0   16.00    1.60
   4  14   0   15.40    2.10
  -4  14   0   12.90    1.90
   4 -14   0   14.10    1.90
  -6 -14   0  184.08    9.50
   6  14   0  195.98    9.90
   6 -14   0  166.08    9.00
   6  14   0  182.38    9.60
   6 -14   0  173.78    9.20
  -6 -14   0  197.38    8.90
   6 -14   0  177.68    9.10
  -6  14   0  170.78    9.00
  -6  14   0  176.88    9.30
   6  14   0  184.18    9.50
  -6 -14   0  187.48    9.50
   6  14   0  172.88    9.50
   8  14   0    3.50    2.20
   8  14   0    2.50    2.80
  -8  14   0    2.90    1.50
   8 -14   0    1.80    1.60
  -8  14   0    4.20    2.30
   8 -14   0    2.10    1.60
   8  14   0    0.50    1.60
  -8 -14   0    1.70    1.60
   8  14   0    2.50    2.60
  -8 -14   0    0.70    1.90
  -8 -14   0    2.40    1.90
   8 -14   0    0.60    1.40
  10 -14   0  143.29    7.90
  10  14   0  142.89    8.50
 -10 -14   0  139.19    8.40
 -10  14   0  130.09    8.80
 -10 -14   0  135.49    7.40
  10  14   0  108.29    8.60
  10 -14   0  124.39    8.70
  10  14   0  146.89    8.20
 -10  14   0  141.49    8.00
  10 -14   0  140.49    7.80
  12  14   0    1.60    4.20
  12  14   0   -1.30    2.50
 -12  14   0   -2.30    2.00
  12 -14   0    0.30    2.70
 -12  14   0    1.50    3.30
 -12 -14   0    1.60    2.30
 -12 -14   0   -0.70    3.60
  12  14   0    1.40    3.10
   1  15   0   -0.60    0.70
  -1 -15   0   -1.40    0.70
   1  15   0   -1.30    0.80
   1  15   0   -0.90    1.20
  -1  15   0   -0.50    0.80
  -1  15   0   -0.80    1.20
   1  15   0    1.70    1.10
   1 -15   0   -0.30    0.90
  -1  15   0    1.40    0.80
  -1  15   0   -1.40    0.90
  -1 -15   0   -1.20    0.80
  -1 -15   0   -0.50    0.90
  -1  15   0    0.80    0.80
  -1  15   0   -1.90    0.90
  -3 -15   0    2.50    1.10
   3 -15   0    0.30    1.00
   3  15   0   -0.80    1.20
  -3  15   0    0.40    1.10
  -3 -15   0    2.80    0.80
  -3  15   0    2.10    0.90
   3  15   0    0.10    0.80
   3  15   0    3.30    1.40
   3  15   0    2.10    1.50
  -3 -15   0    1.30    1.10
  -3  15   0    1.20    0.80
   3 -15   0    2.70    0.90
  -5 -15   0    1.90    1.10
  -5  15   0    0.30    1.00
  -5 -15   0   -1.30    1.30
  -5  15   0    3.30    1.30
  -5  15   0    4.20    1.00
   5 -15   0    3.20    1.10
   5 -15   0    0.40    1.10
  -5 -15   0    2.00    1.00
   5  15   0    0.60    1.10
  -5  15   0    0.70    1.00
   5 -15   0    2.00    1.00
   5  15   0    0.80    1.40
   5  15   0    2.90    1.80
   5  15   0    0.10    1.20
  -7  15   0    1.30    1.40
   7  15   0   -0.20    1.50
  -7 -15   0    2.60    1.70
  -7 -15   0    0.00    1.30
   7 -15   0    0.90    1.30
   7  15   0    1.20    1.80
   7  15   0   -2.10    2.10
   7  15   0    0.90    1.50
   7 -15   0    1.50    1.40
  -7  15   0    0.70    1.80
  -7 -15   0   -0.90    1.70
   7 -15   0    1.80    1.40
   9  15   0    0.40    1.90
  -9 -15   0    3.70    2.50
   9 -15   0    2.10    2.00
   9 -15   0    3.50    1.90
   9  15   0   -4.40    2.00
  -9  15   0    5.30    2.00
  -9 -15   0    3.20    1.70
   9 -15   0   -1.30    1.80
   9  15   0    0.70    2.70
  -9  15   0   -0.40    2.80
 -11  15   0    0.30    2.20
  11 -15   0   -1.10    2.10
 -11 -15   0    3.00    2.30
 -11  15   0    3.30    3.30
  11  15   0    1.10    2.50
 -11 -15   0    5.60    3.20
  11  15   0   -0.10    2.40
  11 -15   0    5.10    2.50
  11 -15   0    2.50    2.70
  11  15   0   -6.40    3.40
  13  15   0   -7.30    4.20
 -13 -15   0    2.60    4.70
  13 -15   0    0.70    3.60
  13  15   0    1.80    3.40
 -13 -15   0    3.40    2.70
 -13  15   0    0.40    3.80
 -13  15   0   -0.40    3.10
   0 -16   0  156.38    7.60
   0  16   0  159.38    8.20
   0  16   0  148.19    8.10
   0  16   0  153.98    7.90
   0 -16   0  154.98    7.70
   0  16   0  147.59    7.70
   0 -16   0  157.58    7.90
  -2  16   0   16.00    1.70
   2  16   0   14.10    1.80
  -2 -16   0   15.10    1.70
  -2 -16   0   14.70    1.50
  -2  16   0   15.50    1.60
  -2  16   0   17.80    1.90
   2  16   0   17.70    2.60
  -2  16   0   16.80    2.40
   2  16   0   13.00    1.90
  -2  16   0   14.10    1.70
  -2  16   0   12.70    1.90
   2  16   0   14.90    2.10
  -2 -16   0   15.80    2.00
   2 -16   0   14.00    1.70
   4  16   0  376.56   18.40
  -4  16   0  372.56   17.90
  -4 -16   0  370.76   17.60
  -4  16   0  366.96   17.90
   4 -16   0  372.96   17.90
  -4  16   0  369.76   17.80
  -4 -16   0  361.86   18.10
  -4  16   0  385.46   18.00
   4  16   0  397.36   18.50
   4  16   0  385.36   18.20
   4 -16   0  375.76   17.90
   4 -16   0  366.76   17.80
  -4  16   0  354.76   17.90
  -4 -16   0  381.46   18.10
   4  16   0  368.96   18.10
   6  16   0    4.60    2.10
  -6 -16   0    1.80    1.10
  -6  16   0    2.60    1.10
   6  16   0    1.70    1.50
   6  16   0    3.30    1.60
   6 -16   0    1.60    1.40
  -6 -16   0    1.20    1.70
  -6 -16   0    3.40    1.40
   6 -16   0    3.20    1.50
   6  16   0    3.00    1.60
  -6  16   0    2.70    1.30
  -6  16   0    2.00    1.60
   6 -16   0    2.20    1.20
  -6  16   0    4.40    1.30
  -8  16   0  211.88   10.60
   8  16   0  203.28   11.60
  -8  16   0  201.28   11.00
   8 -16   0  210.58   10.60
   8  16   0  222.78   11.20
   8 -16   0  206.28   10.60
  -8 -16   0  195.28   11.00
  -8 -16   0  204.58   11.10
   8  16   0  215.68   11.10
   8  16   0  190.58   11.10
   8 -16   0  196.18   10.50
  10 -16   0   50.39    4.30
  10  16   0   45.60    5.00
 -10 -16   0   46.60    3.90
  10  16   0   46.30    4.70
 -10  16   0   49.20    5.90
  10 -16   0   47.50    4.70
 -10 -16   0   48.70    5.00
  10 -16   0   50.29    4.40
 -10  16   0   51.39    4.70
  12  16   0  145.79    9.00
 -12  16   0  141.89    9.10
  12  16   0  127.59    9.20
 -12  16   0  136.89    8.40
 -12 -16   0  131.79    7.80
  12 -16   0  138.79    8.60
  12  16   0  121.79   10.20
 -12 -16   0  143.79    9.80
  -1 -17   0   -1.00    0.90
  -1  17   0   -0.70    1.10
  -1 -17   0    1.20    0.80
   1 -17   0    1.30    1.00
  -1  17   0    0.10    0.90
  -1  17   0   -1.40    0.80
  -1  17   0   -1.00    0.80
  -1  17   0    0.70    1.10
  -1  17   0   -0.30    1.30
   1  17   0    0.80    1.10
   1  17   0   -0.30    1.00
   1  17   0   -1.10    0.80
  -1 -17   0   -0.90    1.10
   1  17   0   -0.40    1.30
  -3  17   0   -1.20    0.90
  -3  17   0   -0.50    1.20
  -3 -17   0    1.10    1.20
   3 -17   0    0.60    1.10
  -3  17   0   -0.20    0.90
   3  17   0    0.80    1.00
   3 -17   0    1.00    1.00
   3  17   0    1.70    1.50
  -3 -17   0    0.20    1.10
   3  17   0    1.40    1.10
  -3  17   0   -1.00    1.00
  -3  17   0   -0.90    1.10
   3  17   0    1.00    1.40
  -3 -17   0    2.20    0.90
   5  17   0   -0.50    1.40
   5 -17   0    0.40    1.30
  -5  17   0   -0.20    1.40
  -5  17   0    0.10    1.10
   5 -17   0   -0.10    1.30
  -5 -17   0   -0.20    1.10
  -5 -17   0    1.90    1.50
  -5 -17   0    1.30    1.40
  -5  17   0    0.50    1.10
   5  17   0   -0.20    1.60
   5  17   0    1.80    1.90
   5  17   0    0.90    1.40
  -5  17   0   -1.80    1.40
   5 -17   0    0.40    1.20
   7 -17   0    2.60    1.40
  -7 -17   0    4.00    2.00
   7 -17   0    1.10    1.60
   7  17   0    2.60    1.80
  -7  17   0    3.10    1.50
   7 -17   0    1.20    1.50
  -7  17   0    0.90    2.20
  -7 -17   0    3.30    1.40
   7  17   0   -0.30    2.30
  -7 -17   0   -0.20    1.80
   7  17   0    0.70    1.90
   7  17   0    5.10    2.00
   9 -17   0    3.30    2.20
  -9 -17   0    2.80    1.80
   9 -17   0    1.70    1.90
   9  17   0    0.10    2.20
   9  17   0    4.20    2.30
   9  17   0    1.00    3.00
  -9  17   0    4.80    2.20
   9 -17   0   -0.50    1.80
  -9  17   0    5.90    3.20
  -9 -17   0    1.10    2.50
 -11  17   0   19.30    3.40
  11  17   0    7.20    2.90
 -11 -17   0   17.80    2.70
 -11 -17   0   18.60    4.10
  11 -17   0    9.80    2.50
  11 -17   0    6.60    3.30
  11  17   0   10.40    3.30
 -13 -17   0   -6.20    4.40
  13  17   0    4.10    3.70
 -13 -17   0    4.40    2.80
 -13  17   0    0.10    2.70
 -13  17   0    5.90    4.60
  13 -17   0    2.40    3.60
   0 -18   0   29.60    2.30
   0  18   0   29.80    2.30
   0 -18   0   31.50    2.60
   0  18   0   31.40    2.60
   0 -18   0   30.20    2.20
   0  18   0   31.10    2.80
   0  18   0   31.10    3.00
  -2  18   0 1793.62   79.39
   2  18   0 1691.53   79.19
   2  18   0 1733.43   79.59
  -2  18   0 1720.33   79.29
   2 -18   0 1705.53   78.89
  -2 -18   0 1729.13   78.79
  -2  18   0 1499.45   79.09
  -2 -18   0 1672.93   79.19
  -2 -18   0 1684.93   79.09
  -2  18   0 1666.03   78.89
   2  18   0 1740.53   79.29
  -2  18   0 1801.02   79.19
  -2  18   0 1789.62   79.09
   2  18   0 1664.63   79.59
  -4 -18   0    2.50    1.10
   4  18   0    2.80    1.70
   4 -18   0    2.00    1.20
  -4  18   0    2.40    1.30
  -4  18   0    2.80    1.40
  -4 -18   0    3.70    1.50
  -4  18   0    2.00    1.10
   4  18   0    1.30    1.70
  -4  18   0    1.70    1.20
  -4 -18   0    4.00    1.60
  -4  18   0    1.20    1.40
   4  18   0    3.30    1.40
   4 -18   0    2.10    1.20
   4  18   0    1.50    1.30
   6  18   0  393.46   19.00
   6  18   0  397.06   19.20
  -6 -18   0  373.26   18.90
  -6  18   0  395.16   18.30
  -6  18   0  379.16   18.60
   6  18   0  370.16   18.90
   6 -18   0  373.16   18.40
   6 -18   0  384.06   18.50
   6 -18   0  378.66   18.60
  -6 -18   0  387.66   18.90
  -6  18   0  371.96   18.40
   6  18   0  380.36   19.40
  -6 -18   0  394.86   18.20
  -6  18   0  387.16   18.40
   8 -18   0    5.50    1.80
   8  18   0    3.10    2.30
  -8  18   0    3.20    1.90
   8  18   0    3.00    1.90
   8  18   0    5.90    3.30
   8 -18   0    2.40    2.00
  -8  18   0    4.50    2.60
   8 -18   0    4.20    1.80
  -8 -18   0    1.80    2.50
  -8 -18   0    2.40    1.80
 -10  18   0  354.76   17.90
  10  18   0  298.77   18.60
  10 -18   0  383.96   18.00
 -10  18   0  345.27   18.60
  10 -18   0  374.66   17.80
 -10 -18   0  339.07   18.50
  10  18   0  383.46   18.50
  10  18   0  352.16   18.50
 -10 -18   0  348.97   17.30
  10 -18   0  366.26   17.90
  12 -18   0    1.40    3.20
  12  18   0   -3.60    3.00
  12 -18   0    3.00    2.50
 -12  18   0    4.70    3.70
 -12  18   0    6.20    2.70
 -12 -18   0    0.10    2.60
  12  18   0    5.00    3.50
 -12 -18   0    3.90    4.50
  -1  19   0    0.30    1.20
  -1  19   0    0.60    1.30
  -1 -19   0   -0.80    1.00
  -1  19   0    1.60    1.00
  -1 -19   0    4.20    1.40
   1  19   0    2.50    1.30
   1 -19   0   -0.90    1.10
  -1  19   0   -0.40    1.50
   1  19   0    4.30    1.50
   1  19   0    0.30    0.90
  -1 -19   0    2.20    1.00
  -1  19   0    1.30    1.00
  -3  19   0   -1.40    1.10
   3  19   0    0.20    1.80
  -3  19   0    1.70    1.10
   3  19   0    0.40    1.40
   3 -19   0    2.00    1.30
  -3  19   0    1.20    0.90
  -3  19   0    1.80    1.20
  -3 -19   0    0.70    1.40
   3  19   0    0.70    1.20
   3  19   0   -0.10    1.30
  -3 -19   0    3.50    1.10
  -3 -19   0    0.50    1.20
  -3  19   0   -1.40    1.40
  -3  19   0    0.60    1.30
  -5  19   0    4.80    1.40
  -5  19   0    3.10    1.40
   5  19   0    4.70    2.00
   5  19   0    6.30    2.10
  -5  19   0    6.90    1.80
  -5 -19   0    2.20    1.30
  -5 -19   0    2.90    1.50
  -5  19   0    4.90    1.70
   5  19   0    0.10    1.60
   5 -19   0    4.70    1.40
   5  19   0    1.00    1.50
   5 -19   0    2.70    1.50
  -5 -19   0    6.60    1.70
  -5  19   0    3.90    1.70
  -7  19   0    7.20    1.60
   7 -19   0    3.70    1.90
  -7 -19   0    2.50    2.00
  -7  19   0    1.40    1.30
  -7 -19   0    5.40    1.60
  -7 -19   0    7.40    2.20
   7 -19   0    5.60    1.80
   7  19   0   -0.30    2.30
   7  19   0    5.00    2.00
   7 -19   0    3.70    1.80
  -7  19   0    9.40    1.90
  -7  19   0    1.80    2.20
   7  19   0    3.50    2.70
   7  19   0    6.50    2.10
  -9 -19   0    1.90    2.80
  -9  19   0    1.70    2.20
   9  19   0    1.20    2.60
   9 -19   0   -0.20    1.90
  -9  19   0    4.80    3.40
  -9 -19   0    0.00    1.90
   9 -19   0    3.10    2.00
   9 -19   0   -0.70    2.30
   9  19   0    3.40    3.60
   9  19   0    3.00    2.40
  11  19   0    5.20    3.30
 -11 -19   0    3.70    3.50
  11 -19   0   -1.10    2.80
 -11 -19   0    8.50    2.60
  11  19   0    3.50    3.00
  11 -19   0   -0.30    2.20
 -11  19   0    7.30    3.10
  13 -19   0   -1.60    3.80
  13  19   0   -1.60    3.90
 -13 -19   0    7.30    3.10
 -13  19   0    5.40    4.60
 -13  19   0    9.30    3.00
   0 -20   0   36.10    2.60
   0  20   0   26.40    3.00
   0  20   0   33.50    3.50
   0  20   0   39.70    2.70
   0  20   0   36.20    3.10
   0 -20   0   34.10    2.90
   0  20   0   27.90    2.50
   0 -20   0   36.50    2.60
  -2  20   0    5.40    1.70
  -2 -20   0    4.40    1.60
   2  20   0    5.30    1.40
  -2  20   0    9.30    1.90
   2  20   0    6.20    1.80
  -2  20   0    6.90    1.30
  -2  20   0    4.80    1.40
  -2 -20   0    4.50    1.40
  -2  20   0    5.60    1.20
   2  20   0    5.50    1.50
  -2  20   0    4.20    1.30
  -2 -20   0    2.90    1.20
   2 -20   0    7.20    1.40
   2  20   0    7.20    1.90
  -4  20   0  416.16   20.50
   4 -20   0  430.76   20.40
  -4 -20   0  415.56   20.60
  -4  20   0  437.36   20.30
  -4 -20   0  402.26   20.60
   4  20   0  423.16   21.10
  -4  20   0  439.46   20.30
  -4  20   0  433.46   20.50
   4 -20   0  454.95   20.30
   4  20   0  401.16   20.70
   4  20   0  421.56   21.00
  -4  20   0  454.45   20.60
   4  20   0  401.46   20.60
  -4  20   0  418.06   20.30
  -4 -20   0  419.06   20.00
  -6  20   0    3.00    2.10
  -6  20   0   -0.70    1.70
  -6 -20   0   -0.10    1.50
   6  20   0   -3.20    1.60
   6  20   0   -3.10    2.40
  -6  20   0    1.80    1.90
  -6  20   0    0.70    1.30
   6 -20   0   -1.90    1.50
  -6  20   0    0.50    1.40
   6  20   0    1.90    1.80
   6 -20   0    1.40    1.50
   6 -20   0    0.00    1.70
  -6 -20   0    2.30    1.80
   6  20   0    2.80    2.10
   8 -20   0   55.59    4.70
   8 -20   0   63.59    5.00
   8  20   0   64.39    5.30
   8 -20   0   68.79    4.60
  -8  20   0   60.09    4.70
   8  20   0   71.09    5.50
   8  20   0   66.59    6.60
  -8 -20   0   70.39    4.30
  -8  20   0   61.29    5.40
  -8 -20   0   65.09    5.40
  10 -20   0   20.80    3.80
 -10 -20   0   26.10    4.40
  10  20   0   28.10    4.10
 -10  20   0   28.00    4.40
 -10 -20   0   38.40    3.80
  10 -20   0   26.00    3.40
  10  20   0   22.90    3.80
  12  20   0   86.99    7.80
  12 -20   0   95.79    7.20
 -12  20   0  100.19    8.50
 -12 -20   0   84.59    8.30
 -12  20   0   92.69    7.90
  12 -20   0   98.79    8.10
  12  20   0   94.19    9.90
 -12 -20   0   94.09    6.40
   1  21   0    1.10    1.50
  -1  21   0    1.50    1.30
  -1  21   0   -1.90    1.10
   1  21   0   -0.30    1.20
  -1 -21   0   -1.60    1.10
  -1 -21   0   -0.70    1.30
   1  21   0    2.00    1.70
  -1  21   0   -0.80    1.50
  -1  21   0    3.00    1.80
   1 -21   0    1.40    1.30
  -1  21   0    0.40    1.00
  -1  21   0   -0.30    1.20
  -1 -21   0   -0.40    1.10
   1  21   0   -0.80    1.00
   3 -21   0   -0.30    1.30
  -3  21   0    0.40    1.40
  -3  21   0    1.70    1.40
  -3  21   0   -1.00    1.10
   3  21   0    1.10    1.30
  -3 -21   0    1.50    1.40
   3  21   0    1.10    2.00
  -3  21   0   -0.70    1.40
  -3  21   0   -1.40    1.10
  -3 -21   0    0.90    1.50
  -3  21   0   -2.50    1.70
   3  21   0    0.20    1.20
   3  21   0    3.20    1.70
  -3 -21   0   -0.40    1.20
   5  21   0    1.80    2.20
   5  21   0   -0.90    2.30
  -5  21   0    1.00    1.80
  -5 -21   0    1.90    1.40
   5  21   0    1.20    1.70
   5 -21   0    1.60    1.60
  -5  21   0   -0.20    1.40
   5  21   0    1.50    1.80
  -5 -21   0    2.50    1.90
  -5 -21   0    2.30    1.70
  -5  21   0   -0.50    1.70
  -5  21   0    1.50    1.30
  -5  21   0    1.50    1.90
   5 -21   0    1.10    1.50
   7 -21   0   -1.20    1.70
  -7 -21   0    5.20    2.30
   7 -21   0    0.30    2.00
   7  21   0    6.50    3.00
   7 -21   0    1.20    1.80
   7  21   0    1.50    2.10
   7  21   0    4.90    2.50
  -7  21   0    4.60    1.90
  -7  21   0    0.00    1.60
  -7  21   0    4.00    1.90
  -7 -21   0    2.00    1.90
  -7  21   0   -0.20    2.40
  -9  21   0    1.20    2.40
  -9 -21   0    0.20    2.00
  -9  21   0   -2.40    3.30
   9  21   0   -0.70    2.60
   9  21   0    2.60    2.50
   9 -21   0    2.20    2.20
  -9 -21   0    0.90    2.90
   9 -21   0    2.90    2.80
  11  21   0   -0.10    3.20
  11  21   0    7.90    3.80
  11 -21   0    2.00    2.80
 -11  21   0    2.50    3.40
 -11 -21   0    0.40    4.10
 -11 -21   0    3.20    2.50
  11 -21   0   -0.30    2.20
   0  22   0   54.89    3.70
   0  22   0   55.79    3.70
   0  22   0   54.89    4.70
   0 -22   0   59.49    4.00
   0 -22   0   60.49    3.60
   0  22   0   56.69    4.20
   0  22   0   58.49    4.30
   2  22   0  503.05   24.60
  -2  22   0  532.85   24.40
   2  22   0  513.05   25.10
   2 -22   0  434.16   25.00
  -2 -22   0  482.35   24.30
   2  22   0  504.25   24.50
  -2  22   0  546.35   24.60
  -2  22   0  539.65   24.80
  -2 -22   0  515.25   24.00
  -2 -22   0  501.25   24.50
  -2  22   0  512.95   24.30
  -2  22   0  524.05   24.80
  -2  22   0  516.65   24.20
   2  22   0  516.55   25.00
  -4  22   0    1.90    1.90
   4  22   0    0.40    1.90
  -4 -22   0    1.40    1.70
   4  22   0   -1.70    1.90
  -4 -22   0    3.20    1.70
  -4  22   0    0.70    1.50
   4  22   0    2.40    2.20
  -4  22   0    1.30    1.40
  -4  22   0    2.30    1.70
   4 -22   0    0.50    1.60
  -4 -22   0    3.70    1.40
  -4  22   0    2.10    1.20
   4  22   0    0.60    1.40
  -4  22   0   -2.20    1.80
   6  22   0   91.69    7.40
  -6  22   0  102.99    6.00
   6 -22   0   99.19    6.00
  -6  22   0  103.29    6.30
   6  22   0  106.09    6.90
  -6 -22   0  104.39    6.60
  -6  22   0  102.59    6.40
  -6  22   0  104.29    6.00
   6 -22   0   98.19    6.10
  -6 -22   0  108.79    6.50
  -6  22   0   96.39    6.40
  -6 -22   0  105.79    5.70
   6  22   0  102.09    6.50
  -8  22   0   43.30    4.20
   8 -22   0   40.80    4.50
   8 -22   0   42.30    4.20
   8  22   0   44.10    4.90
  -8 -22   0   44.80    4.90
   8 -22   0   52.09    4.20
  -8  22   0   43.20    5.20
  -8  22   0   45.00    3.60
  -8 -22   0   40.40    3.70
   8  22   0   41.20    4.90
 -10 -22   0   15.00    3.80
 -10  22   0   15.60    3.30
  10 -22   0   12.20    4.20
  10  22   0   11.00    3.60
  10 -22   0   15.90    3.10
  10 -22   0   18.80    3.20
  10  22   0   12.80    3.40
 -10 -22   0   13.20    2.60
 -12  22   0   22.30    3.70
 -12  22   0   18.80    4.80
 -12 -22   0   16.60    3.30
  12  22   0    7.40    3.80
  12 -22   0   15.20    4.20
  12 -22   0   21.10    3.50
   1  23   0    2.40    1.90
  -1 -23   0    0.20    1.60
   1 -23   0    1.10    1.40
   1  23   0    0.60    1.60
   1  23   0    5.10    1.90
  -1  23   0    1.20    1.30
  -1  23   0    2.90    2.10
  -1  23   0   -1.90    1.60
  -1  23   0    1.10    1.50
  -1 -23   0    0.70    1.40
  -1 -23   0    1.10    1.40
   1  23   0   -0.70    1.20
  -1  23   0    0.40    1.30
  -1  23   0    0.80    1.30
  -3  23   0   -1.30    1.60
   3  23   0    2.20    1.50
   3  23   0    2.80    1.80
  -3  23   0   -1.10    1.20
   3  23   0    1.50    1.60
  -3 -23   0    2.20    1.80
  -3  23   0   -2.30    1.20
  -3 -23   0    0.50    1.50
   3  23   0    1.30    2.30
  -3 -23   0    1.40    1.40
   3 -23   0    2.90    1.50
  -3  23   0   -1.30    1.80
  -3  23   0    0.20    1.50
  -3  23   0   -1.90    1.80
  -5 -23   0    2.80    1.70
  -5 -23   0   -1.80    2.10
  -5  23   0   -1.30    1.40
   5 -23   0    0.30    1.70
   5  23   0    1.30    2.30
  -5  23   0    2.30    2.20
  -5 -23   0   -3.30    1.90
   5  23   0   -3.40    2.40
   5 -23   0    0.80    1.60
   5  23   0    0.20    1.90
  -5  23   0   -1.00    2.10
  -5  23   0    0.10    1.40
   5  23   0   -0.10    2.10
  -5  23   0    3.00    2.00
  -5  23   0   -0.10    1.70
  -7 -23   0    0.30    1.80
  -7 -23   0   -2.60    2.50
   7  23   0    3.00    2.30
   7 -23   0   -1.50    2.00
  -7  23   0   -0.60    2.50
  -7  23   0   -0.80    2.60
  -7  23   0    1.10    1.70
  -7  23   0    2.50    1.80
  -7  23   0    3.10    2.20
   7  23   0    1.40    2.20
   7 -23   0    0.20    1.70
  -9 -23   0   -2.30    2.20
   9  23   0   -0.90    2.90
   9 -23   0   -2.70    3.10
  -9 -23   0    5.80    3.20
  -9  23   0   -2.90    3.90
   9 -23   0   -1.80    2.30
  -9  23   0    0.60    2.60
   9  23   0    3.40    3.10
   9 -23   0   -1.20    2.40
 -11  23   0    8.70    3.70
  11 -23   0    0.00    2.70
 -11 -23   0    5.30    4.30
  11  23   0   -2.60    3.50
  11  23   0   -1.10    3.70
  11 -23   0   -0.90    3.30
 -11 -23   0    6.60    2.80
   0 -24   0  253.37   12.40
   0  24   0  249.88   12.60
   0  24   0  245.38   13.20
   0 -24   0  251.57   12.80
   0  24   0  267.47   13.50
   0  24   0  253.47   13.00
   0  24   0  246.98   12.50
  -2 -24   0   49.00    3.80
   2  24   0   39.50    3.90
  -2  24   0   47.20    4.40
   2 -24   0   42.10    3.50
   2  24   0   47.00    4.10
  -2  24   0   44.20    3.40
  -2 -24   0   40.40    3.20
  -2  24   0   42.30    3.90
   2  24   0   44.70    3.50
  -2  24   0   47.90    4.00
  -2  24   0   42.30    3.30
  -2  24   0   36.60    3.30
  -2 -24   0   39.90    3.50
   2  24   0   44.80    4.60
  -4  24   0   60.89    4.70
   4  24   0   52.19    5.00
   4  24   0   65.59    5.10
  -4  24   0   58.09    5.10
   4 -24   0   63.39    4.40
   4  24   0   55.59    5.60
  -4  24   0   64.39    4.50
  -4  24   0   66.09    4.20
  -4 -24   0   64.59    4.90
  -4 -24   0   70.59    4.10
  -4 -24   0   65.59    4.70
  -4  24   0   64.29    4.20
   4  24   0   63.39    4.60
  -4  24   0   63.89    4.70
  -6  24   0    3.70    1.80
   6 -24   0    4.00    2.00
  -6  24   0    2.50    1.80
   6 -24   0    6.30    2.00
  -6 -24   0   -1.00    2.40
  -6  24   0    3.30    2.40
  -6  24   0    0.70    2.50
   6  24   0    1.70    2.20
  -6 -24   0    3.90    2.00
  -6  24   0    4.30    2.60
   6  24   0    2.00    2.20
  -8  24   0   60.89    4.50
  -8  24   0   69.79    6.50
  -8 -24   0   63.59    4.70
   8 -24   0   74.59    5.20
  -8  24   0   68.39    6.00
  -8 -24   0   63.69    5.90
   8 -24   0   67.59    5.20
  -8  24   0   69.49    5.90
   8  24   0   63.19    5.90
   8  24   0   57.49    5.90
 -10 -24   0   11.70    4.20
  10 -24   0   11.70    3.30
  10 -24   0    9.10    3.10
 -10 -24   0    3.50    2.70
  10  24   0    7.30    3.40
  10  24   0   10.20    4.20
 -10  24   0   13.30    3.40
  -1 -25   0   -1.90    1.60
  -1  25   0    0.70    1.80
   1  25   0   -1.50    1.30
   1  25   0    1.30    2.30
  -1  25   0    3.20    2.20
  -1 -25   0    0.40    1.50
  -1  25   0    0.80    1.90
   1 -25   0    0.30    1.70
   1  25   0    0.40    1.80
  -1 -25   0    1.90    1.50
  -1  25   0    0.50    1.50
  -1  25   0    1.90    1.50
   1  25   0    1.00    1.90
  -1  25   0   -2.30    1.40
   3 -25   0    1.00    1.70
  -3  25   0   -3.30    2.20
  -3  25   0    0.10    1.40
   3  25   0   -2.60    1.80
   3  25   0   -0.20    2.70
  -3  25   0   -3.10    2.10
  -3 -25   0    1.60    1.70
  -3  25   0    1.80    1.50
  -3  25   0    1.70    1.90
  -3  25   0    1.10    1.80
  -3 -25   0    1.50    1.80
  -3 -25   0    1.80    1.90
   3  25   0    5.40    2.10
   3  25   0    2.90    1.90
  -5  25   0    1.10    1.50
  -5  25   0    0.30    1.90
   5  25   0    0.80    2.10
  -5 -25   0   -0.80    1.70
  -5 -25   0    0.50    2.30
  -5  25   0    2.50    2.30
  -5  25   0   -2.00    1.60
  -5  25   0    2.30    2.60
   5  25   0   -1.70    1.90
  -5  25   0   -2.40    2.50
  -5 -25   0    0.50    2.30
   5 -25   0    0.60    1.80
   7  25   0    0.70    2.40
   7 -25   0   -0.10    2.00
  -7  25   0    1.40    3.10
  -7  25   0    3.80    2.60
  -7  25   0    7.70    3.10
   7 -25   0    0.20    2.20
  -7 -25   0    1.20    2.70
   7  25   0    0.50    2.60
  -7 -25   0    3.50    2.00
  -7  25   0   -0.10    2.10
   9 -25   0    2.60    2.90
   9  25   0    4.90    3.10
  -9  25   0   -0.60    2.90
  -9 -25   0    2.00    2.40
   9 -25   0    4.10    2.40
   9  25   0    1.40    3.20
  -9 -25   0    2.90    3.70
 -11  25   0    0.60    4.00
  11 -25   0    2.70    3.90
  11 -25   0   -0.20    3.30
 -11 -25   0    3.30    2.90
  11  25   0   -4.60    3.80
   0 -26   0    0.50    1.80
   0 -26   0    1.00    1.70
   0  26   0    1.00    1.50
   0  26   0    1.50    2.40
   0  26   0   -1.40    2.00
   0  26   0    6.70    2.30
   0  26   0    0.80    1.40
   0  26   0   -1.00    1.80
   2  26   0  158.18    9.10
   2 -26   0  182.98    9.00
  -2 -26   0  166.28    9.40
   2  26   0  161.28    9.70
  -2  26   0  192.58    9.10
  -2  26   0  194.18    9.10
  -2  26   0  174.58    9.60
  -2  26   0  179.28    9.00
  -2  26   0  189.98    9.60
  -2  26   0  164.28    9.90
  -2 -26   0  146.69    8.70
  -2 -26   0  143.99    9.00
   2  26   0  155.08    9.50
   2  26   0  157.08   10.00
  -4  26   0    9.70    2.40
  -4  26   0    9.10    2.80
  -4  26   0    8.30    2.90
  -4  26   0    9.30    2.50
   4  26   0    9.70    2.50
  -4 -26   0   12.80    2.10
  -4 -26   0    7.90    2.50
  -4  26   0    7.30    1.90
   4  26   0    7.30    2.40
  -4  26   0   10.50    2.10
   4 -26   0    7.60    2.00
  -4 -26   0    7.10    2.50
  -6  26   0  105.89    7.70
  -6  26   0  117.29    7.10
  -6  26   0  123.59    7.80
  -6  26   0  120.59    7.80
   6  26   0  115.59    7.50
  -6 -26   0  111.99    7.50
   6  26   0  125.39    8.00
   6 -26   0  123.69    7.10
  -6  26   0  120.89    6.80
  -6 -26   0  110.29    6.60
  -8 -26   0    8.50    3.40
  -8 -26   0    6.50    2.40
   8  26   0    4.50    3.10
   8 -26   0   10.80    2.70
   8  26   0   11.90    3.30
  -8  26   0    8.60    2.40
   8 -26   0   10.20    2.90
  -8  26   0    7.70    4.10
  -8  26   0   10.90    2.80
 -10 -26   0    5.10    4.40
  10  26   0    7.40    4.10
 -10 -26   0    5.30    2.90
 -10  26   0    5.70    3.60
  10 -26   0   10.70    3.70
  10  26   0    4.70    3.80
  10 -26   0    7.10    3.10
  -1  27   0    0.00    1.70
  -1 -27   0    2.30    2.10
   1  27   0    2.90    2.30
  -1  27   0   -3.80    2.30
   1 -27   0   -3.30    1.70
   1  27   0   -1.90    2.70
  -1  27   0   -0.50    1.70
  -1  27   0   -2.80    1.90
   1  27   0    2.40    1.70
   1  27   0    0.00    2.00
  -1 -27   0   -0.50    1.70
  -1  27   0   -0.20    1.90
   1  27   0    0.60    1.90
  -1 -27   0    1.40    1.80
  -1  27   0    1.20    2.40
  -3  27   0    0.80    2.00
  -3  27   0   -1.30    2.40
   3  27   0    3.90    2.50
  -3  27   0    2.60    1.70
  -3 -27   0    5.30    2.20
  -3  27   0   -3.20    1.60
   3  27   0    4.50    2.30
   3 -27   0    0.80    1.90
  -3 -27   0    3.30    2.10
  -3  27   0   -2.00    2.40
  -3  27   0    1.70    2.10
  -5  27   0    0.90    1.90
   5  27   0    0.20    2.20
  -5 -27   0    3.40    2.00
  -5  27   0    0.90    2.80
  -5  27   0    0.70    2.80
  -5  27   0    2.20    2.20
  -5 -27   0    7.30    2.90
   5 -27   0    1.10    2.00
  -5  27   0    6.60    2.60
  -5  27   0    5.80    3.00
   5  27   0    2.40    2.30
  -7 -27   0    0.60    2.80
   7  27   0    7.60    3.00
  -7  27   0    9.80    3.20
   7 -27   0   -1.40    2.20
  -7  27   0   -1.20    2.30
  -7  27   0    2.00    2.30
  -7  27   0   -0.60    2.20
   7  27   0   -1.60    2.80
  -7 -27   0    2.40    2.30
   7 -27   0    1.00    2.20
  -7  27   0    5.30    3.20
   9 -27   0    4.20    3.20
   9  27   0    4.30    3.60
   9  27   0    1.90    3.40
  -9 -27   0   14.60    4.00
  -9  27   0    4.70    3.20
  -9 -27   0    7.30    3.00
   9 -27   0    3.50    3.10
  11 -27   0   -1.50    3.10
 -11  27   0   -5.00    4.30
 -11 -27   0   -0.90    3.30
  11 -27   0   -1.30    4.30
  11  27   0   -9.40    4.10
   0 -28   0  103.49    5.90
   0  28   0   91.39    5.90
   0 -28   0  109.69    6.30
   0  28   0  100.29    6.70
   0  28   0   89.49    7.20
   0  28   0   91.79    6.70
   0  28   0   86.59    6.00
   0  28   0  103.89    6.10
  -2 -28   0    9.20    2.60
  -2  28   0   10.20    2.90
  -2 -28   0    7.60    2.10
  -2  28   0    9.50    2.80
  -2  28   0    8.20    3.00
  -2  28   0   13.60    2.30
   2  28   0   11.60    2.70
   2  28   0   14.70    2.50
  -2  28   0   11.90    2.30
   2 -28   0   13.30    2.40
  -2 -28   0   12.60    2.60
  -2  28   0    9.90    2.40
  -4  28   0   57.29    6.00
  -4 -28   0   68.59    4.40
  -4  28   0   48.90    5.50
  -4  28   0   53.69    4.90
  -4  28   0   56.69    4.40
  -4  28   0   55.79    5.10
  -4 -28   0   60.39    5.10
   4  28   0   57.69    4.80
   4 -28   0   56.79    4.50
   4  28   0   63.99    5.50
  -4  28   0   55.99    4.40
  -6  28   0   38.00    4.30
  -6  28   0   33.90    3.90
  -6  28   0   37.60    5.20
   6  28   0   46.70    5.20
   6 -28   0   44.50    4.20
  -6  28   0   48.60    4.10
  -6 -28   0   42.70    5.20
   6  28   0   35.80    4.80
  -6 -28   0   38.80    3.90
  -6  28   0   40.40    5.80
  -8 -28   0  298.27   18.20
  -8  28   0  355.26   17.20
  -8  28   0  358.26   17.60
   8  28   0  360.56   18.90
   8  28   0  333.77   18.30
   8 -28   0  351.26   17.60
   8 -28   0  354.86   17.40
  -8 -28   0  326.97   16.90
  10  28   0    7.80    4.10
  10 -28   0    9.80    4.10
 -10 -28   0    9.90    3.50
 -10  28   0   -0.90    3.80
  -1  29   0   -0.50    1.90
   1  29   0    0.60    2.20
  -1  29   0    0.60    3.10
  -1 -29   0   -0.60    2.20
  -1  29   0   -0.80    1.90
   1 -29   0    1.10    2.00
   1  29   0   -0.90    2.30
  -1  29   0    1.10    3.20
  -1  29   0    5.80    2.30
   1  29   0   -0.10    1.80
  -1 -29   0    4.70    2.20
  -1  29   0    0.40    2.50
  -3 -29   0   -5.90    2.10
  -3  29   0   -3.10    2.90
  -3  29   0    3.20    2.10
  -3 -29   0    2.10    2.50
   3 -29   0    1.00    2.10
  -3  29   0   -0.40    1.90
   3  29   0   -0.90    2.30
  -3  29   0    6.40    2.50
   3  29   0   -2.60    2.20
  -3 -29   0    1.10    2.60
  -3  29   0   -5.80    2.70
   5  29   0   -4.80    2.50
  -5  29   0   -2.00    2.20
  -5  29   0   -1.80    2.00
  -5  29   0    0.90    2.90
  -5 -29   0    2.90    2.30
   5 -29   0    0.40    2.20
  -5 -29   0   -1.60    2.90
  -5  29   0    0.20    2.10
  -5  29   0    2.00    3.40
   5  29   0    1.10    2.60
  -7  29   0   -2.40    2.30
  -7  29   0    2.00    4.00
  -7  29   0    9.60    4.50
  -7  29   0   -0.30    2.70
  -7  29   0    1.30    2.70
  -7 -29   0    7.60    3.50
  -7 -29   0   -1.80    2.50
   7  29   0    1.30    3.20
   7  29   0    5.40    3.40
   7 -29   0    2.00    2.60
  -9 -29   0    3.90    3.20
  -9  29   0    1.70    3.20
   9  29   0   -5.30    3.50
   9 -29   0   -0.50    2.50
   9 -29   0    0.90    3.40
   9  29   0    1.70    3.90
  -9 -29   0   -5.70    4.00
   0  30   0   -0.90    2.40
   0 -30   0    3.10    2.20
   0  30   0    0.70    1.90
   0  30   0    1.40    2.50
   0  30   0    1.00    1.90
  -2  30   0  450.45   23.40
  -2 -30   0  486.85   23.90
  -2  30   0  492.25   24.30
  -2 -30   0  445.06   23.50
  -2  30   0  522.65   26.00
   2  30   0  495.25   24.60
   2  30   0  491.45   23.90
  -2 -30   0  490.95   23.30
   2 -30   0  475.35   23.40
  -2  30   0  483.55   23.50
  -2  30   0  500.65   23.70
  -4  30   0  119.79    7.30
  -4  30   0  129.09    7.40
  -4  30   0  114.59    7.80
  -4 -30   0  110.99    7.90
   4  30   0  134.89    8.00
   4  30   0  129.29    8.60
  -4 -30   0  124.59    7.20
   4 -30   0  121.69    7.40
  -4  30   0  132.89    8.90
  -6 -30   0  145.19    8.50
  -6  30   0  152.78    8.80
  -6  30   0  155.28   10.00
  -6  30   0  137.69    9.50
   6  30   0  167.68   10.20
  -6 -30   0  135.39    9.50
  -6  30   0  150.78    8.80
   6 -30   0  153.98    8.80
   6  30   0  148.99    9.60
  -6  30   0  160.88    9.00
   8  30   0   20.10    4.50
   8 -30   0   27.90    3.90
  -8 -30   0   22.50    3.50
  -8 -30   0   25.70    4.80
  -8  30   0   18.30    3.60
  -8  30   0   26.00    4.00
   8  30   0   27.90    4.70
  -1  31   0    0.10    2.20
   1  31   0    3.40    2.80
  -1 -31   0    2.20    2.30
   1  31   0    2.50    2.20
  -1 -31   0    0.10    2.50
   1  31   0    0.40    2.50
  -1  31   0    0.20    2.60
  -1  31   0   -0.40    2.60
  -1  31   0    0.40    2.20
   1 -31   0   -0.20    2.20
  -3  31   0    3.30    2.70
  -3  31   0   -0.70    2.10
  -3 -31   0    2.60    2.70
   3  31   0   -0.50    2.70
   3  31   0   -0.30    2.40
  -3 -31   0   -1.50    2.30
   3 -31   0    0.70    2.30
  -3  31   0    2.70    3.00
  -3  31   0    3.30    2.40
   5  31   0    5.80    3.20
  -5 -31   0    4.00    3.10
   5 -31   0    5.50    2.50
  -5  31   0   -2.30    3.70
  -5  31   0    0.90    2.90
   5  31   0    5.70    3.20
  -5 -31   0    2.80    2.60
  -5  31   0    9.50    2.60
  -5  31   0    1.10    3.30
  -5  31   0    3.00    3.30
  -7 -31   0    5.70    3.90
  -7  31   0    6.60    3.00
  -7  31   0    3.10    3.20
   7  31   0   -1.10    3.30
  -7 -31   0    0.10    3.00
   7 -31   0    2.70    2.70
  -7  31   0    6.40    3.10
   7  31   0    6.30    3.70
  -9 -31   0    6.00    4.80
  -9  31   0    5.10    4.00
   9  31   0   -5.20    4.40
  -9  31   0   -1.70    3.40
   0  32   0   81.09    6.80
   0  32   0   84.59    5.90
   0  32   0   84.29    5.80
   0 -32   0   91.69    5.80
   0  32   0   75.99    6.20
   2  32   0   12.50    3.30
  -2  32   0   12.00    3.20
  -2 -32   0   12.80    3.10
   2 -32   0    8.10    2.70
  -2  32   0    8.10    3.10
   2  32   0    7.90    2.80
  -2 -32   0   11.10    2.70
  -2  32   0   10.00    2.60
  -2  32   0    9.20    3.30
  -4  32   0   52.09    6.20
  -4 -32   0   62.39    5.90
  -4  32   0   60.69    5.20
  -4  32   0   66.79    5.20
   4  32   0   63.19    6.20
   4 -32   0   66.79    5.30
  -4 -32   0   68.79    5.10
  -4  32   0   59.99    5.90
   4  32   0   68.69    5.90
  -6  32   0   19.30    3.50
  -6  32   0   21.10    3.80
   6  32   0   16.50    4.40
   6 -32   0   20.60    3.40
  -6 -32   0   21.00    3.30
  -6 -32   0   16.50    4.00
  -6  32   0   17.00    3.20
   6  32   0   14.70    3.90
  -6  32   0   17.70    5.30
  -8 -32   0  285.67   14.80
   8  32   0  286.27   16.70
  -8  32   0  275.87   15.30
  -8  32   0  286.17   15.00
   8  32   0  279.47   16.30
   8 -32   0  284.47   15.20
  -1  33   0   -1.30    2.90
  -1 -33   0    2.10    2.70
  -1  33   0   -1.70    2.30
  -1  33   0   -1.80    3.30
  -1 -33   0    2.70    2.70
  -1  33   0    0.80    2.40
   1  33   0    4.80    2.50
   1  33   0    0.70    3.00
   1  33   0    3.90    2.40
   1 -33   0   -0.90    2.70
  -3  33   0    2.10    3.20
   3 -33   0   -1.00    2.60
  -3  33   0    1.40    3.50
  -3 -33   0   -2.50    2.50
  -3 -33   0   -0.20    3.00
   3  33   0   -0.40    3.00
  -3  33   0   -0.90    2.60
  -3  33   0    3.10    2.60
   3  33   0    2.20    3.10
  -5 -33   0    1.30    2.90
   5 -33   0    0.90    2.80
   5  33   0    3.20    3.80
  -5  33   0   -0.70    2.70
  -5  33   0   -5.30    2.70
  -5 -33   0    0.90    3.40
   5  33   0   -2.00    3.20
  -5  33   0   -3.80    3.20
  -7  33   0    0.40    3.20
   7  33   0    3.60    4.20
   7 -33   0    0.80    2.80
   7  33   0    1.30    3.90
  -7 -33   0   -4.50    4.30
  -7 -33   0    1.50    3.40
  -7  33   0   -0.80    3.30
  -7  33   0   -0.60    4.40
   0  34   0    0.90    2.50
   0  34   0    1.70    2.70
   0  34   0    1.40    3.00
   0 -34   0    2.70    2.70
  -2  34   0  105.59    7.10
  -2  34   0  108.09    8.20
   2  34   0  105.09    8.30
   2  34   0  111.99    7.50
  -2 -34   0  108.89    7.10
  -2 -34   0  108.69    7.60
  -2  34   0  111.49    7.20
   2 -34   0  110.99    7.00
  -4 -34   0    9.10    3.10
  -4 -34   0   13.50    3.80
  -4  34   0    8.70    3.00
   4 -34   0    8.20    3.00
  -4  34   0    9.20    3.50
   4  34   0    4.90    3.50
   4  34   0    5.00    3.40
  -4  34   0    6.60    3.00
  -6 -34   0    6.10    3.40
   6  34   0   -2.40    3.70
   6  34   0   -0.10    4.10
  -6  34   0   -0.90    3.10
  -6  34   0    6.60    4.00
  -6 -34   0    3.30    3.90
   6 -34   0    2.50    2.90
  -6  34   0    6.80    3.40
   1 -35   0   -3.40    2.80
  -1  35   0    3.40    3.30
   1  35   0   -1.60    2.80
  -1  35   0   -0.70    2.70
   1  35   0    5.50    2.70
   1  35   0   -5.80    3.20
  -1 -35   0   -2.10    2.80
  -1  35   0    0.00    2.70
  -3 -35   0    2.40    3.00
  -3  35   0   -4.40    2.80
   3  35   0    0.10    3.40
  -3  35   0   -1.30    3.40
  -3  35   0    1.10    2.80
   3  35   0   -1.50    3.50
   3 -35   0   -2.60    2.80
  -3 -35   0   -1.10    3.30
  -5 -35   0    0.30    3.70
   5  35   0    0.80    3.60
  -5  35   0    1.40    3.30
   5 -35   0    2.00    3.10
  -5 -35   0    1.60    3.40
   5  35   0    7.20    3.90
  -5  35   0    4.80    3.00
  -5  35   0   -0.80    3.60
  -7  35   0    1.10    3.70
   7  35   0    7.70    5.10
  -7  35   0    4.00    3.80
   7 -35   0    0.10    3.30
   0  36   0   30.70    4.10
   0 -36   0   30.20    3.80
   0  36   0   24.70    3.90
   0  36   0   30.60    4.70
   2 -36   0   10.20    3.30
  -2  36   0    8.80    3.10
   2  36   0    6.40    4.00
   2  36   0   13.00    3.80
   2  36   0    6.80    3.10
  -2 -36   0    8.50    3.40
  -2  36   0    7.20    3.20
  -2 -36   0    5.30    3.50
  -2  36   0    6.80    4.00
  -4  36   0  163.68   11.00
   4  36   0  158.28   10.90
   4  36   0  174.88   11.30
  -4  36   0  178.18   10.10
   4 -36   0  181.68   10.10
  -4 -36   0  157.28   10.70
  -4 -36   0  156.48    9.80
  -4  36   0  172.48   10.20
  -6 -36   0    3.20    4.90
  -6  36   0    3.50    4.30
  -6  36   0    3.90    3.70
   6 -36   0    3.10    3.20
  -6  36   0   -1.60    3.40
   6  36   0   -6.80    4.60
   1 -37   0    2.60    3.00
  -1 -37   0    2.20    3.00
  -1  37   0   -5.60    3.70
  -1  37   0   -2.50    3.20
  -1  37   0   -3.90    2.90
   1  37   0   -0.60    3.50
   1  37   0    0.10    3.90
   1  37   0    8.30    3.30
  -3  37   0   -0.60    3.30
  -3  37   0   -0.10    4.10
  -3 -37   0    2.50    3.80
  -3 -37   0    0.60    3.60
  -3  37   0    3.00    3.40
   3 -37   0    1.80    3.30
   3  37   0   -0.20    3.80
   3  37   0   -0.40    3.90
  -5  37   0    3.10    3.60
   5  37   0    4.80    4.30
  -5  37   0    3.20    4.10
  -5  37   0    2.20    3.80
   5 -37   0   -1.80    3.00
  -5 -37   0    4.10    4.10
   0  38   0   -0.10    3.40
   0  38   0   -3.50    4.10
   0 -38   0    1.80    3.50
   0  38   0    7.70    3.70
  -2  38   0  142.99    8.80
   2 -38   0  129.69    8.50
  -2  38   0  117.69    8.60
   2  38   0  141.79    9.30
  -2 -38   0  127.39    8.40
   2  38   0  118.19    8.70
  -2 -38   0  126.39    9.30
   2  38   0  133.69   10.20
  -2  38   0  123.39   10.10
  -4  38   0    2.10    3.50
  -4  38   0   -4.00    4.20
   4 -38   0    1.10    3.40
   4  38   0   -2.80    4.40
  -4  38   0   -1.80    3.60
  -4 -38   0    1.20    4.10
  -1  39   0    4.00    3.70
   1  39   0    1.50    3.70
  -1  39   0   -0.80    3.20
   1 -39   0    5.70    3.60
  -1  39   0   -1.00    4.40
   1  39   0   -1.60    3.90
   1  39   0   -9.40    5.10
  -1 -39   0    1.60    3.50
   3 -39   0   -3.80    3.40
  -3  39   0    1.90    3.80
  -3  39   0   -9.20    4.50
  -3 -39   0    1.40    3.90
   3  39   0   -0.20    4.20
  -3  39   0   -2.60    3.90
   0 -40   0  152.78    9.60
   0  40   0  150.38   10.50
   2   0   1    0.60    0.30
  -2   0   1    0.20    0.40
  -2   0   1    0.10    0.20
  -2   0  -1   -0.20    0.40
   2   0   1   -0.60    0.30
   2   0  -1    0.00    0.40
  -2   0  -1    0.10    0.30
   2   0  -1    0.70    0.30
   2   0  -1    0.00    0.20
  -2   0  -1    0.30    0.30
   2   0   1   -0.60    0.30
  -2   0   1    0.40    0.30
  -4   0  -1    2.40    0.80
  -4   0   1    0.70    0.70
   4   0  -1   -0.40    0.70
  -4   0   1   -0.80    0.60
   4   0   1    1.80    0.60
  -4   0   1   -0.20    0.60
   4   0   1    0.80    0.50
   4   0  -1   -0.30    0.60
  -4   0   1   -0.30    0.40
   4   0  -1   -0.40    0.40
  -4   0  -1    0.50    0.70
  -4   0  -1   -0.20    0.60
   4   0   1    0.30    0.60
  -6   0  -1    0.80    1.00
   6   0   1    0.60    1.10
   6   0  -1    3.20    1.00
  -6   0  -1    0.30    1.00
   6   0   1    0.00    1.10
   6   0  -1    3.60    1.10
  -6   0   1    4.40    1.10
  -6   0   1    2.90    1.20
  -6   0   1    2.90    1.00
  -6   0  -1    1.30    1.00
  -8   0   1    4.40    1.30
 -10   0  -1    9.10    2.50
  10   0  -1    1.80    1.80
  10   0  -1    0.90    2.00
 -10   0  -1    8.50    1.80
 -10   0   1    4.10    2.40
 -10   0   1    3.40    1.50
  10   0   1    8.40    2.20
 -10   0   1    1.60    1.90
 -12   0  -1   24.70    3.00
 -14   0  -1   -0.50    2.30
 -14   0   1    1.40    2.40
  14   0  -1   -1.50    3.20
 -14   0  -1    0.40    4.30
  14   0   1   -3.10    3.40
 -14   0   1    1.60    4.10
  -1   1   1  410.36   17.30
  -1  -1   1  351.16   17.50
  -1   1  -1  363.56   17.40
  -3   1   1  342.27   15.90
  -3   1   1  322.07   15.80
  -3  -1  -1  336.37   15.80
   3   1  -1  357.36   15.80
   3   1  -1  336.97   15.70
  -3  -1  -1  343.67   15.90
   3  -1   1  330.17   15.80
   3   1  -1  339.67   15.90
   3  -1   1  334.57   15.80
  -3  -1  -1  306.77   15.70
   3  -1   1  360.76   15.80
  -3  -1   1  337.87   15.80
   3   1   1  324.07   15.70
  -3  -1   1  323.37   15.70
   3  -1  -1  313.67   15.70
  -3   1  -1  343.37   15.90
   3  -1  -1  363.16   15.80
   3  -1  -1  338.17   15.90
   3   1   1  334.27   15.70
  -3  -1   1  342.17   15.90
   3   1   1  327.87   15.90
  -3  -1   1  343.77   15.80
   3   1   1  359.16   15.90
  -3   1  -1  341.57   15.80
  -5  -1  -1  366.26   18.30
   5  -1   1  370.66   18.30
  -5   1   1  394.96   18.40
   5  -1   1  375.86   18.10
  -5   1   1  384.06   18.20
  -5   1   1  390.26   18.20
  -5  -1  -1  392.86   18.40
   5   1  -1  361.36   18.00
   5   1  -1  403.96   18.40
   5  -1   1  400.06   18.20
  -5  -1  -1  371.46   18.10
   5   1  -1  424.06   18.30
  -5  -1   1  406.46   18.30
   5   1   1  382.06   18.10
   5   1   1  394.76   18.30
   5  -1  -1  407.36   18.20
   5  -1  -1  387.56   18.30
  -5   1  -1  360.86   18.10
  -5  -1   1  391.76   18.10
   5   1   1  352.36   18.00
  -5   1  -1  380.46   18.30
  -5  -1   1  396.96   18.40
   5   1   1  379.36   18.30
  -5   1  -1  368.26   18.20
  -5  -1   1  403.26   18.20
   7  -1   1    3.40    1.40
  -7   1   1    7.30    1.50
   7  -1   1    5.00    1.30
   7   1  -1    4.70    1.10
  -7  -1  -1    4.70    1.50
   7   1  -1    4.30    0.80
   7   1  -1    8.60    1.40
  -7  -1  -1    4.40    1.20
  -7   1   1    8.90    1.40
  -7  -1  -1    5.40    1.30
   7   1  -1    5.40    1.60
  -7  -1   1    7.70    1.50
  -7   1  -1    3.60    1.50
   7   1   1    4.10    1.30
   7   1   1    4.30    1.40
  -7  -1   1    5.70    1.20
  -7   1  -1    3.50    1.30
  -7   1  -1    3.60    1.20
   7  -1  -1    7.50    1.40
   7  -1  -1    8.60    1.40
   7   1   1    3.50    1.00
  -7  -1   1    6.70    1.30
  -9   1   1  181.08    9.30
   9  -1   1  149.69    8.90
   9   1  -1  196.08    9.20
   9   1  -1  189.08    9.00
   9  -1   1  148.39    8.80
  -9   1   1  179.88    8.70
  -9  -1  -1  145.99    8.50
  -9  -1  -1  147.49    9.00
  -9   1   1  179.98    8.90
  -9  -1  -1  136.09    8.70
  -9   1  -1  147.09    8.50
  -9  -1   1  186.18    8.90
  -9   1  -1  152.28    9.10
   9   1   1  152.58    8.90
   9   1   1  152.38    8.90
  -9  -1   1  183.48    8.70
  -9   1  -1  145.59    8.70
   9  -1  -1  180.78    8.90
  -9  -1   1  189.08    9.40
   9  -1  -1  183.88    9.10
  11   1  -1    3.10    2.50
  11  -1   1    4.50    2.40
  11   1  -1    4.20    2.10
 -11  -1  -1    4.40    3.60
 -11   1   1    6.20    2.00
  11  -1   1    6.40    2.60
 -11  -1  -1    3.40    1.70
 -11   1   1    8.00    2.60
  11   1   1    6.60    2.50
  11   1   1    6.20    2.40
 -11  -1   1    6.40    2.40
 -11  -1   1    5.90    2.00
 -11   1  -1    3.00    2.60
  11  -1  -1    3.50    2.20
 -11   1  -1    3.40    1.90
  11  -1  -1    4.60    2.50
 -13   1   1   32.00    4.40
 -13  -1  -1   22.40    3.20
 -13   1   1   30.80    3.50
 -13  -1  -1   27.30    4.60
  13   1  -1   33.90    4.70
  13  -1   1   27.20    4.00
  13   1   1   27.50    4.40
  13  -1  -1   32.10    4.70
 -13  -1   1   31.60    3.70
 -13   1  -1   28.80    4.30
 -13   1  -1   20.20    3.20
 -13  -1   1   31.10    4.60
   2   2  -1  150.68    7.30
   2  -2   1  155.38    7.30
   2   2  -1  156.08    7.30
   2  -2   1  163.58    7.30
  -2   2   1  157.58    7.20
  -2  -2  -1  156.88    7.30
  -2   2   1  153.78    7.30
  -2  -2  -1  146.39    7.30
   2  -2  -1  161.48    7.20
   2   2   1  132.49    7.40
  -2  -2   1  158.88    7.30
   2   2   1  156.78    7.30
  -2   2  -1  157.58    7.30
  -2   2  -1  155.38    7.30
   2   2   1  145.29    7.30
   2  -2  -1  151.88    7.40
  -2  -2   1  148.09    7.30
   2   2   1  148.29    7.30
  -2  -2   1  152.88    7.30
   2  -2  -1  154.98    7.30
   4   2  -1    0.50    0.80
   4   2  -1    0.40    0.60
   4   2  -1    0.20    0.60
  -4  -2  -1   -0.90    0.60
   4  -2   1    0.60    0.60
   4  -2   1    0.60    0.70
   4  -2   1   -0.20    0.70
  -4   2   1   -0.30    0.60
  -4  -2  -1    0.10    0.70
  -4   2   1    0.70    0.70
  -4  -2  -1    0.00    0.60
  -4   2   1    1.40    0.60
   4  -2  -1    0.50    0.60
  -4  -2   1   -0.60    0.60
  -4   2  -1    0.20    0.70
  -4   2  -1    0.10    0.60
   4   2   1   -0.40    0.60
   4  -2  -1    0.20    0.60
  -4  -2   1    0.90    0.70
   4   2   1    0.20    0.50
  -4  -2   1    0.60    0.50
   4   2   1   -1.20    0.60
   4   2   1    0.40    0.70
  -4  -2   1    0.00    0.50
   4  -2  -1    1.20    0.60
  -6   2   1    5.40    1.20
   6   2  -1   14.00    1.80
   6   2  -1   10.40    1.30
   6   2  -1    6.80    1.20
  -6  -2   1    8.80    1.20
   6  -2  -1   12.90    1.80
   8  -2   1   27.40    2.70
  -8  -2  -1   25.40    2.70
   8  -2   1   24.30    2.60
  -8  -2  -1   24.00    2.90
  -8   2  -1   22.50    2.60
   8   2   1   27.30    2.00
   8   2   1   26.60    2.80
  -8   2  -1   29.40    2.70
   8   2   1   27.40    2.80
   8   2   1   27.20    2.30
  -8   2  -1   29.30    3.00
 -10   2   1   84.89    5.90
 -10  -2  -1   96.19    6.40
 -10   2   1   94.99    6.50
  10  -2   1   99.89    6.10
 -10  -2  -1   93.79    6.10
 -10  -2  -1   97.69    5.60
  10   2  -1   89.19    6.20
 -10   2   1   90.99    5.60
  10   2  -1   93.79    6.10
  10  -2   1   94.19    6.20
  10   2   1  104.19    6.30
 -10   2  -1   92.59    5.70
 -10   2  -1  101.59    6.50
  10  -2  -1   92.29    5.90
  10   2   1   97.19    6.20
 -10  -2   1   91.59    6.10
 -10   2  -1  102.29    6.10
 -10  -2   1   90.59    6.40
 -10  -2   1   95.19    5.60
 -12   2   1    5.90    2.90
  12  -2   1   -1.20    2.50
 -12   2   1    8.50    2.20
 -12  -2  -1    0.80    3.00
 -12  -2  -1    0.00    1.90
  12   2  -1    6.20    2.50
  12   2   1    2.10    2.60
 -12  -2   1    6.70    2.10
  12  -2  -1    5.50    2.90
 -12  -2   1    7.30    3.00
 -12   2  -1    3.00    2.10
 -12   2  -1   -4.10    2.40
  12  -2  -1    0.40    2.50
 -14  -2  -1    5.90    4.10
 -14  -2  -1    6.10    2.70
 -14   2   1    0.80    4.20
  14   2  -1   -4.10    3.50
  14  -2   1    4.80    3.50
 -14   2   1    2.70    2.40
 -14  -2   1    2.90    4.10
  14  -2  -1   -1.60    3.40
 -14   2  -1    5.30    2.60
  14   2   1   -1.80    3.70
 -14   2  -1    8.20    4.40
 -14  -2   1    3.70    2.40
   1  -3   1  427.56   19.60
   1   3  -1  433.36   19.70
   1  -3   1  465.25   19.60
  -1   3   1  436.26   19.60
   1   3  -1  369.26   19.60
  -1   3   1  447.36   19.60
  -1  -3  -1  356.66   19.70
  -1   3   1  424.66   19.60
  -1  -3  -1  417.96   19.70
  -1   3  -1  410.96   19.60
  -1  -3   1  434.46   19.70
   1  -3  -1  428.76   19.60
   1   3   1  433.66   19.70
  -1   3  -1  454.45   19.60
   1   3   1  412.56   19.70
  -1   3  -1  436.76   19.60
   3  -3   1   11.30    1.10
  -3  -3  -1   10.60    0.90
   3   3  -1    8.60    1.20
  -3   3   1   12.20    1.20
   3   3  -1   13.10    1.20
   3  -3   1   12.90    1.10
  -3  -3  -1   10.90    1.20
   3   3  -1   11.90    1.20
   3  -3   1   13.30    1.00
  -3  -3  -1   10.40    1.10
   3  -3  -1   12.00    1.10
  -3   3  -1   13.40    1.10
   3   3   1   12.20    1.10
  -3   3  -1   11.90    1.00
  -3  -3   1   11.00    1.10
   3   3   1   11.60    1.20
  -3  -3   1   12.30    1.20
  -3  -3   1   14.10    1.00
   3   3   1   10.40    1.20
   3   3   1   11.40    1.20
   3  -3  -1   14.10    1.00
   3  -3  -1   12.60    1.20
  -3  -3   1   11.80    1.10
   5  -3   1    3.10    0.80
  -5  -3  -1    1.80    1.00
   5  -3   1    2.00    0.80
  -5  -3  -1    1.50    1.00
  -5   3   1    5.50    1.00
   5   3  -1    1.20    0.80
  -5  -3  -1    2.70    0.80
   5  -3   1    3.80    0.90
  -5   3  -1    3.90    1.00
   5   3   1    1.00    0.90
   5   3   1    2.30    1.00
  -5   3  -1    3.50    1.00
   5   3   1    2.30    1.00
  -5  -3   1    2.20    1.10
  -5  -3   1    1.00    0.80
   5  -3  -1    4.40    0.90
  -5  -3   1    5.40    1.10
  -7  -3  -1   54.69    3.80
  -7   3   1   65.39    3.80
   7  -3   1   58.19    3.70
   7   3  -1   72.89    4.00
   7  -3   1   60.19    3.70
  -7   3   1   67.09    3.80
  -7  -3  -1   57.99    4.00
  -7  -3  -1   58.19    3.60
   7   3  -1   64.69    3.50
   7  -3   1   56.89    3.90
  -7   3   1   71.69    4.20
   7   3  -1   67.49    3.80
   7   3  -1   69.89    4.10
  -7  -3   1   72.29    4.00
  -7   3  -1   55.39    3.70
  -7  -3   1   69.29    3.70
  -7  -3   1   67.99    4.10
   7   3   1   50.59    3.60
   7  -3  -1   66.29    3.80
  -7   3  -1   57.89    4.00
   7   3   1   59.29    3.90
   7   3   1   57.99    3.50
   7   3   1   56.59    4.00
   7  -3  -1   63.59    3.90
  -7   3  -1   55.79    3.80
   9  -3   1    3.30    1.80
   9   3  -1   12.00    2.30
  -9  -3  -1    7.00    2.00
  -9   3   1    8.40    2.10
  -9  -3  -1    3.00    1.50
   9   3  -1   11.70    2.20
   9   3  -1    4.20    1.60
  -9  -3  -1    0.80    1.70
   9  -3   1    5.70    1.70
  -9  -3   1   10.20    2.10
  -9   3  -1    3.00    1.60
  -9   3  -1    5.10    2.10
   9   3   1    2.50    1.90
  -9  -3   1   11.30    1.80
   9   3   1    5.30    1.20
   9   3   1    1.30    1.50
  -9   3  -1    6.20    1.80
   9   3   1    5.30    1.90
  11  -3   1   14.40    2.80
  11   3  -1   15.00    3.00
 -11   3   1   16.90    2.40
  11  -3   1   12.40    2.70
 -11  -3  -1   16.30    2.30
  11   3  -1   15.40    3.20
 -11  -3  -1   12.10    2.80
 -11   3   1   15.00    2.80
  11   3   1   16.00    3.20
  11   3   1   22.60    3.30
  11  -3  -1   15.90    2.80
  11  -3  -1   11.70    2.70
 -11   3  -1   13.10    2.50
 -11  -3   1   15.30    4.80
 -11   3  -1   21.80    3.10
 -11  -3   1   16.20    2.40
 -13  -3  -1   10.70    3.90
 -13   3   1   28.70    3.60
 -13  -3  -1   15.90    2.90
  13   3  -1   18.30    4.10
  13  -3   1   14.80    3.70
 -13   3   1   22.50    4.00
 -13  -3   1   20.40    3.10
 -13   3  -1   17.00    2.80
 -13  -3   1   25.20    4.00
 -13   3  -1   10.20    3.70
  13   3   1   13.70    3.50
  13  -3  -1   13.70    3.50
   0  -4  -1    0.30    0.30
   0   4  -1   -0.50    0.20
   0  -4   1   -0.20    0.30
   0  -4  -1    0.00    0.20
   0   4  -1   -0.30    0.30
   0   4   1    0.20    0.30
   0   4  -1    0.10    0.20
   0  -4  -1    0.00    0.20
   0   4   1    0.20    0.20
   0   4   1   -0.20    0.30
   0  -4   1   -0.30    0.20
   0  -4   1   -0.10    0.20
   2   4  -1   31.20    2.30
   2  -4   1   35.00    2.00
  -2   4   1   42.50    2.10
  -2   4   1   39.50    1.90
  -2   4   1   37.40    1.90
  -2  -4  -1   38.00    2.10
   2   4  -1   39.40    2.10
   2  -4   1   39.80    2.00
   2   4  -1   35.70    2.10
   2  -4   1   38.40    2.00
  -2  -4  -1   37.30    2.10
   2  -4  -1   35.10    1.90
  -2  -4   1   37.40    2.20
   2   4   1   35.40    2.20
   2   4   1   36.00    2.20
   2  -4  -1   35.40    2.00
   2  -4  -1   40.00    1.90
   2   4   1   37.60    2.10
  -2  -4   1   37.00    2.10
  -2   4  -1   40.40    2.00
  -2   4  -1   38.40    2.00
  -2  -4   1   37.60    2.20
   2   4   1   38.50    2.10
   4   4  -1   29.30    2.20
   4   4  -1   32.60    2.10
  -4  -4  -1   32.00    2.20
  -4   4   1   30.60    1.90
   4  -4   1   32.60    2.00
   4  -4   1   30.80    2.00
  -4  -4  -1   29.20    1.80
   4  -4   1   33.90    2.00
  -4  -4  -1   28.90    2.10
   4   4  -1   30.00    2.00
  -4   4   1   34.20    2.10
  -4   4  -1   31.90    2.10
   4   4   1   29.90    2.10
  -4  -4   1   29.50    2.10
  -4  -4   1   31.80    1.90
  -4  -4   1   29.70    2.10
   4   4   1   29.20    2.10
   4   4   1   30.70    2.20
   4  -4  -1   30.70    1.90
  -4   4  -1   29.70    2.00
  -4  -4   1   30.90    2.20
   4  -4  -1   31.80    2.00
   4   4   1   35.40    2.20
   4  -4  -1   29.30    2.00
  -6  -4  -1    2.10    1.10
   6   4  -1    5.40    1.30
  -6   4   1    5.80    1.10
  -6  -4  -1    2.60    1.10
   6   4  -1    2.00    1.10
   6   4  -1    2.40    1.20
   6  -4   1    4.10    1.10
  -6  -4  -1    2.60    0.90
   6   4  -1    1.40    0.90
   6  -4   1    3.00    1.10
   6  -4   1    3.60    1.00
  -6   4   1    6.20    1.40
   6  -4  -1    5.80    1.10
   6   4   1    2.60    1.20
   6   4   1    2.90    1.10
  -6   4  -1    4.20    1.10
   6  -4  -1    6.70    1.30
  -6   4  -1    2.70    1.20
   6   4   1    1.30    0.90
  -6  -4   1    3.90    1.30
  -6  -4   1    4.90    1.00
  -6  -4   1    1.80    1.20
   6   4   1    1.10    1.10
   8   4  -1    8.90    1.80
   8   4  -1    5.90    1.20
  -8   4   1    8.80    1.70
  -8   4   1   11.00    1.90
  -8   4   1   10.80    1.70
   8   4  -1    8.50    1.80
   8   4  -1    6.80    1.70
  -8  -4   1   10.80    2.30
   8  -4  -1    9.70    1.70
  -8  -4   1    8.60    2.00
  -8  -4   1    7.00    1.90
   8  -4  -1    9.80    1.70
  10   4  -1   10.80    1.50
 -10  -4  -1    1.80    2.50
  10   4  -1    7.00    1.90
  10   4  -1    8.70    2.30
 -10  -4  -1    8.40    2.50
  10  -4   1    7.10    2.00
  10  -4   1    7.00    2.10
 -10  -4  -1    8.40    1.90
 -10   4   1    8.80    2.80
 -10   4   1    9.40    1.90
  10   4  -1   10.60    2.40
 -10   4   1   10.60    2.30
 -10  -4   1    9.00    2.50
 -10   4  -1    9.50    2.20
 -10  -4   1   10.50    2.40
  10   4   1    5.70    1.80
 -10   4  -1    8.00    2.00
  10  -4  -1   11.90    2.30
  10   4   1    8.00    2.40
 -10   4  -1    9.30    2.80
  10   4   1    8.10    1.50
  10   4   1   13.00    2.50
 -10  -4   1    6.30    1.80
 -12  -4  -1   11.70    3.20
 -12  -4  -1   10.80    2.40
 -12   4   1    9.80    2.20
  12   4  -1    8.60    3.00
  12  -4   1    8.40    2.90
  12  -4   1   10.30    3.40
 -12   4  -1   13.30    3.10
  12   4   1   10.70    3.30
  12  -4  -1    5.20    2.90
 -12   4  -1   11.60    2.40
 -14   4   1    3.30    2.40
 -14  -4  -1    4.60    2.60
  14  -4   1    2.40    3.40
 -14  -4  -1    0.40    4.50
 -14   4   1    9.80    4.30
  14   4  -1   -2.10    3.70
 -14  -4   1    5.30    4.10
 -14   4  -1    4.20    4.20
  14   4   1    5.70    3.70
  14  -4  -1    0.20    3.50
 -14   4  -1    6.90    2.70
 -14  -4   1    5.30    2.50
  -1  -5  -1    4.00    0.70
  -1   5   1    3.90    0.60
  -1  -5  -1    4.80    0.70
   1  -5   1    5.90    0.70
  -1   5   1    4.50    0.60
   1  -5   1    5.10    0.60
   1   5  -1    4.60    0.70
   1   5  -1    2.60    0.70
  -1   5   1    4.50    0.60
   1   5  -1    4.70    0.60
  -1   5   1    4.60    0.60
   1  -5   1    4.20    0.60
  -1  -5  -1    3.60    0.70
   1   5   1    5.20    0.80
   1  -5  -1    4.90    0.60
   1   5   1    4.10    0.60
  -1  -5   1    4.00    0.70
   1   5   1    2.90    0.80
   1   5   1    4.90    0.60
   1  -5  -1    4.00    0.50
  -1   5  -1    4.10    0.50
  -1   5  -1    4.80    0.60
   1  -5  -1    4.90    0.60
  -1   5  -1    4.10    0.60
  -1  -5   1    4.30    0.70
  -1  -5   1    4.40    0.50
   3   5  -1    6.90    1.00
   3  -5   1    7.80    1.00
  -3  -5  -1    5.60    0.80
   3   5  -1    4.50    0.90
  -3  -5  -1    6.10    0.90
   3  -5   1    5.50    0.80
  -3   5   1    6.60    0.90
   3  -5   1    6.10    0.80
  -3   5   1    8.60    0.80
   3   5  -1    6.00    0.90
  -3  -5  -1    5.00    0.80
   3   5   1    6.50    0.90
  -3  -5   1    7.40    0.80
  -3  -5   1    5.80    0.90
   3  -5  -1    8.30    0.80
   3   5   1    4.50    1.00
  -3  -5   1    4.70    0.80
  -3   5  -1    7.30    0.90
   3   5   1    6.80    1.00
   3  -5  -1    7.40    0.90
   3   5   1    5.40    0.90
  -3   5  -1    6.00    0.90
  -3  -5   1    5.60    0.90
  -5   5   1    1.50    0.80
  -5  -5  -1    0.30    0.70
   5   5  -1    1.50    1.10
   5   5  -1    0.80    0.80
   5  -5   1    1.10    0.90
   5  -5   1    1.40    0.80
  -5  -5  -1    0.40    1.10
  -5  -5  -1    0.50    1.00
   5   5  -1    2.10    1.00
   5  -5   1    0.60    0.70
  -5   5   1    1.10    1.00
  -5   5  -1    0.10    0.90
  -5  -5   1    1.40    1.00
   5  -5  -1    0.90    0.80
   5   5   1   -0.20    1.00
  -5  -5   1    1.20    0.90
  -5   5  -1    1.50    0.80
   5   5   1    0.90    1.00
   5   5   1    0.00    0.90
   5  -5  -1    0.40    0.90
   5  -5  -1    0.30    0.80
  -5  -5   1    1.50    0.80
  -5  -5   1    2.10    0.80
   5   5   1    1.40    0.80
  -7  -5  -1    8.10    1.20
  -7  -5  -1    5.00    1.50
  -7  -5  -1    4.80    1.50
   7  -5   1    6.70    1.30
   7  -5   1    5.90    1.40
   7  -5   1    5.40    1.40
  -7   5  -1    7.00    1.70
   7   5   1    5.80    1.60
   7   5   1    5.20    1.20
  -7   5  -1    6.30    1.40
   7   5   1    8.00    1.70
   7   5   1    5.40    1.40
  -9  -5  -1   63.69    5.00
   9   5  -1   83.39    5.30
  -9   5   1   84.29    5.50
  -9   5   1   85.59    4.90
   9  -5   1   67.69    4.80
  -9  -5  -1   76.49    4.60
   9  -5   1   71.19    4.70
   9   5  -1   82.59    4.50
  -9   5   1   86.09    4.90
   9   5  -1   86.59    5.20
   9   5  -1   78.09    5.00
  -9  -5  -1   62.99    5.10
  -9  -5   1   83.39    5.30
   9   5   1   66.99    5.00
  -9  -5   1   82.39    5.10
   9   5   1   70.49    4.40
  -9   5  -1   60.19    5.00
  -9   5  -1   69.29    4.80
   9   5   1   73.69    5.10
  -9   5  -1   70.59    4.70
  -9  -5   1   84.29    4.70
   9  -5  -1   82.39    4.80
   9  -5  -1   87.69    5.00
   9   5   1   62.09    4.70
  11   5  -1    8.90    2.30
 -11   5   1   11.80    2.30
  11   5  -1   10.80    1.70
 -11  -5  -1    9.00    2.10
  11   5  -1   14.00    2.90
  11  -5   1    8.70    2.50
 -11  -5  -1    5.00    2.60
  11  -5   1    5.20    2.40
  11   5  -1    9.40    3.10
 -11  -5   1   16.20    3.00
 -11   5  -1    4.90    2.60
 -11   5  -1    8.30    2.10
  11   5   1    2.50    2.80
 -11  -5   1   14.10    2.30
  11   5   1    5.60    2.60
  11  -5  -1    8.20    2.20
  11   5   1    6.90    1.70
 -13   5   1   14.20    2.60
 -13  -5  -1    9.90    3.70
  13   5  -1    9.30    3.40
 -13   5   1   13.00    3.40
  13  -5   1   11.30    3.30
 -13  -5  -1    8.30    2.40
 -13   5  -1    9.90    2.60
 -13  -5   1   14.20    2.50
 -13   5  -1    5.10    3.40
  13   5   1    8.40    3.60
 -13  -5   1   10.50    3.50
  13  -5  -1    7.30    3.00
   0  -6  -1    1.80    0.80
   0   6   1    2.30    0.70
   0   6  -1   -0.70    0.60
   0   6  -1   -0.30    0.40
   0   6   1    0.70    0.40
   0   6  -1   -1.00    0.60
   0  -6   1    0.20    0.40
   0  -6  -1    2.10    0.60
   0  -6   1   -0.70    0.50
   0  -6  -1   -0.10    0.50
   2   6  -1   20.60    1.50
   2  -6   1   19.80    1.30
  -2   6   1   16.90    1.30
   2  -6   1   17.80    1.40
   2  -6   1   21.50    1.20
   2   6  -1   20.20    1.40
  -2  -6  -1   20.40    1.50
  -2  -6  -1   19.50    1.40
  -2   6   1   17.90    1.30
   2   6  -1   19.40    1.50
  -2   6   1   20.50    1.30
   2  -6  -1   18.60    1.30
   2   6   1   20.00    1.50
   2   6   1   19.70    1.60
  -2  -6   1   19.20    1.50
   2  -6  -1   21.00    1.20
  -2   6  -1   21.90    1.20
  -2  -6   1   19.90    1.40
   2   6   1   19.50    1.50
   2  -6  -1   19.50    1.30
  -2   6  -1   20.40    1.20
  -2   6  -1   16.20    1.30
  -2   6  -1   20.50    1.30
  -2  -6   1   20.50    1.40
   2  -6  -1   19.10    1.30
  -2  -6   1   20.20    1.20
   2   6   1   19.40    1.40
  -4   6   1    1.60    0.60
  -4  -6  -1   -0.10    0.80
   4  -6   1    0.30    0.60
   4  -6   1    0.90    0.60
   4   6  -1   -0.30    0.60
  -4  -6  -1    0.50    0.80
   4  -6   1    0.10    0.70
   4   6  -1   -0.50    0.70
  -4  -6  -1    0.80    0.60
  -4   6   1    0.20    0.70
   4   6  -1    0.80    0.80
   4   6   1   -1.30    0.70
   4  -6  -1    1.10    0.80
   4   6   1   -1.20    0.90
   4  -6  -1    2.00    0.60
  -4  -6   1    1.90    0.90
   4   6   1    0.40    0.90
  -4  -6   1   -1.40    0.80
  -4   6  -1    0.40    0.80
   4   6   1    0.60    0.80
  -4  -6   1    0.50    0.60
  -4   6  -1    1.20    0.70
   6   6  -1   37.00    2.90
   6   6  -1   39.70    3.00
  -6  -6  -1   46.80    3.20
   6  -6   1   48.10    3.00
   6   6  -1   39.20    3.10
   6  -6   1   50.89    2.90
  -6  -6  -1   42.60    2.70
   6  -6   1   49.00    2.80
  -6   6   1   42.10    3.10
  -6  -6  -1   47.70    3.20
  -6   6   1   41.80    2.80
   6   6  -1   40.90    3.10
   6  -6  -1   43.10    2.80
  -6  -6   1   40.40    3.00
   6  -6  -1   40.90    2.70
  -6   6  -1   48.40    3.10
   6   6   1   45.10    3.10
   6   6   1   39.40    3.00
   6   6   1   42.30    3.20
  -6  -6   1   42.00    2.70
  -6   6  -1   50.99    2.90
   6   6   1   43.20    3.10
   6  -6  -1   43.40    2.90
  -6  -6   1   44.50    3.10
  -8  -6  -1   17.10    2.70
   8   6  -1   24.30    2.30
   8   6  -1   29.30    2.90
   8  -6   1   21.30    2.40
   8   6  -1   27.40    3.10
   8  -6   1   20.20    2.30
  -8  -6  -1   20.10    2.30
  -8   6   1   29.80    3.10
  -8   6   1   30.20    2.60
   8  -6   1   20.70    2.40
  -8  -6  -1   20.70    2.80
   8  -6  -1   27.70    2.40
  -8   6  -1   18.60    2.60
   8   6   1   16.30    2.30
   8   6   1   17.90    2.80
  -8   6  -1   21.50    2.40
   8  -6  -1   25.70    2.50
  -8  -6   1   28.90    2.80
   8   6   1   14.30    2.20
   8   6   1   18.30    2.70
  12   6  -1    3.50    2.90
  12  -6   1    0.80    3.00
 -12   6   1    6.40    3.00
 -12  -6  -1    6.50    2.00
 -12   6   1    3.40    2.20
  12  -6   1   -0.10    2.40
  12   6  -1    2.70    2.60
 -12  -6  -1    4.30    3.10
  12   6  -1    4.30    1.80
  12  -6  -1    1.80    2.40
  12   6   1    2.00    2.80
 -12  -6   1    6.30    2.20
  12   6   1    4.40    1.90
 -12   6  -1    3.00    2.10
 -12  -6   1    0.70    2.70
 -12   6  -1    4.40    2.60
  12   6   1    2.10    2.90
  12  -6  -1    4.10    3.10
  14   6  -1   15.20    4.40
  14  -6   1   17.60    4.00
 -14  -6  -1   24.70    3.20
 -14   6   1   18.90    4.60
 -14   6   1   18.60    3.20
  14   6   1   33.30    5.10
  14  -6  -1   12.20    3.90
 -14   6  -1   30.30    4.80
 -14  -6   1   16.90    3.10
 -14  -6   1   20.20    4.90
  -1  -7  -1   42.60    2.40
   1   7  -1   46.70    2.50
   1  -7   1   43.20    2.50
  -1  -7  -1   45.50    2.50
  -1   7   1   46.50    2.40
   1  -7   1   43.30    2.30
  -1   7   1   44.20    2.30
  -1   7   1   44.00    2.50
   1   7  -1   45.80    2.60
   1  -7   1   48.30    2.40
   1   7  -1   42.90    2.40
   1  -7   1   41.40    2.30
  -1   7  -1   45.10    2.30
  -1   7  -1   45.20    2.40
   1  -7  -1   45.80    2.50
   1   7   1   42.70    2.70
   1   7   1   42.40    2.40
   1   7   1   42.50    2.60
  -1   7  -1   47.50    2.40
  -1   7  -1   39.90    2.60
   1  -7  -1   43.70    2.30
  -1  -7   1   43.20    2.60
   1   7   1   44.60    2.50
  -1  -7   1   43.60    2.50
  -1  -7   1   44.90    2.40
  -3   7   1   17.70    1.40
   3  -7   1   16.20    1.20
  -3   7   1   16.90    1.20
  -3  -7  -1   14.40    1.50
  -3  -7  -1   17.70    1.50
   3   7  -1   14.00    1.50
   3   7  -1   16.60    1.50
  -3   7   1   13.80    1.20
   3  -7   1   16.00    1.20
   3   7  -1   17.80    1.60
   3  -7   1   16.60    1.40
  -3  -7  -1   13.10    1.10
  -3   7  -1   15.40    1.20
  -3  -7   1   15.90    1.40
   3  -7  -1   17.10    1.20
  -3  -7   1   15.00    1.50
  -3  -7   1   13.30    1.50
  -3   7  -1   13.90    1.20
   3   7   1   14.60    1.70
   3  -7  -1   16.60    1.40
  -3   7  -1   18.20    1.30
  -3  -7   1   15.50    1.20
   3  -7  -1   16.90    1.30
   3  -7  -1   13.70    1.20
  -3   7  -1   15.00    1.10
   3   7   1   16.00    1.50
   3   7   1   15.80    1.60
   3   7   1   13.50    1.50
  -5  -7  -1   74.39    4.60
  -5   7   1   89.09    4.60
   5  -7   1   77.29    4.40
  -5  -7  -1   79.79    4.30
   5   7  -1   78.79    4.70
   5  -7   1   83.89    4.50
   5  -7   1   82.59    4.40
  -5   7   1   97.79    4.50
  -5  -7  -1   84.19    4.70
   5   7  -1   70.29    4.70
   5   7  -1   85.39    4.70
   5  -7  -1   95.79    4.40
   5  -7  -1   96.99    4.60
   5   7   1   79.69    4.70
   5   7   1   73.29    4.70
  -5  -7   1   85.99    4.30
  -5   7  -1   79.39    4.40
  -5  -7   1   85.79    4.70
   5   7   1   75.79    4.60
   5  -7  -1   96.39    4.50
  -5   7  -1   81.69    4.60
   5   7   1   87.39    4.70
  -5  -7   1   85.79    4.70
  -5  -7   1   78.29    4.70
  -7  -7  -1   16.60    2.30
   7   7  -1   24.90    2.70
  -7  -7  -1   13.60    2.00
   7   7  -1   20.40    2.10
   7  -7   1   15.90    2.10
  -7   7   1   22.50    2.50
   7  -7   1   14.10    2.00
  -7   7   1   20.30    2.10
   7  -7   1   14.80    1.90
   7   7  -1   21.50    2.50
  -7  -7  -1   14.40    1.70
  -7  -7   1   21.40    2.00
   7   7   1   14.50    2.10
   7  -7  -1   18.40    1.90
   7  -7  -1   21.20    2.10
   7   7   1   15.00    2.40
  -7   7  -1   13.60    1.80
   7   7   1   16.20    2.20
  -7  -7   1   19.40    2.50
  -7   7  -1   17.30    2.20
   7   7   1   14.50    2.10
   9  -7   1   -1.20    1.60
   9   7  -1    0.60    1.30
   9  -7   1    0.10    1.40
  -9  -7  -1    0.60    1.40
  -9  -7  -1   -0.90    1.80
   9  -7   1    1.40    1.60
  -9   7   1    2.30    1.50
   9   7  -1    0.90    2.00
  -9   7   1    4.10    1.70
   9   7  -1    1.50    1.90
   9   7  -1    3.90    1.90
  -9   7   1    3.00    2.20
   9   7   1    1.50    1.70
  -9   7  -1   -0.10    1.60
   9  -7  -1    2.90    1.70
   9   7   1   -3.80    1.60
  -9   7  -1   -0.60    1.50
   9   7   1   -0.80    1.80
  -9  -7   1    2.20    1.90
  -9  -7   1    4.00    1.50
   9  -7  -1    4.90    1.60
   9   7   1   -0.10    1.30
  -9  -7   1    3.50    1.90
  -9   7  -1    0.90    2.10
  11  -7   1   -1.20    2.00
  11   7  -1    1.60    1.70
 -11  -7  -1    1.90    1.60
  11  -7   1   -0.10    2.30
  11   7  -1   -1.20    2.60
 -11  -7  -1   -2.00    2.40
  11   7  -1    3.80    2.40
 -11   7   1    5.60    2.30
 -11   7   1    4.70    2.10
  11   7  -1    6.30    3.10
 -11  -7   1    6.10    2.00
 -11  -7   1    7.40    2.50
 -11   7  -1   -0.60    2.10
  11   7   1    0.40    1.60
 -11   7  -1    2.00    2.40
  11  -7  -1    4.80    2.10
  11   7   1    0.30    2.30
  11  -7  -1    6.30    2.40
 -13  -7  -1   17.60    2.90
 -13   7   1   23.00    4.00
 -13   7   1   19.10    3.00
  13  -7   1   18.00    3.60
  13   7  -1   26.90    4.60
 -13  -7  -1   22.70    4.20
  13  -7  -1   21.90    3.60
 -13   7  -1   23.90    4.10
  13   7   1   26.40    4.20
 -13  -7   1   27.10    4.50
 -13  -7   1   24.30    3.00
 -13   7  -1   17.80    3.10
   0   8  -1    0.10    0.50
   0  -8   1    0.20    0.50
   0   8  -1   -0.30    0.50
   0  -8  -1    0.20    0.50
   0  -8   1   -0.10    0.50
   0  -8   1   -0.10    0.30
   0   8   1    0.10    0.60
   0   8   1    0.80    0.50
   0  -8  -1    0.20    0.40
   0   8   1   -0.10    0.50
   0   8   1    0.10    0.40
   0  -8   1    0.20    0.40
   2  -8   1    0.40    0.50
  -2   8   1    0.00    0.50
   2   8  -1    0.20    0.50
  -2   8   1   -0.50    0.50
  -2  -8  -1   -0.40    0.60
   2   8  -1   -0.40    0.50
  -2   8   1    0.60    0.40
   2  -8   1    0.80    0.60
  -2  -8  -1    0.10    0.50
   2  -8   1   -0.10    0.50
   2   8  -1   -0.20    0.70
  -2   8  -1    0.20    0.50
  -2  -8   1   -0.30    0.50
  -2   8  -1    0.30    0.60
   2  -8  -1    0.50    0.40
   2   8   1   -0.30    0.60
   2   8   1   -0.50    0.50
  -2  -8   1   -0.20    0.40
  -2   8  -1    0.00    0.50
   2   8   1   -0.40    0.60
   2  -8  -1   -0.10    0.40
  -2  -8   1   -0.60    0.60
  -2  -8   1    1.30    0.70
  -2   8  -1    0.20    0.40
   2  -8  -1    0.30    0.60
   2   8   1    0.20    0.80
  -4  -8  -1  266.77   12.70
  -4  -8  -1  257.17   12.60
   4   8  -1  244.08   12.60
  -4   8   1  253.47   12.50
   4   8  -1  286.47   12.70
  -4  -8  -1  279.77   12.30
   4  -8   1  271.27   12.50
  -4   8   1  247.88   12.40
   4   8  -1  252.47   12.70
  -4  -8   1  264.77   12.60
  -4  -8   1  271.47   12.30
   4   8   1  257.17   12.80
   4   8   1  250.97   12.60
  -4  -8   1  268.27   12.80
   4  -8  -1  246.28   12.30
   4  -8  -1  251.67   12.50
  -4   8  -1  302.77   12.50
   4   8   1  235.18   12.70
  -4  -8   1  256.87   12.60
   4  -8  -1  240.38   12.40
   4   8   1  270.17   12.70
   6   8  -1   10.90    1.80
   6  -8   1   13.20    1.60
   6   8  -1   12.40    1.80
  -6  -8  -1   10.50    1.80
  -6   8   1   10.60    1.30
  -6  -8  -1   10.80    1.30
   6   8  -1   10.60    1.60
  -6   8   1   10.80    1.60
  -6  -8  -1   10.40    1.60
   6  -8   1   12.90    1.60
   6   8  -1   12.00    1.90
   6   8   1    9.50    1.90
  -6   8  -1   14.40    1.90
   6  -8  -1   12.90    1.70
   6   8   1   12.20    1.90
  -6  -8   1   12.70    2.00
   6   8   1   13.00    1.70
  -6   8  -1   10.90    1.50
   6   8   1    8.50    1.50
  -6  -8   1   14.70    2.00
   6  -8  -1    9.40    1.50
  -6  -8   1   14.00    1.60
   6  -8  -1   11.00    1.50
  -8   8   1   58.79    4.50
   8   8  -1   58.39    4.50
  -8  -8  -1   62.09    3.70
   8  -8   1   62.29    4.00
  -8   8   1   55.99    3.90
  -8  -8  -1   61.19    4.30
   8   8  -1   55.59    4.30
   8   8  -1   59.99    4.30
   8  -8   1   63.19    4.00
   8  -8   1   58.89    3.80
   8   8  -1   59.09    4.00
  -8  -8  -1   57.29    4.20
  -8  -8   1   62.79    4.40
   8  -8  -1   58.79    3.90
   8   8   1   57.49    4.40
  -8   8  -1   67.09    4.50
   8   8   1   62.59    4.40
  -8   8  -1   63.79    4.10
  -8  -8   1   64.09    4.30
   8   8   1   58.79    4.40
   8   8   1   58.89    4.00
   8  -8  -1   58.09    3.90
   8  -8  -1   65.39    4.00
 -10  -8  -1   23.80    3.60
 -10   8   1   24.40    3.30
  10  -8   1   26.30    3.20
  10   8  -1   35.80    3.10
  10   8  -1   26.20    3.60
 -10   8   1   34.70    3.50
 -10  -8  -1   26.50    2.80
  10  -8   1   22.00    3.40
  10   8  -1   22.60    3.20
 -10   8  -1   29.90    3.60
 -10  -8   1   36.30    4.00
  10  -8  -1   34.60    3.40
  10   8   1   25.20    4.00
  10   8   1   28.80    3.70
  10   8   1   24.30    3.00
 -10   8  -1   22.00    3.50
  10   8   1   26.90    4.00
 -10   8  -1   25.00    2.90
  12   8  -1    3.10    3.00
  12  -8   1    1.70    2.50
 -12   8   1    3.20    2.70
  12   8  -1    7.70    3.10
  12  -8   1    5.30    3.50
 -12  -8  -1   10.90    3.10
 -12  -8  -1    3.50    2.10
  12   8  -1    2.90    2.00
 -12   8   1    2.90    2.10
  12   8   1    3.40    2.00
 -12   8  -1    5.90    3.00
  12   8   1    8.30    2.90
 -12  -8   1    6.00    3.30
 -12   8  -1    7.00    2.50
  12   8   1    4.50    3.20
 -12  -8   1    3.60    2.30
  12  -8  -1    3.00    2.60
  12  -8  -1    2.00    2.90
 -14   8   1    3.30    4.00
  14  -8   1    2.60    3.80
 -14   8   1    4.60    2.80
 -14  -8  -1    5.90    2.80
 -14  -8  -1    6.60    4.90
 -14   8  -1    7.90    2.80
 -14   8  -1    2.20    4.10
  14   8   1   -0.30    4.70
 -14  -8   1    2.30    2.70
 -14  -8   1   -0.30    4.40
  14  -8  -1    2.90    3.60
   1  -9   1   13.10    1.10
   1   9  -1   12.20    1.10
  -1   9   1   14.10    1.10
  -1  -9  -1   11.90    1.10
  -1  -9  -1   14.70    1.30
  -1   9   1   13.10    1.10
  -1   9   1   13.70    1.30
  -1   9   1   13.00    1.00
  -1   9   1   13.50    1.30
   1   9  -1   13.80    1.40
   1   9  -1   12.30    1.40
   1  -9   1   14.60    1.20
  -1   9   1   13.20    1.20
   1   9   1   12.10    1.20
  -1  -9   1   12.70    1.40
  -1  -9   1   12.20    0.90
  -1  -9   1   12.80    1.10
  -1   9  -1   12.60    1.00
   1  -9  -1   14.80    1.20
  -1  -9   1   14.20    1.40
  -1   9  -1   13.30    1.30
  -1   9  -1   13.90    1.30
   1   9   1   13.60    1.30
  -1   9  -1   10.80    1.00
   1   9   1   14.20    1.40
  -1   9  -1   12.60    1.20
  -1   9  -1   13.20    1.10
   1   9   1   12.20    1.60
   1  -9  -1   13.70    1.10
   3  -9   1  296.27   13.90
  -3  -9  -1  287.57   14.10
   3  -9   1  295.17   14.00
  -3   9   1  300.87   13.90
  -3   9   1  304.27   13.90
  -3  -9  -1  295.97   14.10
  -3  -9  -1  276.37   13.70
  -3   9   1  305.97   14.00
   3  -9   1  287.37   13.90
   3   9  -1  284.87   14.30
   3   9  -1  287.67   14.10
   3   9  -1  308.07   14.20
  -3  -9   1  294.87   14.10
  -3  -9   1  304.07   14.40
  -3   9  -1  287.37   13.90
   3   9   1  291.17   14.30
  -3   9  -1  297.07   13.90
   3   9   1  284.27   14.30
  -3  -9   1  292.47   13.80
   3  -9  -1  289.67   14.00
   3  -9  -1  304.67   14.00
   3  -9  -1  310.57   13.90
  -3  -9   1  291.57   14.10
  -3   9  -1  305.07   13.90
   3   9   1  285.37   14.10
   3   9   1  301.17   14.20
   5  -9   1   40.80    2.70
  -5  -9  -1   39.80    2.50
  -5  -9  -1   40.30    3.10
  -5  -9  -1   40.10    3.00
   5  -9   1   44.40    2.90
  -5   9   1   53.09    3.00
   5   9  -1   48.00    3.20
   5  -9   1   42.60    2.70
  -5  -9   1   56.79    3.20
  -5   9  -1   41.40    2.90
   5   9   1   46.80    3.10
   5   9   1   42.40    3.00
   5   9   1   42.60    3.30
  -5   9  -1   41.50    2.70
   5  -9  -1   47.10    2.90
   5   9   1   43.00    3.00
  -7  -9  -1   84.69    5.50
   7  -9   1   86.99    5.20
  -7  -9  -1   84.69    5.50
   7   9  -1  112.39    5.80
   7   9  -1  106.19    5.70
  -7  -9  -1   82.79    4.90
   7   9  -1  102.79    5.60
   7  -9   1   89.59    5.10
   7   9  -1  102.69    5.50
   7  -9   1   84.99    5.20
  -7  -9   1   95.99    5.70
  -7  -9   1  111.59    5.10
   7  -9  -1  104.79    5.40
   7   9   1   84.59    5.50
  -7   9  -1   81.89    5.40
   7   9   1   91.19    5.70
   7   9   1   96.59    5.40
   7   9   1   82.29    5.50
  -7   9  -1   83.19    5.20
  -7  -9   1  112.59    5.60
   9  -9   1   24.80    3.00
  -9   9   1   34.30    3.20
  -9   9   1   38.20    4.10
  -9  -9  -1   23.50    2.70
   9   9  -1   38.80    3.70
   9   9  -1   31.10    3.00
   9  -9   1   19.50    3.00
  -9   9   1   28.90    3.00
   9  -9   1   27.90    3.00
  -9  -9  -1   20.90    3.50
   9   9  -1   28.70    3.90
  -9  -9  -1   24.30    3.20
   9   9  -1   33.40    3.90
  -9  -9   1   28.90    3.60
   9   9   1   19.90    2.90
   9   9   1   28.10    4.40
  -9   9  -1   26.80    3.70
  -9   9  -1   19.70    3.10
  -9  -9   1   35.50    2.80
   9   9   1   23.60    3.10
   9  -9  -1   29.30    2.90
   9  -9  -1   36.70    3.10
   9  -9  -1   31.90    3.10
  -9  -9   1   35.90    3.50
   9   9   1   23.70    3.60
  11   9  -1  119.29    8.10
  11  -9   1  127.29    7.80
 -11  -9  -1  123.59    7.40
 -11  -9  -1  127.09    8.30
  11   9  -1  143.29    7.70
  11   9  -1  152.28    8.50
  11  -9   1  129.59    7.90
 -11   9   1  139.69    7.90
 -11   9   1  142.09    8.00
  11   9   1  131.19    8.40
  11   9   1  112.99    8.10
 -11   9  -1  128.69    8.00
 -11   9  -1  130.19    7.70
 -11  -9   1  135.19    7.40
  11  -9  -1  142.89    7.90
 -11  -9   1  149.19    8.40
  11   9   1  127.99    7.50
  11  -9  -1  142.39    7.90
 -13   9   1   29.30    4.60
  13  -9   1   30.00    4.20
 -13  -9  -1   29.80    3.90
  13   9  -1   35.20    5.40
 -13  -9  -1   23.50    4.90
 -13   9   1   29.10    4.40
 -13   9  -1   20.60    4.10
  13  -9  -1   34.20    5.10
  13   9   1   16.70    4.40
 -13   9  -1   25.70    3.50
 -13  -9   1   34.60    5.00
 -13  -9   1   26.00    3.20
   0  10   1   -0.10    0.70
   0 -10   1   -0.10    0.70
   0 -10   1    0.80    0.70
   0  10   1   -0.20    0.60
   0 -10  -1   -1.00    0.60
   0 -10  -1   -0.50    0.50
   0 -10   1    0.10    0.50
   0  10  -1    0.50    0.50
   0  10  -1    0.20    0.60
   0 -10  -1   -0.10    0.50
   0  10  -1    0.20    0.60
   0  10   1    0.10    0.60
   0  10   1    0.80    0.50
   0 -10   1   -0.10    0.50
  -2 -10  -1   67.79    3.70
  -2  10   1   70.69    3.60
   2 -10   1   68.19    3.60
   2  10  -1   68.59    3.70
  -2 -10  -1   68.19    3.80
  -2  10   1   70.39    3.60
  -2  10   1   69.49    3.60
   2 -10   1   70.09    3.60
   2 -10   1   65.09    3.50
   2  10  -1   74.19    3.90
   2  10  -1   69.39    4.00
  -2  10   1   70.79    3.80
  -2 -10  -1   64.39    3.40
  -2  10   1   66.69    3.70
  -2 -10   1   71.09    3.80
   2 -10  -1   65.69    3.60
   2  10   1   67.19    4.10
   2 -10  -1   66.89    3.60
   2  10   1   67.59    4.00
  -2  10  -1   70.49    3.60
  -2  10  -1   71.19    3.60
  -2 -10   1   71.79    4.00
  -2  10  -1   68.49    3.80
  -2 -10   1   66.99    3.40
   2  10   1   65.39    3.70
  -2 -10   1   69.59    3.70
   2  10   1   71.89    3.80
  -2  10  -1   71.79    3.70
   4  10  -1   24.50    2.50
   4  10  -1   24.70    2.10
  -4  10   1   23.50    1.70
   4 -10   1   20.80    1.70
   4 -10   1   22.30    1.80
  -4  10   1   26.80    1.90
  -4 -10  -1   22.00    1.60
   4  10  -1   26.10    2.60
   4 -10   1   22.40    1.90
  -4 -10  -1   25.50    2.10
  -4 -10  -1   23.50    2.20
   4  10  -1   20.90    2.10
  -4  10   1   19.40    1.70
   4  10   1   22.80    2.20
   4 -10  -1   23.80    1.90
   4 -10  -1   21.70    1.80
  -4 -10   1   23.60    2.20
  -4  10  -1   18.10    1.70
  -4  10  -1   22.30    1.60
   4  10   1   24.60    2.10
   4  10   1   26.20    2.20
  -4  10  -1   22.40    1.80
  -4 -10   1   23.80    1.60
   4 -10  -1   23.40    1.70
  -4 -10   1   23.40    2.10
  -4  10  -1   24.10    1.80
   4  10   1   23.60    2.50
  -4 -10   1   25.70    2.30
   6  10  -1    9.90    1.70
   6 -10   1    9.90    1.60
   6  10  -1   10.10    1.70
   6  10  -1   10.80    1.60
   6  10  -1   10.10    1.80
  -6  10   1   11.20    1.60
  -6  10   1   10.20    1.60
  -6 -10  -1   14.10    2.20
   6 -10  -1   10.10    1.70
   6 -10  -1   12.20    1.70
   6 -10  -1    9.40    1.30
  -6 -10   1   12.40    1.60
  -6 -10   1    9.20    1.70
  -6 -10   1    8.50    1.70
   6  10   1   16.10    2.30
   8 -10   1   -0.80    1.40
   8  10  -1   -0.20    1.40
  -8 -10  -1    0.10    1.30
   8 -10   1    0.00    1.40
  -8  10   1   -0.50    1.90
   8 -10   1    2.60    1.40
   8  10  -1    0.70    1.30
   8  10  -1    0.10    2.00
  -8 -10  -1   -1.10    1.50
  -8 -10  -1    3.70    1.70
   8  10  -1    0.00    1.80
  -8  10   1    1.20    1.50
   8  10   1   -1.00    1.40
  -8 -10   1    1.80    1.90
   8 -10  -1    0.50    1.30
  -8 -10   1    2.60    1.80
   8  10   1    0.90    1.30
   8  10   1    1.70    1.80
   8  10   1    1.20    1.90
   8 -10  -1   -0.70    1.30
  -8  10  -1    1.10    1.50
  -8  10  -1    1.00    2.00
   8 -10  -1    2.60    1.50
  12  10  -1   24.70    4.30
 -12  10   1   21.30    3.10
 -12 -10  -1   19.50    3.80
 -12 -10  -1   25.00    2.90
  12  10  -1   22.60    3.10
  12  10  -1   23.60    4.10
 -12  10   1   26.40    3.80
  12 -10   1   24.20    3.60
  12  10   1   18.00    3.80
 -12 -10   1   24.00    3.90
  12  10   1   23.20    4.30
  12  10   1   25.00    3.70
 -12  10  -1   24.50    3.80
 -12  10  -1   23.20    3.30
  12 -10  -1   19.50    3.60
  12 -10  -1   18.20    3.70
 -12 -10   1   22.20    2.90
 -14  10   1   10.90    4.70
 -14 -10  -1   20.50    3.10
 -14  10   1   17.00    4.10
  14 -10   1   14.40    4.10
 -14 -10  -1   17.90    4.90
 -14  10  -1   13.10    5.20
 -14  10  -1   24.90    5.00
 -14 -10   1   12.50    2.80
 -14 -10   1   11.10    5.20
  14 -10  -1   15.80    4.30
  -1  11   1  170.08    8.20
   1  11  -1  168.18    8.20
  -1 -11  -1  155.08    8.00
   1  11  -1  173.58    8.60
  -1  11   1  162.58    8.20
  -1  11   1  174.48    8.50
   1  11  -1  162.48    8.50
  -1 -11  -1  165.08    8.30
   1 -11   1  173.18    8.20
  -1 -11  -1  165.68    8.30
   1  11  -1  179.28    8.40
  -1  11   1  180.98    8.30
  -1  11   1  173.78    8.50
  -1  11   1  175.38    8.20
   1 -11  -1  165.28    8.10
   1  11   1  166.88    8.60
  -1  11  -1  178.78    8.30
  -1 -11   1  162.58    8.10
  -1  11  -1  166.98    8.10
   1  11   1  164.98    8.30
  -1 -11   1  166.68    8.20
   1 -11  -1  171.08    8.30
  -1 -11   1  173.38    8.40
   1  11   1  170.78    8.60
  -1  11  -1  172.28    8.30
  -1  11  -1  167.98    8.40
  -1  11  -1  174.98    8.50
  -1 -11   1  175.68    8.60
  -1  11  -1  161.68    8.10
   1  11   1  175.88    8.40
   3  11  -1   49.40    3.30
  -3  11   1   49.80    2.90
  -3 -11  -1   48.00    2.60
   3  11  -1   50.39    3.20
   3  11  -1   49.20    3.40
   3 -11   1   47.30    2.70
   3 -11   1   49.90    2.90
  -3  11   1   49.90    2.80
  -3 -11  -1   52.39    3.00
  -3  11   1   48.40    2.90
   3 -11   1   52.79    2.90
  -3 -11  -1   46.40    3.20
  -3  11   1   47.70    2.90
   3  11  -1   49.70    3.10
  -3  11  -1   51.99    2.80
  -3  11  -1   44.90    3.00
   3  11   1   49.90    3.10
   3  11   1   53.39    3.30
  -3  11  -1   50.79    2.90
   3  11   1   47.60    3.40
  -3 -11   1   50.19    2.70
  -3  11  -1   52.29    2.90
   3 -11  -1   51.19    2.90
   3 -11  -1   49.10    2.90
  -3 -11   1   50.59    3.30
   3 -11  -1   46.80    2.80
  -3 -11   1   49.20    3.20
   3  11   1   50.99    3.30
  -3 -11   1   51.99    3.10
   5  11  -1   13.00    2.10
   5  11  -1   12.00    1.90
   5 -11   1    9.70    1.50
  -5  11   1   16.20    1.60
  -5 -11  -1   12.80    1.40
   5 -11   1   11.30    1.50
  -5 -11  -1   13.70    2.00
   5  11  -1   11.40    2.00
   5 -11   1   13.10    1.60
  -5 -11  -1   12.90    1.80
   5  11  -1   10.60    1.70
  -5 -11   1   13.20    1.90
   5  11   1   10.10    1.70
  -5 -11   1   13.90    1.50
   5 -11  -1   13.60    1.60
  -5 -11   1   12.60    2.00
   5 -11  -1   14.00    1.50
   5  11   1   11.90    1.90
   5 -11  -1   17.60    1.60
  -5  11  -1   12.00    1.60
   5  11   1   14.00    2.00
   5  11   1    8.50    1.90
  -5  11  -1   11.90    1.60
  -7 -11  -1    6.30    2.00
   7  11  -1    8.80    1.80
  -7 -11  -1    5.10    1.70
  -7  11   1    8.50    1.60
   7 -11   1    8.10    1.40
   7  11  -1    7.00    1.60
  -7  11   1    7.00    1.80
   7  11  -1    7.10    2.00
   7 -11   1    9.40    1.60
   7  11  -1    9.00    2.00
  -7 -11  -1    8.20    1.30
   7 -11   1    6.40    1.40
   7  11   1    8.60    2.00
   7  11   1    9.60    1.90
   7 -11  -1    7.40    1.40
   7 -11  -1    5.60    1.60
  -7 -11   1    8.60    1.80
  -7  11  -1    8.90    2.00
  -7 -11   1    6.10    1.70
  -7 -11   1   10.60    1.40
  -7  11  -1    9.60    1.50
   7  11   1   11.30    2.10
   7  11   1    8.10    1.70
   7 -11  -1   10.20    1.60
   9  11  -1  188.68    9.50
  -9 -11  -1  169.18    9.90
  -9  11   1  182.48    9.40
  -9 -11  -1  175.58    9.00
   9  11  -1  171.48    9.90
  -9 -11  -1  156.78    9.70
   9  11  -1  173.38    9.80
   9 -11   1  184.18    9.40
   9  11  -1  172.98    9.80
  -9  11   1  181.88   10.00
   9 -11   1  180.88    9.40
   9 -11   1  176.78    9.30
  -9 -11   1  178.28    9.80
   9  11   1  170.68    9.80
  -9 -11   1  167.08    9.80
   9  11   1  185.78    9.60
   9  11   1  178.68    9.80
   9 -11  -1  182.58    9.20
  -9  11  -1  178.88    9.90
   9  11   1  165.08    9.80
  -9  11  -1  176.98    9.40
  -9 -11   1  178.18    9.00
   9 -11  -1  183.48    9.40
   9 -11  -1  178.68    9.40
  11 -11   1    2.80    2.10
  11 -11   1   -3.20    2.50
  11  11  -1    1.00    2.00
 -11 -11  -1    2.80    1.80
 -11 -11  -1    2.20    2.90
  11 -11   1    0.20    2.00
  11  11  -1    0.10    3.10
 -11  11   1    4.30    2.10
 -11  11   1    2.60    2.50
  11  11  -1    5.60    2.80
  11  11   1    1.20    2.50
 -11  11  -1    0.10    2.00
 -11 -11   1    4.10    1.90
  11 -11  -1    3.90    2.40
 -11 -11   1   -0.20    2.60
  11 -11  -1    4.40    2.60
  11  11   1    1.90    2.00
  11  11   1   -1.80    2.80
 -13 -11  -1    9.90    2.70
  13  11  -1   11.70    3.30
  13 -11   1   12.50    3.70
  13  11  -1   17.60    4.20
 -13 -11  -1    9.70    4.20
 -13  11   1   21.90    3.20
 -13  11   1   19.90    4.20
 -13 -11   1   14.90    2.70
 -13 -11   1   13.60    4.30
  13  11   1    9.00    3.80
 -13  11  -1   14.70    4.00
  13 -11  -1   18.10    3.80
  13  11   1   10.70    3.80
 -13  11  -1   14.00    3.00
   0  12   1   -1.00    0.70
   0  12  -1   -0.10    0.60
   0  12   1    0.10    0.60
   0  12  -1   -0.80    0.70
   0 -12   1    0.10    0.80
   0  12  -1   -0.50    0.80
   0  12  -1   -1.30    0.90
   0 -12  -1   -0.40    0.80
   0 -12  -1    0.10    0.60
   0 -12   1    0.10    0.60
   0  12   1    0.30    1.00
   0  12   1   -0.30    0.80
   0 -12   1   -0.80    0.60
   0 -12   1   -0.60    0.70
   0 -12  -1    0.10    0.60
  -2 -12  -1   31.90    1.90
  -2  12   1   34.60    2.20
   2  12  -1   32.70    2.60
  -2  12   1   34.00    2.40
   2  12  -1   37.20    2.60
   2  12  -1   34.00    2.30
  -2 -12  -1   34.20    2.50
   2 -12   1   33.10    2.10
  -2 -12  -1   32.10    2.30
  -2  12   1   35.00    2.20
   2  12  -1   28.90    2.80
   2 -12   1   33.10    2.20
  -2  12   1   36.30    2.30
  -2  12   1   32.70    2.40
  -2 -12   1   35.90    2.00
  -2 -12   1   34.10    2.40
   2  12   1   31.80    2.60
  -2 -12   1   36.80    2.30
  -2  12  -1   33.80    2.30
   2  12   1   33.90    2.30
   2  12   1   33.80    2.90
  -2  12  -1   33.10    2.30
   2 -12  -1   33.40    2.20
   2 -12  -1   33.00    2.20
  -2  12  -1   34.00    2.50
  -2 -12   1   32.80    2.60
  -2  12  -1   35.20    2.20
  -2  12  -1   36.90    2.10
   2  12   1   36.30    2.50
  -4  12   1   12.60    1.50
  -4  12   1   16.80    1.70
  -4  12   1   12.70    1.60
   4 -12  -1   18.60    1.60
   4 -12  -1   15.80    1.80
   6 -12   1   15.50    1.80
  -6 -12  -1   13.40    1.40
   6  12  -1    9.40    1.70
   6  12  -1   15.20    2.40
  -6 -12  -1    8.00    1.70
  -6  12   1    9.20    1.50
   6 -12   1   11.90    1.70
  -6  12   1    9.60    1.80
  -6 -12  -1   15.40    2.30
   6  12  -1   14.40    2.20
   6 -12   1   15.50    1.70
   6  12  -1   17.60    2.70
   6 -12  -1   11.20    1.60
   6  12   1   11.50    1.90
   6 -12  -1   10.20    1.40
  -6 -12   1   12.40    1.60
   6  12   1   11.00    1.80
  -6 -12   1   10.70    1.80
  -6 -12   1    9.20    1.80
   6  12   1   13.50    2.20
   6  12   1    9.10    1.60
   6 -12  -1   10.00    1.70
  -6  12  -1   11.30    1.70
   8  12  -1    5.50    2.10
   8  12  -1    2.30    1.60
   8  12  -1    1.90    2.30
  -8 -12  -1   10.90    2.10
   8  12  -1    4.20    1.70
  -8  12   1    4.80    2.20
  -8  12   1    3.50    1.60
   8 -12   1    9.80    1.70
   8 -12  -1    5.80    1.50
   8 -12  -1    5.40    1.60
  -8 -12   1    4.80    2.00
   8  12   1   11.40    2.30
  -8 -12   1    1.60    2.00
   8  12   1    8.20    2.30
   8 -12  -1    5.50    1.60
 -10  12   1   12.30    3.40
  10 -12   1   16.40    2.60
  10  12  -1    9.70    2.30
 -10 -12  -1   11.60    2.80
  10 -12   1   14.70    2.60
 -10  12   1   13.40    2.70
  10 -12   1   12.20    2.40
 -10 -12  -1   18.90    2.20
 -10  12   1   12.40    2.50
  10  12  -1   17.40    3.00
  10  12  -1    9.50    3.30
 -10  12  -1   18.00    2.90
  10  12   1    6.10    2.90
  10 -12  -1   15.50    2.80
 -10  12  -1   16.60    3.60
 -10 -12   1   16.60    3.30
  10 -12  -1   11.00    2.30
  10 -12  -1   12.80    2.30
  10  12   1   11.70    2.90
  10  12   1   12.70    2.50
 -10 -12   1   12.80    2.10
  12  12  -1    3.10    4.10
 -12  12  -1   25.90    3.10
 -12 -12   1    6.50    2.20
 -12 -12   1   14.20    3.90
 -14 -12  -1    5.90    5.20
 -14  12   1    7.20    4.40
  14 -12   1    8.40    3.90
 -14  12   1   12.90    3.20
 -14 -12  -1    8.30    2.80
 -14 -12   1    4.20    2.70
 -14  12  -1    0.30    4.40
 -14 -12   1    9.40    4.90
  14 -12  -1   16.70    4.20
 -14  12  -1    7.00    2.90
  -1  13   1    0.20    0.80
  -1 -13  -1    0.10    0.60
   1  13  -1    0.20    0.80
   1  13  -1    1.00    0.90
  -1 -13  -1    0.20    0.90
   1  13  -1   -0.60    1.00
  -1  13   1   -0.50    0.60
  -1  13   1   -0.30    0.80
   1 -13   1    0.10    0.70
  -1  13   1   -0.50    0.70
   1  13  -1    0.00    0.60
  -1  13   1    0.50    0.70
  -1 -13  -1   -0.10    0.60
  -1  13   1    0.40    1.00
  -1 -13   1   -0.30    0.60
   1 -13  -1    0.70    0.80
  -1  13  -1    0.60    0.80
  -1  13  -1    0.20    0.90
   1 -13  -1   -0.10    0.70
   1  13   1   -0.50    0.60
  -1  13  -1    0.20    0.70
  -1 -13   1   -1.00    0.80
   1  13   1    0.00    1.00
  -1 -13   1    0.40    0.70
   1  13   1   -1.40    0.70
   1  13   1    1.80    0.90
  -1  13  -1    0.20    0.60
  -1 -13   1    0.50    0.80
  -1  13  -1    0.90    0.70
  -1  13  -1   -0.30    0.70
   3  13  -1   10.70    1.70
   3  13  -1   13.70    1.60
  -3 -13  -1   13.70    1.20
   3 -13   1   13.40    1.70
  -3 -13  -1   13.70    1.70
  -3  13   1   11.40    1.70
   3  13  -1   18.00    2.00
  -3  13   1    9.50    1.50
   3 -13   1   14.20    1.40
   3 -13   1   14.00    1.60
   3  13  -1   11.70    1.80
  -3 -13  -1   12.80    1.80
   3  13   1   12.60    1.70
  -3 -13   1    9.80    1.70
  -3 -13   1   13.80    2.00
  -3 -13   1   13.40    1.90
  -3  13  -1   11.20    1.50
   3  13   1   12.90    1.70
  -3 -13   1   15.70    1.30
  -3  13  -1   14.30    1.60
   3  13   1   13.10    1.90
  -3  13  -1   13.80    1.40
  -3  13  -1   14.10    1.50
   3  13   1    9.50    1.70
   3 -13  -1   15.60    1.70
  -5 -13  -1  239.08   12.20
   5 -13   1  220.48   11.80
   5  13  -1  275.27   12.40
   5  13  -1  261.27   12.30
  -5 -13  -1  217.98   11.70
  -5 -13  -1  225.78   12.20
   5  13  -1  277.97   12.60
  -5  13   1  240.78   11.80
   5 -13   1  238.78   11.90
  -5  13   1  254.17   12.10
  -5  13   1  257.77   11.80
   5 -13   1  236.58   12.00
  -5  13   1  249.28   11.90
   5  13  -1  259.17   12.50
   5 -13  -1  240.98   12.00
   5  13   1  229.68   12.20
  -5  13  -1  232.08   12.30
   5  13   1  247.38   12.50
   5 -13  -1  246.98   12.00
   5 -13  -1  247.18   12.00
   5  13   1  237.38   12.30
  -5  13  -1  238.78   11.70
   5  13   1  249.08   12.40
  -5  13  -1  227.28   11.90
  -5 -13   1  255.87   12.30
  -5 -13   1  277.07   11.80
  -5 -13   1  282.07   12.40
  -5  13  -1  228.78   11.80
   7 -13   1   26.10    2.60
  -7  13   1   35.80    2.70
  -7 -13  -1   24.90    3.10
   7  13  -1   32.50    3.90
   7  13  -1   33.10    3.00
   7 -13   1   30.30    2.80
   7 -13   1   29.40    2.60
   7  13  -1   36.50    3.40
   7  13  -1   33.90    3.10
  -7 -13  -1   29.80    3.20
  -7  13   1   36.50    3.30
  -7 -13  -1   24.00    2.40
  -7 -13   1   30.50    2.50
   7 -13  -1   31.20    2.80
   7  13   1   27.60    3.30
   7 -13  -1   34.40    2.60
  -7 -13   1   35.30    3.30
   7 -13  -1   31.90    2.70
  -7 -13   1   29.80    3.10
   7  13   1   30.30    3.10
  -7  13  -1   24.30    3.00
   7  13   1   38.20    3.80
  -7  13  -1   29.50    2.70
   7  13   1   26.60    3.00
   9 -13   1  152.08    8.50
   9  13  -1  177.88    8.90
   9 -13   1  151.58    8.50
   9  13  -1  172.48    9.50
  -9  13   1  164.08    9.20
  -9 -13  -1  142.39    8.90
   9 -13   1  148.89    8.40
   9  13  -1  169.28    9.10
  -9  13   1  167.28    8.60
  -9 -13  -1  141.19    8.10
   9  13  -1  163.58    9.20
   9  13   1  130.99    9.00
   9 -13  -1  169.68    8.60
   9  13   1  134.59    9.00
   9 -13  -1  169.38    8.40
  -9  13  -1  147.99    8.60
   9  13   1  142.79    9.00
   9 -13  -1  161.38    8.60
  -9 -13   1  186.28    8.40
   9  13   1  149.39    8.80
  -9  13  -1  145.99    9.10
  -9 -13   1  171.68    9.30
  11  13  -1    6.90    2.30
 -11  13   1   12.00    2.30
  11  13  -1    4.70    3.60
 -11 -13  -1    4.50    2.00
  11  13  -1    3.80    2.90
  11 -13   1    5.70    2.10
  11 -13   1    7.90    2.30
 -11 -13  -1    1.90    2.90
  11 -13   1    6.90    2.80
 -11 -13   1   13.10    2.30
 -11  13  -1    6.00    2.40
 -11  13  -1    6.90    3.20
 -11 -13   1   15.40    3.40
  11  13   1    2.60    3.60
  11  13   1    5.30    2.50
  11  13   1   12.70    3.20
  13  13  -1    9.70    3.10
 -13 -13  -1   11.30    2.80
  13  13  -1   11.10    3.90
 -13  13   1   10.20    2.80
 -13  13   1   16.40    4.00
  13 -13   1   14.20    3.70
 -13 -13  -1    6.90    4.40
 -13 -13   1   15.30    2.90
 -13 -13   1   11.00    4.40
 -13  13  -1    7.90    3.20
  13  13   1    8.80    4.10
  13  13   1    6.80    3.10
  13 -13  -1   17.00    3.70
 -13  13  -1   11.00    4.10
   0 -14   1    0.00    0.70
   0 -14   1    0.20    0.90
   0 -14   1   -0.20    0.70
   0  14   1   -0.20    0.80
   0  14   1    0.50    1.10
   0  14   1    0.40    0.70
   0 -14  -1    0.60    0.70
   0 -14  -1    0.10    0.90
   0  14  -1   -0.10    0.80
   0  14  -1   -0.70    0.80
   0  14  -1   -0.20    1.10
   0  14  -1   -0.60    0.70
   0 -14  -1   -0.90    0.70
   0  14   1   -0.40    0.80
  -2 -14  -1   49.99    3.40
   2 -14   1   50.69    3.10
  -2  14   1   54.79    3.10
   2  14  -1   49.30    3.20
  -2 -14  -1   53.99    2.90
  -2  14   1   51.39    3.50
  -2  14   1   56.29    3.30
  -2  14   1   51.09    3.40
   2  14  -1   54.39    3.80
  -2  14   1   51.99    3.00
   2  14  -1   50.19    3.50
   2  14  -1   51.19    3.40
  -2 -14  -1   60.49    3.50
  -2  14   1   54.19    3.10
  -2  14  -1   53.09    3.00
  -2 -14   1   55.29    3.40
   2 -14  -1   52.19    3.10
   2  14   1   59.49    3.90
  -2  14  -1   54.69    3.40
  -2 -14   1   54.79    3.60
  -2 -14   1   54.39    3.20
  -2 -14   1   52.49    2.90
   2  14   1   52.49    3.20
   2  14   1   59.59    3.50
  -2  14  -1   54.99    3.30
  -2  14  -1   50.09    3.00
  -2  14  -1   55.09    3.20
   2  14   1   53.99    3.60
  -2  14  -1   52.39    3.60
   4 -14   1    1.10    0.90
  -4 -14  -1    1.60    1.30
   4  14  -1    0.90    1.20
   4  14  -1    1.50    1.30
  -4  14   1    2.60    0.90
  -4 -14  -1    1.90    1.10
  -4 -14  -1    1.40    0.80
   4 -14   1    1.70    1.00
   4  14  -1    1.90    1.10
   4 -14   1    0.00    1.10
  -4  14   1    1.20    1.00
  -4  14   1    2.50    1.20
   4  14  -1    3.50    1.40
  -4 -14   1    2.70    1.00
   4 -14  -1    3.00    1.00
   4 -14  -1    1.10    1.00
  -4  14  -1    0.30    0.90
  -4  14  -1    1.20    1.00
   4 -14  -1    1.40    0.80
   4  14   1    0.30    1.20
   4  14   1    1.90    1.00
   4  14   1    2.40    1.50
  -4  14  -1    2.10    0.90
  -4  14  -1    0.50    0.90
   4  14   1   -0.40    1.20
  -4 -14   1    2.90    0.90
  -4 -14   1    3.50    1.20
  -6  14   1   83.99    5.40
   6  14  -1   95.49    5.70
   6 -14   1   93.19    5.30
   6  14  -1   92.49    6.00
   6 -14   1   96.49    5.20
   6  14  -1   85.69    5.50
   6 -14   1   94.79    5.10
   6  14  -1   97.29    5.70
  -6 -14  -1   93.39    5.50
  -6  14   1   83.59    5.10
   6 -14  -1   77.19    5.00
  -6 -14   1   94.89    5.60
   6  14   1  109.99    6.10
  -6  14  -1   91.69    5.40
  -6 -14   1   82.59    5.40
  -6  14  -1   95.49    5.20
   6 -14  -1   87.29    5.20
   6  14   1  105.49    5.70
  -6 -14   1   93.99    5.00
   6  14   1  102.39    5.60
   6  14   1   99.09    5.70
   6 -14  -1   87.49    5.10
   8  14  -1   12.60    2.40
  -8  14   1   14.50    2.70
  -8 -14  -1   10.10    2.30
   8 -14   1   13.10    2.00
   8  14  -1   10.40    3.60
   8  14  -1   13.60    2.60
  -8  14   1   16.40    2.20
   8 -14   1   11.10    1.90
   8 -14   1   10.00    1.90
   8  14  -1   11.90    3.00
  -8 -14  -1    9.60    2.30
  -8 -14  -1   13.20    1.80
  -8  14  -1    9.80    2.00
  -8 -14   1   13.30    2.50
  -8 -14   1   13.00    1.80
   8  14   1   10.90    2.50
  -8  14  -1   10.40    2.60
   8  14   1   10.00    2.20
   8  14   1   14.70    2.50
   8  14   1    5.70    2.70
  -8 -14   1   13.30    2.40
   8 -14  -1   13.30    2.00
   8 -14  -1   14.60    2.20
   8 -14  -1   14.50    2.20
  10 -14   1   16.60    2.70
 -10 -14  -1   28.00    3.00
  10 -14   1   15.10    2.40
  10 -14   1   21.90    3.20
 -10  14  -1   26.00    4.10
  10  14   1   28.10    4.00
  10  14   1    8.20    3.10
 -10  14  -1   27.60    3.90
 -12  14   1    1.80    3.20
 -12 -14  -1    1.80    2.30
 -12 -14  -1    1.30    3.40
  12 -14   1    0.00    2.70
  12  14  -1   -5.60    4.20
  12  14  -1    3.90    2.80
  12  14  -1    2.10    3.30
 -12  14   1    2.40    2.50
 -12  14  -1    4.70    2.40
 -12 -14   1    0.10    3.30
  12  14   1   -0.40    2.50
  12 -14  -1    0.70    2.80
  12  14   1    1.90    4.20
  12 -14  -1   -5.20    3.20
  12  14   1   -2.10    2.90
 -12  14  -1    1.00    3.20
 -12 -14   1    0.10    2.30
  -1  15   1   36.70    2.40
  -1  15   1   32.90    2.80
  -1 -15  -1   34.70    2.40
  -1  15   1   38.80    3.10
   1  15  -1   35.50    2.80
  -1 -15  -1   39.40    2.80
   1 -15   1   36.30    2.40
   1  15  -1   37.30    3.10
   1  15  -1   36.90    2.40
  -1  15   1   39.30    2.50
  -1  15   1   38.00    2.70
  -1 -15  -1   33.60    2.30
   1  15  -1   40.50    2.80
  -1  15   1   36.40    2.40
  -1 -15   1   37.40    2.30
  -1  15  -1   36.70    3.00
  -1  15  -1   34.00    2.30
   1  15   1   38.00    3.20
  -1 -15   1   34.90    2.40
   1  15   1   33.80    2.80
   1  15   1   35.10    2.50
  -1  15  -1   36.00    2.80
  -1  15  -1   36.00    2.30
  -1 -15   1   39.00    2.70
   1  15   1   40.00    2.80
   1 -15  -1   35.70    2.40
  -1  15  -1   36.80    2.50
   1 -15  -1   39.20    2.60
  -3 -15  -1  248.68   12.30
   3  15  -1  271.27   13.20
   3 -15   1  252.67   12.50
  -3  15   1  260.07   12.80
  -3 -15  -1  252.47   12.80
  -3  15   1  266.27   12.60
   3 -15   1  261.47   12.60
   3  15  -1  292.07   13.00
  -3 -15  -1  243.18   12.90
  -3  15   1  263.27   12.60
  -3  15   1  259.47   12.70
   3  15  -1  256.47   12.80
   3  15  -1  259.77   13.10
  -3  15   1  259.97   12.80
   3  15   1  255.07   13.10
  -3  15  -1  260.77   12.80
   3  15   1  260.27   12.80
  -3 -15   1  263.97   12.40
  -3  15  -1  262.47   12.60
  -3  15  -1  260.97   12.80
   3 -15  -1  258.57   12.60
  -3 -15   1  272.27   12.80
  -3 -15   1  283.87   13.00
   3  15   1  257.17   12.90
   3  15   1  266.67   13.20
  -3  15  -1  263.77   12.60
  -3  15  -1  259.17   12.70
   3 -15  -1  259.77   12.60
  -5  15   1   26.70    2.50
  -5  15   1   35.50    2.80
  -5 -15  -1   33.50    2.90
  -5 -15  -1   27.50    2.90
  -5  15   1   34.90    2.50
  -5  15   1   33.00    2.40
   5  15  -1   40.00    3.60
   5 -15   1   32.50    2.70
   5  15  -1   34.60    3.00
   5  15  -1   38.40    3.20
   5 -15   1   34.10    2.40
   5  15  -1   33.90    3.10
  -5 -15  -1   30.80    2.30
   5 -15   1   34.50    2.60
  -5 -15   1   37.30    2.90
   5  15   1   35.60    3.10
   5 -15  -1   31.30    2.80
   5  15   1   31.00    3.00
   5  15   1   29.60    2.80
  -5  15  -1   32.50    2.70
  -5  15  -1   32.80    2.50
  -5  15  -1   32.30    2.60
  -5 -15   1   32.40    2.30
  -5  15  -1   33.40    2.40
   5 -15  -1   37.40    2.60
   5 -15  -1   32.70    2.60
  -5 -15   1   29.60    2.90
   5  15   1   35.20    3.70
  -7 -15  -1    7.30    1.50
  -7  15   1   11.70    2.30
   7  15  -1    8.20    1.90
   7  15  -1    8.80    2.10
   7 -15   1   10.90    1.90
   7  15  -1    7.60    2.50
   7 -15   1    9.80    1.70
  -7  15   1   11.10    1.80
  -7 -15  -1    5.50    1.90
   7  15  -1   11.00    2.00
   7 -15   1    7.10    1.70
  -7 -15  -1    6.60    1.90
  -7  15  -1   11.40    2.20
   7  15   1    7.70    2.20
   7 -15  -1   10.80    1.80
   7 -15  -1   10.70    1.90
  -7  15  -1    9.70    1.90
  -7 -15   1   12.80    2.30
   7 -15  -1   10.80    1.90
  -7 -15   1    9.40    2.20
  -7 -15   1    8.20    1.60
   7  15   1    6.70    2.10
   7  15   1    9.30    2.00
   7  15   1    9.50    2.60
  -9  15   1   19.10    3.40
   9  15  -1   12.30    2.30
   9 -15   1    4.70    2.10
   9 -15   1    8.60    2.20
   9 -15   1   10.40    2.20
   9  15  -1   12.10    3.00
  -9 -15  -1    8.70    1.90
   9  15  -1   10.20    2.50
  -9 -15  -1   15.70    2.90
   9  15  -1   14.40    3.20
   9 -15  -1   13.40    2.30
  -9 -15   1   17.20    2.80
  -9  15  -1    8.00    2.10
   9  15   1    8.90    2.30
   9  15   1    4.30    2.90
  -9  15  -1    7.30    3.00
   9 -15  -1   10.60    2.30
   9  15   1    7.60    2.60
  11  15  -1   14.80    3.20
  11  15  -1    1.90    3.80
 -11 -15  -1    9.90    2.50
  11 -15   1    8.20    2.80
 -11  15   1   15.30    2.80
 -11 -15  -1    8.50    3.30
  11  15  -1    8.20    2.80
  11 -15   1   10.10    2.50
  11 -15   1   10.70    3.00
 -11  15   1   19.40    3.50
  11  15   1    7.70    2.70
 -11 -15   1   19.00    3.70
  11 -15  -1   12.20    2.90
  11  15   1    7.70    3.10
 -11  15  -1   10.50    3.20
 -11 -15   1   14.10    2.50
  11  15   1    5.40    4.10
  11 -15  -1   11.70    2.60
  11 -15  -1   13.60    2.90
 -13  15   1    3.20    4.00
 -13 -15  -1    2.30    4.40
 -13  15   1   -3.90    3.00
 -13 -15  -1   -0.10    2.80
  13  15  -1    0.50    3.40
  13 -15   1    0.50    3.50
  13  15   1    4.30    3.50
 -13  15  -1   -2.00    3.20
  13 -15  -1    4.80    3.80
 -13 -15   1    5.10    2.70
 -13  15  -1    0.90    4.10
  13  15   1    0.10    5.40
 -13 -15   1    3.60    4.40
   0  16  -1    0.00    1.00
   0 -16   1    0.10    0.90
   0 -16   1    0.70    0.80
   0  16   1   -0.20    1.00
   0  16  -1    0.20    1.00
   0 -16  -1    0.50    0.70
   0  16  -1    0.40    1.00
   0 -16  -1    0.90    0.90
   0  16   1    0.30    1.10
   0 -16  -1    1.00    1.10
   0  16   1   -1.50    0.70
   0 -16   1   -0.70    0.90
   0  16   1    1.20    1.00
   0  16  -1    0.50    0.80
   2  16  -1    3.30    1.50
   2 -16   1    2.60    1.00
  -2 -16  -1    2.80    1.20
  -2  16   1    3.60    1.20
  -2 -16  -1    1.60    1.00
  -2  16   1    1.90    1.00
  -2  16   1    4.60    1.20
   2  16  -1    3.60    1.20
   2  16  -1    3.60    1.10
  -2 -16  -1    1.70    0.90
  -2 -16   1    6.50    1.40
  -2 -16   1    2.70    0.90
   2  16   1    4.30    1.50
   2  16   1    3.70    1.20
  -2  16  -1    2.30    0.90
  -2 -16   1    3.60    1.10
   2 -16  -1    4.10    1.20
  -2  16  -1    2.30    1.00
   2  16   1    1.90    1.00
  -2  16  -1    1.90    0.90
  -2  16  -1    1.10    1.20
  -2  16  -1    1.90    0.90
  -2  16  -1    2.20    1.10
   2  16   1    2.20    1.20
  -4  16   1    0.90    1.00
   4  16  -1    2.60    1.30
   4 -16   1    2.00    1.10
  -4 -16  -1    3.30    1.20
  -4  16   1    3.20    0.90
  -4  16   1    0.50    1.00
  -4  16   1    1.30    1.10
   4  16  -1    0.50    1.10
   4  16  -1    1.50    1.50
  -4  16   1    2.20    1.10
   4  16  -1   -0.20    1.40
   4  16   1    2.30    1.20
   4  16   1    4.00    1.50
   4 -16  -1   -1.30    1.10
  -4 -16   1    2.70    1.30
  -4 -16   1    1.20    1.30
  -4  16  -1    2.10    1.10
  -4 -16   1    0.20    0.90
  -4  16  -1    5.50    1.30
   4  16   1    3.30    1.10
  -4  16  -1    0.50    1.10
   4 -16  -1    3.20    1.10
  -6  16   1    0.10    1.00
  -6  16   1    1.40    1.20
   6 -16   1    0.20    1.30
   6  16  -1    0.30    1.40
   6 -16   1    1.70    1.20
   6  16  -1    0.90    1.70
   6  16  -1   -0.40    1.40
  -6  16   1    1.00    1.50
  -6  16   1    0.00    1.20
   6  16  -1    2.00    2.00
  -6 -16  -1    2.20    1.10
  -6 -16  -1    1.30    1.30
   6 -16   1   -0.50    1.20
  -6 -16  -1    1.60    1.60
   6 -16  -1   -1.60    1.40
  -6 -16   1   -0.60    1.10
  -6  16  -1    1.50    1.20
  -6  16  -1    0.30    1.00
  -6  16  -1   -0.30    1.20
  -6 -16   1   -2.00    1.50
   6  16   1    1.10    2.00
   6  16   1    1.30    1.30
   6  16   1    0.40    1.50
  -6 -16   1    0.10    1.50
   6 -16  -1    2.60    1.40
   6  16   1    1.70    1.40
  -6  16  -1    1.00    1.60
   6 -16  -1    1.00    1.20
  -8 -16  -1   57.09    4.40
   8  16  -1   45.70    4.20
   8 -16   1   56.39    3.90
  -8  16   1   48.00    3.70
   8  16  -1   37.50    5.30
   8  16  -1   50.39    4.20
   8  16  -1   46.20    4.80
  -8  16   1   44.30    4.60
  -8 -16   1   48.50    4.50
   8 -16  -1   39.50    3.70
   8  16   1   64.19    5.40
  -8 -16   1   42.60    4.30
   8 -16  -1   46.00    3.80
   8 -16  -1   40.20    3.60
  -8 -16   1   42.70    3.50
 -10  16   1   20.90    4.20
  10  16  -1    8.00    3.70
 -10 -16  -1   17.20    2.40
  10 -16   1   11.90    2.60
  10  16  -1    9.10    2.60
  10 -16   1    9.60    2.70
 -10  16   1   26.30    3.70
 -10 -16  -1   16.30    3.20
  10  16  -1   13.20    2.90
 -10  16  -1   16.60    2.90
  10 -16  -1   16.40    3.00
 -10 -16   1   20.50    3.40
  10  16   1    8.00    2.90
 -10 -16   1   24.30    3.00
  10 -16  -1   15.50    2.60
  10 -16  -1   23.40    3.40
 -10  16  -1   14.00    3.70
  12 -16   1   15.30    2.80
 -12  16   1    1.50    3.40
  12 -16   1   17.80    3.50
 -12  16   1    3.30    2.30
 -12  16  -1   19.40    3.20
  12  16   1   21.00    4.00
  12  16   1    9.00    3.00
  12 -16  -1    4.00    3.20
 -12 -16   1    5.00    2.40
 -12 -16   1    4.20    4.10
  12  16   1   12.10    4.90
  -1 -17  -1   14.60    1.70
   1  17  -1   18.00    2.20
   1  17  -1   17.20    1.80
   1  17  -1   16.60    2.10
  -1 -17  -1   18.80    1.90
  -1  17   1   18.50    1.90
   1 -17   1   18.60    1.90
   1  17  -1   16.80    2.60
  -1  17   1   17.00    2.10
  -1  17   1   23.70    2.60
  -1  17   1   20.60    2.20
  -1  17   1   16.40    1.70
  -1 -17  -1   16.40    2.10
   1  17   1   18.50    2.20
  -1  17  -1   16.80    2.10
  -1  17  -1   20.60    2.70
  -1 -17   1   19.00    2.10
  -1  17  -1   18.30    1.70
  -1 -17   1   17.40    1.70
   1  17   1   16.90    2.70
  -1  17  -1   16.30    1.70
  -1  17  -1   18.30    1.90
   1  17   1   19.00    1.90
   1  17   1   22.50    2.20
   1 -17  -1   20.40    2.00
  -1  17  -1   19.10    2.20
   1 -17  -1   21.70    1.90
   3  17  -1   54.39    3.90
  -3 -17  -1   54.99    3.80
  -3  17   1   55.29    3.50
  -3  17   1   55.39    3.30
   3 -17   1   54.19    3.50
  -3  17   1   55.39    3.70
   3  17  -1   52.49    3.50
  -3  17   1   54.49    3.40
  -3 -17  -1   51.99    3.50
  -3 -17  -1   50.09    3.10
   3  17  -1   55.29    4.10
  -3  17   1   58.19    3.70
   3  17  -1   59.49    3.90
  -3  17  -1   49.50    3.20
   3 -17  -1   57.19    3.40
   3  17   1   57.69    3.90
  -3  17  -1   58.49    3.60
   3  17   1   54.79    4.20
  -3  17  -1   53.39    3.40
  -3 -17   1   53.09    3.70
  -3  17  -1   55.69    3.30
  -3 -17   1   54.49    3.10
  -3 -17   1   56.99    3.60
   3 -17  -1   58.29    3.50
   3  17   1   54.49    3.90
   3  17   1   54.19    3.60
  -3  17  -1   55.29    3.60
  -3  17  -1   60.29    3.90
  -5 -17  -1    8.40    1.40
  -5 -17  -1    5.80    1.80
   5 -17   1    6.70    1.50
   5 -17   1    5.90    1.40
  -5 -17  -1   10.20    1.80
   5  17  -1   10.70    2.00
   5  17  -1    9.50    1.70
  -5  17   1   12.20    1.80
   5 -17   1    6.10    1.60
  -5  17   1    8.40    1.40
   5  17  -1   11.40    2.30
   5 -17  -1   10.70    1.70
   5 -17  -1   10.30    1.60
  -5  17  -1    7.40    1.60
  -5  17  -1    8.10    1.50
  -5  17  -1    7.00    1.30
   5  17   1    8.50    1.70
   5  17   1    7.50    1.80
   5  17   1    5.30    1.90
  -5  17  -1    6.20    1.60
   5  17   1    9.70    2.30
  -7  17   1   21.00    2.60
   7 -17   1   21.60    2.50
   7  17  -1   20.10    3.00
  -7 -17  -1   23.70    3.10
  -7  17   1   23.10    3.30
  -7 -17  -1   19.60    2.30
   7 -17   1   16.60    2.50
   7  17  -1   18.60    3.10
   7 -17   1   18.50    2.80
  -7 -17  -1   20.50    2.90
   7  17  -1   23.00    3.20
   7  17  -1   22.10    3.40
  -7 -17   1   23.30    2.40
   7  17   1   22.70    3.90
  -7 -17   1   17.40    2.50
  -7  17  -1   19.20    2.60
  -7  17  -1   20.60    3.20
   7 -17  -1   21.40    2.50
   7 -17  -1   24.50    2.60
   7  17   1   17.80    2.80
   7  17   1   21.50    3.30
   7  17   1   20.20    2.80
  -7 -17   1   19.30    2.90
   7 -17  -1   20.10    2.90
   9  17  -1   18.10    2.90
   9 -17   1   13.10    2.50
   9 -17   1   18.30    2.90
   9 -17   1   18.90    2.60
  -9 -17  -1   15.40    3.20
  -9  17   1   22.00    3.70
   9  17  -1   23.80    3.90
  -9  17   1   22.50    2.90
   9  17  -1   14.90    3.30
  -9 -17  -1   14.90    2.20
  -9  17  -1   14.30    3.40
   9  17   1   23.50    3.70
   9  17   1   16.60    3.10
  -9 -17   1   15.00    2.30
  -9  17  -1   18.00    2.70
  -9 -17   1   19.90    3.30
   9 -17  -1   18.60    2.60
   9 -17  -1   22.90    2.90
   9  17   1   10.00    3.20
   9 -17  -1   18.70    2.70
 -11  17   1   86.19    6.00
  11  17  -1   83.59    6.70
  11  17  -1   60.59    8.00
 -11  17   1   88.79    6.60
  11 -17   1   82.69    6.00
  11  17  -1   78.49    6.40
 -11 -17  -1   80.59    5.50
  11 -17   1   78.09    6.70
 -11 -17  -1   81.99    7.10
  11 -17   1   85.69    6.10
  11 -17  -1   92.89    6.20
  11 -17  -1   85.89    5.90
 -11  17  -1   83.19    6.50
  11  17   1   67.09    8.30
  11  17   1   83.19    6.60
 -11 -17   1   83.59    7.00
  11  17   1   75.59    6.80
 -11 -17   1   87.59    5.60
  11 -17  -1   79.69    6.50
 -13 -17  -1    3.10    2.80
 -13 -17  -1    4.90    4.60
 -13  17   1    2.90    3.20
  13 -17   1   -1.90    3.60
  13  17  -1    1.80    3.60
 -13  17   1    9.70    4.60
  13 -17  -1   10.30    4.00
 -13  17  -1    4.20    2.80
 -13  17  -1    2.00    4.40
  13  17   1    0.10    3.40
 -13 -17   1   10.60    3.00
 -13 -17   1    2.00    4.80
   0  18   1    1.00    1.00
   0 -18  -1    1.40    1.00
   0  18   1    1.00    1.00
   0 -18  -1    0.60    0.90
   0  18  -1    0.90    1.40
   0 -18   1    0.80    1.10
   0 -18   1    0.70    1.00
   0  18  -1    0.30    0.90
   0  18  -1    1.40    1.10
   0  18   1   -0.20    1.20
   0  18  -1   -2.20    1.00
   0  18   1   -1.10    1.30
   0  18   1   -0.50    0.90
   0 -18  -1    0.70    1.10
   2  18  -1    1.00    1.10
  -2  18   1    1.80    1.00
   2 -18   1    1.20    1.20
   2  18  -1    1.00    1.30
   2  18  -1   -1.40    1.40
  -2  18   1    1.60    1.40
  -2  18   1    1.80    1.10
  -2  18   1    3.70    1.10
  -2  18   1    0.60    1.30
   2  18  -1   -0.40    1.10
  -2  18   1    1.20    1.00
   2 -18  -1   -0.50    1.20
  -2 -18   1    1.30    1.10
  -2  18  -1    2.80    1.00
  -2 -18   1   -0.10    1.00
  -2 -18   1    2.00    1.40
  -2  18  -1    1.20    1.10
  -2  18  -1    1.90    1.40
  -2  18  -1    3.10    1.40
  -4  18   1   29.30    2.70
  -4 -18  -1   25.40    2.10
   4  18  -1   24.80    3.00
  -4  18   1   28.80    2.40
  -4 -18  -1   23.80    2.90
  -4  18   1   32.30    2.50
   4  18  -1   28.40    3.10
   4 -18   1   23.70    2.30
  -4  18   1   29.20    2.60
  -4 -18  -1   27.30    2.70
   4  18  -1   31.20    3.40
  -4  18   1   28.60    3.40
   4 -18   1   24.30    2.60
   4  18  -1   27.30    2.70
   4 -18  -1   23.80    3.00
  -4  18  -1   28.60    2.60
  -4 -18   1   28.90    2.90
  -4  18  -1   22.90    2.40
   4 -18  -1   29.60    2.40
  -4  18  -1   22.20    2.90
   4  18   1   27.60    3.00
   4  18   1   29.50    3.10
   4  18   1   25.20    3.40
  -4  18  -1   26.60    2.60
  -4 -18   1   29.30    2.20
  -4  18  -1   26.80    2.30
   4  18   1   23.30    2.50
  -4 -18   1   29.40    2.70
   6  18  -1   30.40    4.10
   6  18  -1   24.10    3.00
   6  18  -1   34.70    3.50
  -6  18   1   20.20    2.50
  -6  18   1   26.40    2.80
   6  18  -1   29.60    3.40
  -6  18   1   25.30    3.00
  -6  18   1   21.50    2.40
   6 -18   1   36.00    2.90
  -6  18  -1   29.70    2.50
  -6 -18   1   32.90    2.60
   6 -18  -1   23.00    2.80
   6 -18  -1   26.30    2.70
  -6 -18   1   24.50    3.00
   6 -18  -1   22.70    2.70
  -8  18   1    2.90    2.50
   8 -18   1    3.50    2.10
  -8  18   1    6.70    2.00
   8  18  -1    4.00    2.10
   8  18  -1    4.00    2.20
   8 -18   1    5.00    1.80
   8  18  -1    0.80    3.00
   8 -18   1    4.10    1.80
  -8 -18  -1   -1.50    2.30
   8  18   1    2.80    2.90
   8  18   1    0.40    2.30
  -8 -18   1    5.30    1.70
   8  18   1    2.00    2.20
   8 -18  -1    4.90    1.90
   8 -18  -1    4.60    2.20
  -8  18  -1    3.30    1.90
  -8 -18   1    0.10    2.20
   8 -18  -1    6.60    1.90
  -8  18  -1    3.20    2.70
  10  18  -1   67.79    5.70
  10  18  -1   67.19    5.70
  10  18  -1   56.59    7.00
 -10  18   1   56.49    5.30
 -10  18   1   66.39    8.90
  10 -18  -1   71.49    5.10
 -10 -18   1   60.49    5.90
  10 -18  -1   59.09    4.90
 -10 -18   1   69.99    4.80
  10 -18  -1   60.89    5.50
 -12 -18  -1   13.20    2.90
  12 -18   1   11.30    3.00
  12  18  -1   12.30    3.30
 -12  18   1   20.40    3.20
 -12 -18  -1   10.20    4.50
 -12  18   1   19.80    4.00
  12  18  -1    9.80    4.10
  12 -18   1   13.10    3.60
 -12 -18   1   13.90    4.40
  12  18   1    9.20    3.40
  12  18   1    9.60    3.70
 -12  18  -1   14.90    4.10
 -12  18  -1   12.80    3.10
 -12 -18   1   11.30    2.80
  12 -18  -1   12.30    2.90
  12 -18  -1   12.70    3.60
  -1  19   1  183.58    9.10
  -1 -19  -1  161.38    8.30
  -1 -19  -1  163.18    8.80
  -1  19   1  165.98    8.60
   1  19  -1  166.68    8.60
   1  19  -1  172.88    8.90
  -1  19   1  172.18    8.50
  -1  19   1  193.08    8.70
   1  19  -1  166.68    9.20
  -1  19   1  188.48    9.20
   1 -19   1  167.28    8.50
   1  19  -1  159.88    9.00
  -1 -19  -1  158.98    8.60
  -1  19   1  199.88    8.90
   1 -19  -1  169.58    8.40
  -1 -19   1  170.58    8.80
  -1  19  -1  164.48    9.00
  -1  19  -1  171.68    8.80
   1 -19  -1  192.98    8.80
   1  19   1  169.48    9.20
   1  19   1  164.78    9.10
   1  19   1  165.68    8.60
   1  19   1  170.98    8.90
  -1 -19   1  157.78    8.50
  -1  19  -1  162.38    8.60
  -1 -19   1  165.18    8.40
  -1  19  -1  169.38    9.10
  -1  19  -1  155.28    8.50
  -1  19  -1  164.78    8.50
  -3  19   1   51.79    3.50
  -3  19   1   49.60    3.60
  -3  19   1   56.59    3.40
   3  19  -1   59.29    3.60
  -3 -19  -1   48.20    3.50
   3 -19   1   46.10    3.50
  -3  19   1   50.79    3.20
  -3  19   1   54.99    3.30
  -3 -19  -1   45.60    3.00
  -3 -19  -1   46.70    3.60
  -3  19   1   46.20    3.70
  -3  19  -1   43.90    3.50
   3  19   1   46.40    4.40
  -3  19  -1   47.60    3.10
  -3  19  -1   49.80    3.30
   3 -19  -1   50.49    3.40
   3  19   1   46.90    3.50
  -3  19  -1   46.60    3.20
   3  19   1   50.69    3.80
  -3  19  -1   51.09    3.50
   3  19   1   50.19    4.00
  -3 -19   1   60.29    3.60
  -3  19  -1   49.70    3.90
  -5  19   1  113.89    6.40
   5 -19   1  109.49    6.30
   5  19  -1  114.99    7.40
  -5  19   1  113.39    6.90
  -5  19   1  118.79    6.20
   5 -19   1  116.89    6.40
   5 -19   1  106.59    6.10
  -5  19   1  118.99    6.30
   5  19  -1  110.69    6.60
   5  19  -1  120.39    7.00
  -5  19   1  116.79    6.40
   5  19  -1  116.19    6.80
  -5 -19  -1  108.29    5.90
  -5 -19  -1  114.99    6.50
  -5 -19  -1  102.69    6.60
  -5 -19   1  116.69    6.60
  -5  19  -1  114.99    6.20
  -5  19  -1  109.19    6.30
  -5  19  -1  106.79    6.40
   5  19   1  116.89    6.60
  -5  19  -1  107.69    6.10
   5  19   1  114.49    6.80
   5 -19  -1  121.39    6.20
   5 -19  -1  115.99    6.30
   5  19   1  114.29    6.90
  -5 -19   1  118.79    6.70
  -5  19  -1  111.39    6.40
  -5 -19   1  108.59    5.90
   5  19   1  117.59    7.20
   7 -19   1   54.39    4.30
  -7  19   1   71.19    4.30
  -7  19   1   59.49    3.80
   7  19  -1   65.79    5.20
   7 -19   1   58.29    4.10
  -7 -19  -1   57.39    4.70
   7  19  -1   70.69    5.00
   7  19  -1   64.59    6.00
   7 -19   1   55.89    4.50
  -7  19   1   71.19    5.10
  -7  19   1   71.19    4.00
  -7 -19  -1   52.49    4.80
   7  19  -1   76.69    5.20
  -7 -19  -1   50.69    3.90
   7  19   1   53.29    4.70
   7 -19  -1   61.99    4.40
   7  19   1   53.19    5.70
   7 -19  -1   70.39    4.50
  -7 -19   1   60.79    4.20
   7  19   1   56.09    5.00
  -7 -19   1   63.09    4.90
  -7  19  -1   60.89    4.10
   7 -19  -1   70.59    4.30
  -7  19  -1   57.19    4.30
  -7  19  -1   51.19    4.80
   7  19   1   58.89    5.00
   9  19  -1    1.50    2.20
  -9 -19  -1    0.50    2.70
   9 -19   1    5.80    2.10
  -9  19   1    1.60    2.20
  -9 -19  -1    3.70    2.00
   9 -19   1    1.90    2.50
  -9  19   1    2.40    3.20
   9 -19   1    0.30    1.90
   9  19  -1    7.10    3.90
   9  19  -1   -0.90    2.60
  -9 -19   1    1.80    1.90
  -9 -19   1    2.70    2.70
   9  19   1    3.20    2.30
  -9  19  -1    3.60    3.50
   9 -19  -1   -2.70    2.10
   9 -19  -1    2.90    2.50
   9  19   1    5.20    2.40
   9  19   1   -3.10    3.30
  -9  19  -1   -1.20    2.20
   9 -19  -1    3.00    2.50
 -11 -19  -1   29.40    3.80
  11 -19   1   23.10    3.60
  11 -19   1   28.20    3.60
  11  19  -1   24.70    4.10
  11  19  -1   25.30    4.10
 -11 -19  -1   27.00    4.50
  11 -19  -1   27.80    4.20
  11  19   1   22.30    3.90
 -11 -19   1   40.50    3.90
  11 -19  -1   29.10    4.50
 -11 -19   1   36.40    5.60
 -11  19  -1   24.70    4.00
  11  19   1   21.70    4.10
  11 -19  -1   28.60    3.60
 -13  19   1   25.70    5.50
  13  19  -1   28.10    4.90
 -13  19   1   25.40    4.00
  13 -19   1   26.00    4.60
 -13 -19  -1   16.50    3.50
  13 -19  -1   11.90    4.30
 -13  19  -1   25.70    5.30
 -13  19  -1   20.80    3.90
 -13 -19   1   20.20    3.50
  13  19   1   23.40    4.70
   0 -20   1   -0.10    1.10
   0  20   1    0.50    1.30
   0 -20   1    0.90    1.20
   0  20  -1    1.10    1.60
   0 -20   1    1.10    1.00
   0  20  -1    0.20    1.20
   0  20  -1   -0.10    1.00
   0  20  -1    0.50    1.00
   0 -20  -1    0.30    1.20
   0  20   1    1.80    1.60
   0  20   1    0.70    1.00
   0 -20  -1    1.10    1.20
   0  20  -1   -0.70    1.30
   0  20   1   -0.40    1.10
   0  20   1   -1.60    1.30
  -2  20   1   -1.40    1.00
  -2  20   1    2.20    1.50
  -2  20   1   -1.50    1.10
  -2  20   1   -2.30    1.30
  -2 -20  -1   -0.60    1.40
   2  20  -1    0.70    1.40
   2 -20   1    0.70    1.20
  -2  20   1   -0.70    1.00
   2  20  -1   -0.30    1.10
  -2 -20  -1   -0.80    1.10
  -2 -20  -1   -1.50    1.10
   2  20  -1    1.40    1.30
   2  20  -1    0.50    1.80
  -2  20   1    1.60    1.30
  -2  20  -1   -0.20    1.10
   2  20   1    1.00    1.80
   2  20   1   -0.40    1.40
   2 -20  -1   -1.00    1.20
  -2  20  -1    0.70    1.00
   2  20   1    2.60    1.40
  -2  20  -1   -1.90    1.40
  -2  20  -1    0.50    1.00
  -2 -20   1   -0.10    1.20
  -2 -20   1   -1.40    1.10
   2  20   1   -0.10    1.10
  -2  20  -1    0.20    1.30
  -2 -20   1   -2.20    1.20
  -2  20  -1    1.50    1.60
   4 -20   1   10.70    1.80
  -4  20   1   10.60    1.60
   4  20  -1    9.50    2.10
   4  20  -1    6.40    2.30
   4  20  -1    9.60    2.10
   4  20  -1    7.10    1.90
  -4  20   1    7.60    1.60
  -4  20   1   10.00    2.00
  -4  20   1    8.50    1.80
  -4 -20  -1   16.40    2.50
  -4  20   1    8.00    1.80
  -4  20  -1   15.70    2.40
   4 -20  -1   10.10    1.80
  -4 -20   1    8.60    1.50
  -4 -20   1    7.70    1.90
   4  20   1   11.60    2.10
   4 -20  -1   11.20    1.70
   6  20  -1    3.10    1.80
   6  20  -1    3.60    2.20
   6 -20   1    1.10    1.70
   6 -20   1    2.30    1.50
  -6 -20  -1   -1.80    1.40
   6  20  -1   -3.00    2.30
  -6  20   1    2.40    1.80
  -6  20   1    2.00    1.40
   6 -20   1    0.80    1.50
  -6  20   1    1.80    1.40
  -6  20   1    3.30    2.00
   6  20  -1    1.70    1.80
  -6  20   1    2.90    2.00
  -6 -20  -1    3.30    1.90
  -6  20  -1   -0.20    1.30
  -6 -20   1    3.20    1.60
   6  20   1    0.80    2.30
   6 -20  -1    2.20    1.50
  -6  20  -1    0.10    1.50
   6  20   1    1.70    1.70
   6  20   1    1.40    1.70
   6 -20  -1   -2.90    1.40
  -6 -20   1    0.30    1.90
   6  20   1    2.00    2.50
  -6  20  -1    3.00    1.90
  -6  20  -1    1.70    1.70
  -8  20   1   65.39    4.80
   8  20  -1   65.79    5.50
  -8 -20  -1   66.99    5.50
   8  20  -1   62.89    6.60
   8 -20   1   64.99    5.20
   8 -20   1   69.09    4.70
  -8 -20  -1   63.49    4.40
   8  20  -1   67.79    5.40
  -8  20   1   54.89    5.40
   8 -20   1   69.09    4.80
   8 -20  -1   59.49    4.60
  -8 -20   1   63.09    5.30
   8  20   1   63.09    6.40
   8 -20  -1   61.79    4.70
  -8 -20   1   58.19    4.30
  -8  20  -1   70.39    4.80
   8  20   1   70.59    5.50
  -8  20  -1   72.69    5.60
   8  20   1   67.69    5.50
   8 -20  -1   69.39    5.00
  10  20  -1   61.79    6.00
 -10 -20  -1   55.59    6.00
  10 -20   1   64.89    5.30
  10 -20   1   57.49    6.00
  10 -20   1   73.19    5.20
 -10 -20  -1   59.09    4.70
  10  20  -1   61.79    5.90
  10  20   1   54.89    6.00
  10 -20  -1   69.79    5.30
 -10  20  -1   67.49    5.70
 -10  20  -1   62.89    6.90
  10 -20  -1   67.19    5.30
  10  20   1   56.09    6.00
 -10 -20   1   65.69    4.80
  10 -20  -1   64.69    6.10
 -10 -20   1   56.99    6.00
  12 -20   1   13.20    4.00
  12 -20   1   11.40    3.60
 -12  20   1   -0.70    3.40
  12  20  -1   -3.40    3.30
 -12  20   1   -2.90    3.80
  12  20  -1    2.10    5.00
  12 -20  -1    0.90    3.40
 -12 -20   1    1.20    4.30
 -12 -20   1    4.30    2.80
  12  20   1   15.10    5.30
 -12  20  -1   10.00    4.10
  12  20   1    2.60    3.80
  12 -20  -1   -0.90    3.00
  -1  21   1    1.80    1.20
  -1  21   1   -0.80    1.10
  -1  21   1   -1.60    1.40
  -1 -21  -1    0.00    1.30
   1  21  -1    1.00    1.40
  -1 -21  -1   -1.50    1.20
   1  21  -1    1.00    1.80
  -1  21   1    2.20    1.70
   1  21  -1    0.30    1.10
  -1  21   1   -0.50    1.30
  -1 -21  -1    0.00    1.10
   1  21  -1   -1.10    1.20
   1 -21   1    1.30    1.30
  -1  21   1   -1.10    1.10
  -1 -21   1   -0.30    1.10
  -1  21  -1    1.40    1.40
   1  21   1    1.40    1.60
   1 -21  -1    1.20    1.30
   1  21   1    1.10    1.10
   1  21   1    2.70    1.60
  -1 -21   1    1.20    1.20
  -1  21  -1    1.20    1.10
   1  21   1   -0.40    1.30
  -1 -21   1    0.80    1.40
  -1  21  -1   -0.70    1.70
  -1  21  -1   -0.30    1.40
  -1  21  -1    1.20    1.20
  -1  21  -1   -0.40    1.00
  -3  21   1    2.50    1.40
   3  21  -1    1.70    1.50
  -3  21   1   -1.30    1.60
  -3 -21  -1    2.10    1.60
   3  21  -1    1.30    2.10
  -3 -21  -1    2.10    1.20
  -3  21   1    1.80    1.30
  -3  21   1    0.70    1.60
  -3  21   1    1.70    1.40
   3  21  -1    0.90    1.40
  -3  21   1    2.20    1.20
  -3 -21  -1    3.70    1.50
   3  21  -1    3.10    1.90
   3 -21   1    3.10    1.50
  -3 -21   1    2.80    1.30
  -3  21  -1    2.70    1.50
   3  21   1    3.90    1.70
  -3  21  -1   -0.30    1.60
   3  21   1    1.00    2.00
  -3  21  -1    1.30    1.20
   3 -21  -1    1.30    1.50
   3  21   1    3.30    1.60
  -3  21  -1    2.40    1.60
  -3 -21   1    1.70    1.60
  -3 -21   1    3.10    1.50
   3  21   1    2.20    1.50
  -3  21  -1    0.10    1.80
  -3  21  -1    1.50    1.30
  -5  21   1   39.70    3.10
   5  21  -1   49.70    4.20
  -5  21   1   41.40    3.60
   5  21  -1   46.90    4.10
  -5  21   1   37.30    3.40
   5 -21   1   35.80    3.20
   5  21  -1   46.40    3.70
  -5  21   1   41.10    3.60
   5  21  -1   51.49    4.70
  -5 -21  -1   38.60    3.00
  -5 -21  -1   32.30    3.70
   5 -21   1   35.80    3.30
  -5 -21  -1   43.80    3.80
  -5  21   1   40.80    3.70
  -5  21  -1   34.50    3.70
   5 -21  -1   40.40    3.30
   5  21   1   39.80    4.10
   5  21   1   35.70    3.50
  -5  21  -1   36.60    3.70
   5  21   1   38.50    3.90
  -5 -21   1   41.80    3.00
  -5  21  -1   30.60    3.40
  -5 -21   1   43.30    3.70
  -5 -21   1   50.99    4.00
  -5  21  -1   34.10    3.10
  -5  21  -1   38.60    3.40
   5 -21  -1   40.50    3.30
   5  21   1   42.80    4.50
  -7  21   1    8.60    1.80
   7  21  -1    9.70    2.40
   7 -21   1    7.70    2.10
  -7  21   1   18.60    2.80
  -7 -21  -1   11.50    2.50
  -7 -21  -1   12.40    2.00
   7  21  -1   11.20    3.50
   7  21  -1   14.70    2.80
  -7  21   1   16.10    2.80
   7 -21   1   10.70    2.20
  -7  21   1   15.80    2.80
   7 -21   1    7.30    2.40
   7 -21  -1   13.80    2.50
  -7  21  -1    7.40    1.70
   7 -21  -1    8.70    2.20
  -7 -21   1    9.50    2.60
   7 -21  -1   13.80    2.30
  -7  21  -1   13.50    2.10
   7  21   1   10.10    2.30
  -7 -21   1   16.80    2.10
   7  21   1    6.40    3.10
  -7  21  -1   11.50    2.20
  -7  21  -1    9.60    2.80
   7  21   1   10.00    2.50
   9 -21   1    3.70    2.90
   9 -21   1    3.60    2.20
  -9  21   1   -4.00    3.50
   9  21  -1    1.80    3.00
  -9 -21  -1   -3.20    2.90
  -9  21   1    0.50    2.30
   9 -21   1    1.20    2.10
  -9 -21  -1   -0.50    1.90
   9  21  -1    0.20    2.60
  -9 -21   1   -0.10    2.90
  -9 -21   1   -1.60    1.90
   9  21   1   -1.40    2.60
   9 -21  -1   -1.40    2.20
  -9  21  -1    3.60    3.80
   9 -21  -1   -3.00    2.00
   9 -21  -1    4.00    2.70
  -9  21  -1    3.50    3.20
   9  21   1    0.60    2.60
  11 -21   1    1.20    2.60
  11 -21   1    5.50    2.90
  11  21  -1    6.10    3.70
  11  21  -1    3.00    3.50
 -11 -21  -1    5.90    2.60
  11  21   1   -0.70    3.40
 -11 -21   1   12.70    2.70
 -11  21  -1    6.20    3.40
  11  21   1    3.00    3.30
  11 -21  -1    9.50    3.10
  11 -21  -1    7.90    2.70
 -11 -21   1   16.50    4.00
   0  22   1    1.90    1.90
   0  22  -1   -0.50    1.10
   0 -22  -1    2.80    1.50
   0  22  -1   -1.50    1.50
   0  22   1    0.30    1.60
   0 -22  -1    4.50    1.40
   0  22  -1   -0.20    1.80
   0  22   1   -0.50    1.10
   0 -22   1    0.00    1.30
   0  22  -1   -0.20    1.30
   0  22   1    0.10    1.30
   0 -22   1    0.10    1.40
   0  22  -1    0.90    1.40
   0  22   1    0.60    1.30
   2  22  -1   22.20    3.60
  -2  22   1   15.90    2.30
  -2  22   1   14.60    2.50
  -2  22   1   18.50    2.30
  -2  22   1   16.60    2.10
  -2  22   1   12.80    2.20
   2 -22   1   15.00    2.00
  -2 -22  -1   15.10    1.80
   2  22  -1   15.50    2.30
  -2  22   1   15.20    2.30
  -2 -22  -1   13.40    2.00
   2  22  -1   16.30    2.40
   2  22  -1   17.80    2.30
  -2  22  -1   14.00    2.20
  -2 -22   1   17.40    1.90
  -2  22  -1   13.20    2.10
   2 -22  -1   15.90    2.40
  -2 -22   1   15.90    2.20
   2  22   1   19.60    2.80
  -2  22  -1   21.50    3.40
   2  22   1   17.10    2.30
  -2 -22   1   17.10    2.30
  -2  22  -1   12.70    2.20
  -2  22  -1   12.70    2.10
   2  22   1   25.10    3.60
  -2  22  -1   18.00    2.30
  -4 -22  -1    1.30    1.40
  -4  22   1    0.70    1.50
  -4 -22  -1    1.70    1.80
   4  22  -1    2.00    2.20
  -4  22   1    0.60    1.90
   4  22  -1   -0.80    1.60
   4 -22   1    2.20    1.70
  -4 -22  -1   -0.10    1.70
  -4  22   1    0.70    1.80
   4  22  -1    5.20    2.30
  -4  22   1    0.30    1.20
  -4  22   1    1.90    1.30
   4  22  -1   -2.40    1.40
  -4  22   1    1.50    1.60
  -4  22  -1    0.30    1.30
   4  22   1   -1.90    1.80
  -4 -22   1    3.70    1.90
  -4 -22   1    0.10    1.60
  -4 -22   1    3.40    1.40
  -4  22  -1    2.40    1.90
   4  22   1   -2.10    1.70
  -4  22  -1   -3.30    1.70
   4  22   1    2.60    1.80
   4 -22  -1    0.20    1.50
   4  22   1    4.10    2.30
  -4  22  -1    1.30    1.70
  -4  22  -1   -0.90    1.50
  -4  22  -1    0.80    1.20
  -6  22   1    9.80    1.90
  -6 -22  -1   12.00    2.40
  -6  22   1    9.50    2.30
  -6  22   1   11.70    2.60
   6  22  -1    7.90    3.10
   6  22  -1   14.90    3.50
  -6  22   1   12.60    2.50
   6  22  -1   10.40    2.40
   6  22  -1   10.10    2.50
   6 -22   1   14.60    2.10
  -6  22   1   11.10    1.90
   6 -22   1   13.30    2.20
  -6  22  -1   12.70    2.60
   6  22   1   14.50    2.60
  -6  22  -1   11.10    2.00
  -6 -22   1    7.00    1.90
   6 -22  -1    9.40    2.10
  -6 -22   1   10.20    2.50
   6 -22  -1    7.60    2.00
  -6 -22   1   11.90    2.60
  -6  22  -1   13.60    2.30
   6  22   1   11.70    2.50
   6  22   1    7.80    3.20
   8 -22   1   29.50    3.70
   8 -22   1   28.60    3.60
   8  22  -1   25.60    3.70
   8  22  -1   28.60    3.80
  -8  22   1   23.50    3.60
  -8 -22  -1   33.30    4.40
  -8 -22  -1   33.50    3.40
  -8  22   1   33.10    4.40
   8 -22   1   35.10    3.70
  -8  22  -1   37.00    4.80
  -8 -22   1   27.40    2.90
  -8 -22   1   28.20    4.40
   8 -22  -1   25.70    3.70
   8 -22  -1   28.20    3.60
   8 -22  -1   30.10    4.10
  -8  22  -1   33.80    3.80
   8  22   1   31.00    4.40
   8  22   1   33.50    4.60
 -10 -22  -1    7.80    3.40
  10  22  -1    9.40    3.20
  10 -22   1    9.80    2.80
  10 -22   1   16.90    3.10
 -10 -22  -1   10.90    2.70
 -10  22   1    9.80    3.20
  10  22  -1    6.30    3.40
  10  22   1    4.30    3.30
 -10 -22   1    6.20    2.50
 -10  22  -1    9.30    3.10
  10  22   1   12.90    3.60
 -10 -22   1    9.80    3.90
  10 -22  -1   11.50    3.60
  10 -22  -1   15.40    3.10
  10 -22  -1    9.90    2.80
  12 -22   1   -2.60    2.80
  12 -22   1    3.50    3.80
 -12  22   1    2.60    3.00
  12  22  -1   -7.90    3.50
 -12  22   1    7.50    4.20
 -12 -22  -1    4.30    3.10
 -12  22  -1    2.60    4.30
  12 -22  -1    1.90    3.70
 -12 -22   1    1.80    3.00
  12 -22  -1    1.00    2.40
  12  22   1    1.60    3.90
 -12 -22   1    4.50    6.10
  -1  23   1   64.19    4.50
   1  23  -1   62.49    3.90
  -1 -23  -1   54.39    3.70
  -1  23   1   65.79    4.60
  -1 -23  -1   57.39    4.00
  -1  23   1   59.69    4.70
   1  23  -1   60.99    4.90
   1  23  -1   58.99    4.60
  -1  23   1   60.89    3.90
  -1  23   1   65.49    4.10
  -1  23   1   60.69    3.90
   1  23  -1   61.19    4.50
  -1 -23  -1   56.49    4.30
  -1  23  -1   57.79    4.40
   1  23   1   71.99    4.90
   1  23   1   62.39    4.60
  -1  23  -1   57.09    3.90
  -1  23  -1   61.89    4.50
  -1 -23   1   60.89    4.30
   1  23   1   55.09    3.90
  -1  23  -1   53.29    3.80
  -1  23  -1   53.49    4.90
  -1 -23   1   53.69    3.90
   1 -23  -1   59.69    3.90
  -1  23  -1   65.09    4.00
   1  23   1   62.29    4.40
  -1 -23   1   59.69    3.80
   3  23  -1    9.50    1.90
  -3 -23  -1    8.70    1.90
  -3  23   1   10.40    1.70
  -3  23   1   10.30    2.00
  -3 -23  -1    5.80    2.10
  -3  23   1    5.00    2.10
   3  23  -1   13.20    2.70
   3  23  -1    9.70    2.20
  -3  23   1    9.70    2.10
  -3 -23  -1    9.30    1.70
   3 -23   1    8.30    1.80
  -3  23   1   10.20    2.00
  -3  23   1    9.70    1.70
   3  23  -1   12.80    2.20
   3  23   1   11.60    2.60
   3  23   1   11.60    2.10
  -3  23  -1    9.10    1.80
  -3  23  -1    8.20    2.30
  -3  23  -1    9.50    1.80
   3  23   1    9.50    2.00
  -3 -23   1   11.00    2.00
   3 -23  -1   10.20    1.90
  -3  23  -1    9.50    2.10
  -3 -23   1   12.40    1.70
  -3  23  -1    6.10    2.00
   3  23   1    6.80    2.00
  -3  23  -1    6.40    1.60
  -5  23   1   14.80    2.40
  -5  23   1   14.30    2.00
  -5  23   1   15.30    2.50
   5  23  -1   13.60    2.70
   5 -23   1    8.80    2.10
  -5  23   1   10.80    2.20
  -5  23   1   13.30    2.50
  -5 -23  -1   11.50    2.50
   5  23  -1   10.50    2.50
   5  23  -1   11.50    2.90
   5  23  -1   11.90    2.80
  -5  23   1   10.40    2.60
  -5 -23  -1    5.90    2.20
  -5 -23  -1   13.40    1.90
  -5 -23   1   16.20    2.00
   5  23   1   12.60    2.60
  -5  23  -1    8.70    2.00
  -5  23  -1   10.80    2.50
  -5  23  -1   10.30    2.10
   5 -23  -1   12.70    2.20
  -5  23  -1   10.20    1.90
   5 -23  -1   13.70    2.10
  -5  23  -1   14.70    2.30
  -5  23  -1    9.40    2.40
   5  23   1   12.90    3.10
  -5 -23   1    8.20    2.20
  -5 -23   1    9.60    2.30
   5  23   1    7.60    2.50
   7  23  -1    0.80    2.30
  -7 -23  -1   -0.40    2.10
   7  23  -1    0.40    2.30
  -7  23   1    3.60    2.20
   7 -23   1    2.30    2.10
   7 -23   1    0.80    2.00
  -7  23   1    1.40    2.70
  -7 -23  -1    5.70    2.60
  -7  23   1   -0.10    2.70
  -7  23   1    1.80    1.90
  -7  23   1    1.00    1.60
  -7  23  -1    3.30    1.90
  -7  23  -1    4.10    2.30
   7 -23  -1    2.20    2.00
  -7  23  -1    2.10    1.70
   7 -23  -1    2.70    2.10
   7  23   1    3.10    2.50
  -7  23  -1    3.30    2.80
   7  23   1    1.90    2.30
  -7 -23   1    2.50    2.50
  -7 -23   1    1.40    1.90
  -7  23  -1    2.60    2.70
  -9  23   1    4.80    4.20
   9 -23   1   -1.10    3.20
   9 -23   1    3.60    3.20
  -9 -23  -1    1.00    2.20
   9  23  -1   -2.70    2.50
   9  23  -1    5.70    3.20
   9 -23   1    0.20    2.10
  -9  23   1    1.50    2.70
  -9 -23  -1    1.10    3.30
  -9  23  -1   -3.70    3.80
  -9 -23   1    1.30    2.30
  -9  23  -1    0.20    2.60
  -9 -23   1   -1.90    3.20
   9  23   1    3.60    2.90
   9 -23  -1   -3.20    3.00
   9  23   1    0.20    2.80
   9 -23  -1    0.20    2.60
   9 -23  -1    0.00    2.20
 -11 -23  -1   12.80    4.20
  11 -23   1   13.10    3.30
 -11 -23  -1    9.00    3.00
  11 -23   1   11.30    3.60
 -11  23   1   12.90    3.80
  11  23  -1    8.20    3.90
  11  23  -1   11.70    4.10
  11  23   1   10.40    4.10
  11 -23  -1   13.50    3.60
 -11  23  -1   18.60    3.90
  11 -23  -1   10.70    3.30
 -11 -23   1   11.40    4.50
  11  23   1    6.50    3.70
 -11 -23   1   11.20    3.00
   0 -24   1    4.90    1.80
   0  24  -1    1.80    1.70
   0  24  -1    3.20    1.40
   0 -24  -1   -0.30    1.50
   0 -24  -1    1.50    1.50
   0  24   1   -0.10    1.30
   0  24   1    2.80    1.90
   0  24  -1    2.70    1.60
   0  24   1   -3.10    2.00
   0  24   1   -0.70    1.60
   0  24   1   -0.60    1.60
   0  24  -1    0.70    2.20
   0  24  -1    1.60    1.80
   0 -24   1   -0.40    1.70
   2  24  -1    5.80    1.90
   2  24  -1    7.90    2.10
   2  24  -1    8.80    1.90
  -2  24   1    4.90    1.80
  -2  24   1    7.10    1.70
  -2  24   1    5.40    2.10
  -2  24   1    7.60    1.80
   2  24  -1    8.80    2.40
   2 -24   1    7.60    1.90
  -2  24   1    7.60    2.30
  -2 -24  -1    7.10    1.90
  -2  24   1    6.80    1.90
  -2 -24  -1   10.70    1.90
  -2 -24  -1    7.20    1.70
   2  24   1    9.20    1.90
  -2  24  -1    6.00    2.20
  -2 -24   1    7.60    2.00
   2  24   1   11.20    2.50
   2  24   1    9.60    2.10
  -2  24  -1    6.80    1.60
  -2  24  -1    6.60    1.90
   2  24   1    8.80    2.10
  -2 -24   1    6.20    1.90
   2 -24  -1    8.00    1.90
  -2  24  -1    9.40    2.50
  -2  24  -1    8.40    1.80
  -2 -24   1    6.30    1.60
  -2  24  -1    8.10    1.70
   4  24  -1    2.40    2.50
  -4  24   1   -0.30    1.70
  -4 -24  -1    5.30    2.10
   4  24  -1    1.30    1.90
   4 -24   1    1.70    1.80
   4  24  -1    2.50    2.40
  -4  24   1    0.40    2.00
  -4  24   1   -0.90    1.40
  -4  24   1    2.90    2.30
  -4 -24  -1    5.00    1.70
   4  24  -1    2.30    1.90
  -4  24   1    3.90    1.50
  -4 -24  -1    3.30    2.00
  -4  24   1   -0.30    2.10
  -4  24  -1    1.10    1.50
  -4 -24   1    2.90    1.60
  -4  24  -1    3.20    2.10
   4  24   1    0.40    1.80
  -4  24  -1    1.20    1.50
   4  24   1    1.00    2.00
  -4 -24   1   -0.60    2.10
  -4  24  -1    3.00    1.90
   4  24   1   -0.50    2.10
   4 -24  -1   -1.40    1.60
  -4 -24   1    1.90    1.90
   4  24   1    5.30    2.50
  -4  24  -1   -2.70    2.00
  -4  24  -1    2.80    1.90
   6  24  -1   -0.40    2.30
  -6 -24  -1    1.30    1.80
   6 -24   1    2.30    1.80
  -6  24   1    1.80    2.60
  -6  24   1   -1.50    2.50
  -6 -24  -1    1.00    2.20
  -6  24   1    1.30    1.70
   6  24  -1   -1.20    2.00
  -6  24   1    3.00    1.80
  -6  24   1    2.70    2.40
   6 -24   1   -1.30    1.80
  -6  24  -1   -1.10    2.30
  -6  24  -1    3.60    2.70
   6 -24  -1   -0.90    1.70
   6 -24  -1    3.10    2.10
   6  24   1   -1.80    2.20
  -6  24  -1   -0.70    1.70
  -6 -24   1    1.90    2.40
  -6 -24   1    2.30    1.80
  -6  24  -1    0.80    2.30
   6  24   1    1.30    2.30
  -6  24  -1    0.60    1.70
   8 -24   1   62.59    4.80
   8 -24   1   60.39    5.60
   8  24  -1   47.90    5.40
  -8  24   1   51.19    5.20
  -8  24   1   45.90    4.10
  -8 -24  -1   52.89    5.40
  -8  24   1   52.59    6.10
  -8 -24  -1   55.89    4.30
  -8  24   1   40.20    5.60
   8  24  -1   45.30    5.50
   8 -24   1   54.49    4.60
  -8  24  -1   61.59    6.10
   8 -24  -1   52.49    4.60
  -8 -24   1   46.10    5.50
   8  24   1   60.79    5.80
  -8  24  -1   65.19    4.90
  -8  24  -1   62.59    6.00
   8  24   1   61.79    5.70
  -8  24  -1   54.49    4.10
  -8 -24   1   53.99    4.30
 -10 -24  -1    3.50    4.10
 -10  24   1    1.10    3.10
  10 -24   1    1.60    3.10
  10 -24   1    0.40    2.40
  10  24  -1   -2.70    3.90
  10  24  -1   -1.60    3.20
 -10 -24  -1   -1.70    2.60
  10  24   1   -5.00    3.20
  10 -24  -1    2.80    3.10
  10  24   1    3.70    3.80
 -10  24  -1    0.90    3.10
  10 -24  -1    1.90    2.60
 -10 -24   1    0.60    2.50
 -10 -24   1    5.10    4.00
  -1  25   1    1.60    1.60
  -1  25   1    1.60    1.70
  -1  25   1    0.60    1.90
   1  25  -1   -0.80    2.40
   1  25  -1    1.20    1.50
  -1  25   1    1.80    2.10
  -1 -25  -1   -0.40    1.50
   1  25  -1    1.90    2.00
  -1  25   1   -1.10    1.40
  -1  25   1   -1.60    1.90
  -1 -25  -1    0.90    1.80
   1 -25   1    1.40    1.60
  -1 -25  -1    0.50    1.60
   1  25  -1   -3.20    1.70
  -1  25  -1    6.40    2.40
  -1  25  -1    0.90    1.90
   1  25   1    2.00    1.90
   1 -25  -1    0.30    1.50
   1  25   1   -0.50    1.70
   1  25   1    0.20    2.30
  -1 -25   1    1.30    1.90
  -1  25  -1    0.60    1.60
  -1  25  -1   -0.30    1.40
  -1  25  -1   -1.60    1.90
  -1 -25   1   -0.10    1.50
   1  25   1    0.30    1.30
  -1  25  -1    0.80    1.40
   3  25  -1   53.39    4.10
  -3 -25  -1   50.59    4.10
   3  25  -1   58.89    4.60
   3  25  -1   57.09    5.60
  -3  25   1   58.19    4.10
  -3 -25  -1   47.10    3.60
   3  25  -1   55.09    4.70
  -3  25   1   54.79    4.60
  -3  25   1   52.39    3.70
   3 -25   1   49.20    3.90
  -3 -25  -1   46.30    4.30
  -3  25   1   55.19    3.90
  -3  25   1   56.49    4.50
   3  25   1   51.59    4.10
  -3  25  -1   48.20    4.40
  -3  25  -1   46.90    3.70
   3  25   1   52.89    5.50
  -3 -25   1   46.50    4.10
  -3  25  -1   44.40    4.50
   3  25   1   53.29    4.50
  -3  25  -1   50.99    3.90
   3 -25  -1   52.09    3.90
  -3 -25   1   50.49    3.60
  -3  25  -1   52.29    4.00
   3  25   1   48.00    4.50
  -3  25  -1   40.60    4.90
  -3 -25   1   64.19    4.50
   5  25  -1   26.20    3.50
  -5  25   1   24.50    3.70
  -5 -25  -1   25.00    3.70
   5 -25   1   20.70    2.80
  -5  25   1   24.60    3.30
  -5 -25  -1   26.80    3.70
  -5  25   1   26.10    3.90
  -5 -25  -1   21.50    2.80
  -5  25   1   22.10    2.80
  -5  25   1   22.30    3.00
   5  25  -1   27.30    3.90
  -5  25   1   25.80    3.50
   5 -25  -1   25.20    3.20
  -5 -25   1   31.20    3.90
  -5 -25   1   28.10    3.70
   5  25   1   23.90    3.80
  -5  25  -1   22.60    3.30
   5  25   1   24.30    3.50
  -5  25  -1   24.10    2.80
  -5  25  -1   22.10    3.30
  -5  25  -1   25.60    3.50
  -5  25  -1   28.90    3.60
  -5  25  -1   20.80    3.00
  -7  25   1   19.30    3.40
  -7  25   1   19.50    2.70
   7 -25   1   14.50    2.80
  -7  25   1   14.00    3.50
  -7  25   1   22.40    3.30
  -7  25   1   12.50    2.30
  -7 -25  -1   12.00    2.40
   7  25  -1   12.40    3.20
  -7 -25  -1   12.20    3.10
   7  25  -1    9.20    3.00
   7 -25   1   12.40    2.60
  -7  25  -1   12.70    3.30
   7  25   1   16.10    3.40
   7 -25  -1   15.80    2.70
  -7 -25   1   13.90    3.30
   7 -25  -1   16.80    2.80
  -7  25  -1   10.90    3.30
  -7  25  -1   11.50    2.40
  -7 -25   1   16.30    2.50
  -7  25  -1    9.70    2.30
  -7  25  -1   11.90    2.90
   7  25   1   11.20    3.10
   9 -25   1    8.50    2.60
   9 -25   1   10.30    3.10
  -9 -25  -1    8.90    3.70
  -9  25   1    9.60    3.00
  -9 -25  -1   13.40    2.80
   9  25  -1   14.60    3.40
   9  25  -1    7.80    3.40
  -9 -25   1   11.90    3.90
   9  25   1   10.90    4.10
   9 -25  -1   11.90    2.80
  -9  25  -1    7.40    4.60
  -9  25  -1   10.40    3.20
  -9 -25   1    9.50    2.60
   9  25   1    6.50    3.30
  11  25  -1    6.40    4.10
 -11  25   1   10.10    3.80
  11 -25   1   -2.30    2.70
 -11 -25  -1    5.20    3.10
  11 -25   1    5.00    3.90
  11  25   1    1.40    3.90
 -11  25  -1    1.10    4.10
  11 -25  -1    1.00    2.90
 -11 -25   1    8.50    3.20
  11 -25  -1    7.80    3.90
   0  26   1    0.60    1.90
   0  26  -1    0.00    1.50
   0 -26   1    0.60    1.80
   0  26  -1   -1.00    2.10
   0  26  -1    1.10    1.80
   0  26   1    3.90    2.10
   0  26   1    3.10    2.30
   0  26   1    2.50    1.60
   0 -26  -1    1.10    1.70
   0  26  -1   -1.90    1.90
   0  26   1    0.50    1.70
   0  26  -1    0.30    1.40
   0 -26  -1    1.40    1.90
   0  26  -1   -1.30    2.40
   0 -26   1    1.80    1.80
  -2 -26  -1   86.39    5.80
   2 -26   1   93.59    5.70
  -2  26   1   86.39    6.60
  -2 -26  -1   99.89    5.50
   2  26  -1   90.89    7.00
  -2  26   1  100.89    6.40
   2  26  -1  100.59    6.60
  -2  26   1   84.69    5.70
  -2 -26  -1   96.99    6.50
  -2  26   1   94.59    5.70
   2  26  -1  101.39    6.00
  -2  26   1   98.29    6.30
   2  26  -1   86.59    6.20
  -2  26   1  106.79    5.80
  -2  26  -1   94.09    6.90
  -2  26  -1   94.19    6.30
   2  26   1  101.99    6.50
  -2  26  -1   88.29    5.70
  -2  26  -1  100.89    5.80
  -2  26  -1   96.99    5.70
  -2 -26   1   97.89    6.20
  -2  26  -1  102.09    6.40
   2  26   1   98.79    6.00
   2  26   1  103.69    6.60
  -2 -26   1   92.79    5.80
   2 -26  -1   92.29    5.70
   2  26   1   88.49    6.80
  -4 -26  -1    6.50    2.30
  -4  26   1    7.60    2.80
  -4  26   1    2.20    2.70
  -4  26   1    5.70    1.80
  -4  26   1    1.50    2.20
  -4  26   1    5.60    1.80
   4  26  -1    5.10    3.70
  -4 -26  -1    7.40    2.50
   4  26  -1    3.90    2.20
   4 -26   1    5.80    2.30
  -4 -26  -1    7.40    1.90
  -4  26   1    4.30    2.10
  -4  26  -1    6.80    2.20
  -4  26  -1    6.80    2.10
  -4 -26   1   10.90    2.60
   4  26   1    3.90    2.30
  -4 -26   1    6.60    2.30
  -4 -26   1   10.00    2.40
   4 -26  -1    5.50    2.10
  -4  26  -1    3.40    2.40
  -4  26  -1    3.40    1.70
  -4  26  -1    2.70    2.70
  -4  26  -1    5.10    1.80
   4  26   1    6.50    2.30
  -6  26   1   21.00    2.80
  -6  26   1   18.20    3.40
   6 -26   1   24.00    2.90
  -6 -26  -1   28.30    4.10
  -6  26   1   16.90    2.50
   6  26  -1   18.20    3.10
   6  26  -1   19.60    3.40
  -6  26   1   18.50    3.50
  -6  26   1   16.70    3.30
  -6  26   1   16.90    2.80
   6  26   1   25.60    3.90
  -6  26  -1   27.70    3.60
   6  26   1   21.30    3.30
  -6  26  -1   34.70    4.80
  -6 -26   1   18.20    2.60
  -6  26  -1   24.60    3.00
  -6  26  -1   24.90    3.50
   6 -26  -1   21.00    2.90
  -6  26  -1   22.70    3.70
  -6  26  -1   23.00    3.30
  -6 -26   1   21.30    3.40
  -8 -26  -1   12.90    2.70
   8 -26   1   10.60    4.50
   8 -26   1   13.30    2.70
  -8  26   1    5.30    4.10
   8  26  -1   10.30    3.30
  -8  26   1    6.70    2.40
   8  26  -1    8.70    3.90
  -8 -26  -1   16.60    3.70
  -8  26   1   10.80    2.80
  -8  26   1    1.40    4.00
   8 -26  -1    9.10    2.90
  -8  26  -1   12.00    2.50
   8  26   1   12.40    3.50
   8  26   1   11.40    3.30
  -8 -26   1    4.30    3.40
  -8 -26   1   10.40    2.70
   8 -26  -1   11.00    2.90
  -8  26  -1   11.80    4.20
  -8  26  -1   11.20    2.80
  10  26  -1    2.20    3.80
  10 -26   1    1.60    3.50
  10  26  -1   -4.80    3.90
  10 -26   1   -4.80    2.70
 -10  26   1    3.40    3.40
 -10 -26  -1    1.90    2.90
 -10 -26  -1   -0.10    4.40
  10  26   1   -6.20    3.60
  10 -26  -1    0.70    2.60
  10  26   1    6.60    4.00
 -10 -26   1    0.80    2.80
  10 -26  -1    3.40    3.60
 -10  26  -1    1.90    3.30
 -10 -26   1    1.90    4.30
   1  27  -1   21.80    3.20
   1  27  -1   20.80    3.60
  -1  27   1   24.00    3.30
  -1  27   1   24.40    3.10
  -1  27   1   23.50    3.60
   1  27  -1   24.50    3.00
  -1  27   1   23.20    3.30
  -1 -27  -1   19.90    3.10
  -1 -27  -1   24.90    3.50
  -1  27   1   26.40    3.00
   1  27  -1   23.60    3.70
  -1 -27  -1   25.90    3.10
   1 -27   1   22.30    3.00
  -1  27   1   22.00    3.30
   1  27   1   17.20    3.40
  -1  27  -1   20.30    3.10
  -1  27  -1   21.80    3.20
   1  27   1   28.30    3.80
   1  27   1   20.50    3.20
  -1  27  -1   21.80    2.90
  -1  27  -1   22.40    3.50
   1  27   1   24.00    2.90
  -1  27  -1   24.00    3.20
   1  27   1   24.90    3.30
   1 -27  -1   25.20    3.00
  -1 -27   1   22.90    3.00
  -1 -27   1   27.60    3.40
  -1 -27   1   24.20    3.10
  -3 -27  -1   56.89    4.40
   3  27  -1   70.49    5.00
  -3  27   1   63.19    5.90
  -3 -27  -1   66.19    5.10
  -3  27   1   64.29    5.20
  -3  27   1   75.79    4.80
  -3  27   1   61.59    4.60
  -3  27   1   66.49    5.50
   3  27  -1   67.49    5.50
  -3  27   1   68.19    4.90
  -3 -27  -1   65.69    5.00
   3 -27   1   61.69    4.60
  -3  27  -1   62.89    5.50
  -3  27  -1   64.69    4.50
  -3  27  -1   72.49    5.30
  -3  27  -1   54.09    5.60
  -3 -27   1   75.49    5.20
  -3  27  -1   63.09    6.20
  -3 -27   1   67.69    4.50
  -3  27  -1   73.29    4.90
  -3 -27   1   62.99    4.90
   3 -27  -1   63.69    4.70
   3  27   1   67.79    5.50
  -5  27   1   70.49    4.80
  -5  27   1   67.39    5.30
   5  27  -1   65.39    5.60
  -5  27   1   66.69    5.90
  -5  27   1   71.49    5.30
  -5  27   1   73.59    5.90
  -5  27   1   68.89    5.30
   5  27  -1   74.69    5.40
  -5 -27  -1   60.39    5.10
  -5 -27  -1   62.19    5.40
   5 -27   1   62.29    4.80
  -5  27  -1   62.59    5.70
  -5 -27   1   63.49    4.50
  -5  27  -1   64.89    4.70
  -5  27  -1   69.79    5.20
  -5  27  -1   63.49    5.30
   5  27   1   70.19    5.40
   5  27   1   59.59    5.60
  -5 -27   1   62.79    5.60
   5 -27  -1   59.19    4.80
  -5  27  -1   64.89    5.90
  -5  27  -1   63.99    4.80
  -7  27   1   14.30    3.80
  -7  27   1   11.90    2.70
   7 -27   1    8.80    2.50
   7  27  -1    5.80    3.00
  -7 -27  -1    9.90    3.30
  -7 -27  -1   11.90    2.60
   7  27  -1   14.80    3.80
  -7  27   1   12.30    3.20
  -7  27   1   19.60    3.40
  -7  27   1    9.90    2.60
  -7  27   1    7.90    3.70
  -7 -27   1   14.40    3.60
  -7  27  -1    6.70    2.50
  -7  27  -1   15.50    3.40
   7  27   1   13.40    3.50
  -7  27  -1   13.50    2.80
  -7  27  -1   12.00    2.50
   7 -27  -1   13.90    3.50
   7 -27  -1   14.10    2.80
  -7 -27   1   14.40    2.60
   7  27   1   12.40    3.60
  -7  27  -1   16.00    3.60
   9 -27   1   39.00    5.10
   9  27  -1   45.70    5.90
  -9  27   1   40.30    5.40
   9  27  -1   44.10    6.00
   9 -27   1   39.00    4.80
  -9 -27  -1   35.70    4.50
  -9 -27  -1   41.00    6.10
  -9 -27   1   39.80    4.70
  -9  27  -1   38.10    5.20
   9 -27  -1   43.30    4.60
   9 -27  -1   42.70    5.20
   9  27   1   41.80    6.20
  -9 -27   1   42.10    6.20
   9  27   1   35.00    5.60
 -11  27   1    4.50    4.70
  11 -27   1    0.00    4.20
  11  27  -1   -0.80    4.30
 -11 -27   1   -5.40    3.10
  11  27   1   -0.40    4.30
  11 -27  -1    4.60    4.40
 -11  27  -1   -9.80    4.20
   0  28  -1    3.10    2.00
   0 -28  -1    1.40    1.90
   0  28   1    1.50    2.70
   0  28  -1    7.00    1.80
   0  28   1    0.90    1.70
   0  28   1   -3.50    2.70
   0  28   1   -3.30    1.90
   0  28  -1    8.90    2.70
   0  28  -1    1.30    3.00
   0  28   1   -1.20    2.10
   0 -28   1   -2.90    1.80
   0  28  -1   -1.10    2.00
   0  28  -1    2.30    1.70
   0  28   1    0.20    1.70
   0 -28  -1    2.30    2.00
  -2  28   1   14.70    2.60
  -2  28   1   16.30    2.40
  -2  28   1   10.50    3.20
   2  28  -1   12.20    2.80
  -2 -28  -1   13.70    2.30
  -2  28   1   12.30    3.00
  -2 -28  -1   15.90    2.90
  -2  28   1    8.10    2.80
  -2  28   1   15.80    3.90
   2  28  -1   13.50    2.50
   2 -28   1   17.40    2.60
  -2 -28  -1   15.00    2.60
  -2 -28   1   12.30    2.50
  -2 -28   1   16.10    2.80
  -2  28  -1   14.10    3.30
  -2  28  -1   16.00    3.00
  -2  28  -1   19.40    2.50
  -2  28  -1   16.50    3.20
   2  28   1   15.70    3.00
  -2  28  -1   10.60    2.50
   2 -28  -1   15.60    2.40
  -2  28  -1   14.90    2.50
  -2 -28   1   16.70    2.40
   2  28   1   17.80    3.00
   4 -28   1    7.20    2.50
  -4 -28  -1   13.00    2.90
  -4  28   1    7.80    2.80
  -4  28   1   11.00    3.40
  -4  28   1    6.90    2.60
  -4  28   1   11.70    3.30
  -4  28   1   12.70    2.70
   4  28  -1    7.40    2.70
  -4  28   1   10.90    2.30
   4  28  -1   11.40    2.50
   4  28   1    8.60    2.70
   4  28   1   12.10    2.90
  -4  28  -1   11.00    2.30
  -4  28  -1    4.30    3.10
  -4  28  -1    1.90    3.10
  -4 -28   1   12.40    2.30
  -4 -28   1   10.60    2.80
  -4  28  -1   11.70    2.20
  -4  28  -1   11.70    2.90
  -4  28  -1    8.20    2.50
  -4 -28   1    5.70    2.50
   4 -28  -1    9.60    2.40
  -6  28   1    2.60    2.20
  -6 -28  -1    8.20    2.50
  -6  28   1    3.70    3.30
   6  28  -1    4.10    2.90
  -6  28   1    5.90    3.50
  -6  28   1    5.10    2.40
   6  28  -1    1.80    2.90
  -6 -28  -1    8.60    3.00
  -6  28   1    0.30    3.30
  -6  28   1    5.40    2.30
   6 -28   1    6.60    2.30
   6  28   1    8.30    3.10
  -6 -28   1    5.80    3.10
  -6  28  -1   11.80    2.30
  -6  28  -1    4.70    2.40
  -6 -28   1    3.20    2.30
   6 -28  -1    3.30    2.20
  -6  28  -1   10.10    3.70
  -6  28  -1    5.30    3.40
   6  28   1    1.40    2.70
  -6  28  -1    4.70    2.20
   8 -28   1   66.29    5.50
  -8 -28  -1   69.89    6.70
  -8 -28  -1   60.49    5.20
  -8  28  -1   49.99    5.00
  -8  28  -1   53.59    4.90
  -8  28  -1   73.99    5.80
   8  28   1   41.70    6.10
  -8  28  -1   79.39    8.10
  10  28  -1    6.00    4.20
 -10  28   1    0.90    3.80
  10 -28   1    1.60    3.30
 -10 -28  -1    4.90    3.60
  10 -28   1    1.50    3.70
 -10  28  -1   -1.00    3.80
 -10 -28   1    0.50    3.40
  10 -28  -1    5.10    3.90
  10  28   1   -7.10    3.90
  -1  29   1   75.89    6.50
  -1 -29  -1   76.29    5.00
   1  29  -1   75.59    6.00
  -1  29   1   71.79    5.40
  -1 -29  -1   87.29    5.70
  -1  29   1   74.79    5.30
  -1  29   1   75.39    5.20
  -1  29   1   73.79    6.00
   1  29  -1   71.39    5.40
   1 -29   1   71.79    5.00
   1  29  -1   79.39    5.20
  -1  29   1   73.09    6.10
  -1  29  -1   74.99    6.70
   1  29   1   74.79    5.50
  -1  29  -1   81.09    6.10
   1 -29  -1   77.89    5.00
  -1  29  -1   73.79    5.10
  -1  29  -1   69.69    5.20
  -1 -29   1   79.19    5.60
   1  29   1   73.69    6.00
  -1 -29   1   77.29    5.00
  -1 -29   1   70.39    5.30
   1  29   1   75.79    5.40
  -1  29  -1   82.19    5.40
  -3  29   1    1.30    3.00
  -3  29   1    0.40    1.80
   3  29  -1    2.90    2.40
   3 -29   1    4.00    2.20
  -3  29   1    2.20    3.00
  -3  29   1    3.80    1.90
  -3 -29  -1    0.80    2.70
  -3 -29  -1    0.80    2.60
   3  29  -1    1.40    2.20
  -3  29  -1    2.70    2.40
   3 -29  -1    1.70    2.20
  -3 -29   1    0.70    2.40
  -3  29  -1    1.50    1.90
   3  29   1    2.40    2.30
  -3  29  -1   -0.50    2.80
  -3 -29   1   -4.50    2.00
  -3  29  -1   -1.50    1.90
  -3 -29   1   -1.50    2.30
   3  29   1    1.20    2.20
  -5  29   1    1.30    4.10
   5 -29   1    1.90    2.30
  -5 -29  -1    2.30    3.00
  -5  29   1    2.10    2.10
  -5  29   1    0.60    3.00
  -5  29   1    3.10    2.50
  -5 -29  -1    1.40    2.20
   5  29  -1    2.30    2.80
   5  29  -1    4.00    2.70
  -5  29   1    0.50    3.40
  -5  29   1    2.60    2.20
  -5  29  -1    0.30    2.00
   5  29   1    2.10    2.60
  -5  29  -1    7.80    3.40
  -5  29  -1   -1.10    1.90
  -5  29  -1    0.10    2.40
   5  29   1    2.60    2.90
  -5  29  -1    5.50    2.90
  -5 -29   1    1.40    2.30
   5 -29  -1    1.50    2.20
  -5 -29   1   -0.60    2.80
  -7 -29  -1   28.40    3.40
   7 -29   1   32.10    4.10
  -7  29   1   33.40    4.60
   7  29  -1   36.70    5.30
   7  29  -1   29.20    4.60
  -7 -29  -1   27.60    4.40
  -7  29   1   25.80    4.00
  -7  29   1   36.50    6.80
  -7  29   1   33.90    4.40
  -7  29   1   45.60    6.20
  -7 -29   1   30.80    4.60
  -7  29  -1   29.20    3.60
  -7  29  -1   28.40    3.80
  -7 -29   1   29.70    4.00
   7  29   1   37.40    5.00
   7 -29  -1   35.60    4.40
  -7  29  -1   29.70    4.60
  -7  29  -1   37.20    5.70
  -7  29  -1   37.20    5.60
   7  29   1   29.20    4.50
  -9  29   1   10.90    3.60
   9 -29   1    7.90    3.40
  -9 -29  -1    8.10    3.30
   9  29  -1    5.20    3.70
  -9 -29  -1   -0.80    4.20
   9 -29   1    0.80    2.80
   9  29  -1    7.30    4.20
   9 -29  -1    8.30    2.70
  -9 -29   1    9.80    3.30
   9 -29  -1    9.20    3.70
  -9 -29   1    7.90    4.50
   9  29   1    6.60    4.20
   9  29   1    2.10    3.80
  -9  29  -1    3.40    3.50
   0  30  -1    3.40    2.50
   0 -30   1    1.70    2.20
   0 -30  -1    1.60    2.10
   0  30  -1    3.60    2.00
   0  30  -1    0.00    2.20
   0  30   1    2.00    2.60
   0  30   1   -1.10    2.40
   0  30   1    1.90    2.00
   0  30   1   -0.40    2.30
   0  30  -1   -0.90    1.90
  -2 -30  -1   62.39    4.40
  -2  30   1   59.39    5.40
  -2  30   1   51.09    4.40
   2 -30   1   47.40    4.30
  -2 -30  -1   57.29    4.90
   2  30  -1   55.59    5.30
  -2  30   1   46.10    4.80
  -2  30   1   50.49    4.50
   2  30  -1   52.89    4.70
  -2  30  -1   58.19    5.20
  -2 -30   1   58.99    5.00
  -2  30  -1   45.90    6.90
  -2 -30   1   50.59    4.80
   2  30   1   55.09    4.70
  -2 -30   1   48.80    4.30
  -2  30  -1   51.29    4.30
   2  30   1   58.49    5.40
  -2  30  -1   41.70    4.60
   2 -30  -1   53.19    4.40
  -2  30  -1   57.19    4.50
  -4  30   1    5.40    3.60
  -4 -30  -1   10.10    2.50
   4  30  -1    9.40    3.10
  -4 -30  -1    6.00    2.90
  -4  30   1    6.40    2.30
  -4  30   1    6.30    2.40
  -4  30   1    0.90    2.90
  -4  30   1    8.60    3.70
   4 -30   1    3.50    2.40
   4  30  -1    6.40    2.90
  -4  30  -1    7.70    2.20
   4 -30  -1    6.70    2.60
   4  30   1    4.60    2.50
  -4 -30   1    7.80    2.50
  -4  30  -1    6.90    2.30
  -4  30  -1    4.50    3.40
  -4  30  -1    2.80    4.20
  -4  30  -1    5.30    3.10
  -4 -30   1    2.20    2.80
   4  30   1    7.30    3.00
  -6  30   1   49.90    5.10
   6 -30   1   54.69    4.70
  -6 -30  -1   66.29    6.00
   6  30  -1   42.90    5.70
  -6  30   1   34.20    5.10
  -6 -30  -1   49.90    4.70
  -6  30   1   38.80    4.70
  -6  30   1   45.90    4.70
   6  30  -1   45.60    5.60
  -6  30   1   40.50    5.10
   6  30   1   52.09    5.80
  -6  30  -1   54.59    6.10
  -6 -30   1   35.20    5.30
  -6  30  -1   50.89    5.40
  -6  30  -1   62.09    6.80
  -6  30  -1   48.50    5.30
  -6 -30   1   42.00    4.50
   6  30   1   53.09    5.60
  -6  30  -1   50.99    4.70
   6 -30  -1   43.20    4.60
  -8 -30  -1    7.90    4.20
  -8  30   1    8.20    3.30
   8  30  -1   -0.70    3.70
   8  30  -1    2.80    4.10
  -8  30   1    2.10    2.90
   8 -30   1    3.40    2.70
  -8 -30  -1    1.60    3.00
   8 -30  -1    4.90    2.90
  -8  30  -1    3.50    2.90
   8  30   1    0.10    3.70
  -8 -30   1    9.10    4.20
   8  30   1    7.90    4.10
  -8  30  -1    7.80    3.40
  -8 -30   1    7.10    3.10
  -1  31   1   24.80    3.80
  -1 -31  -1   30.60    3.80
   1 -31   1   29.70    3.70
   1  31  -1   32.60    4.60
   1  31  -1   31.40    4.40
  -1  31   1   26.80    4.00
  -1  31   1   26.20    3.90
   1  31  -1   34.60    3.80
  -1  31   1   30.70    4.20
  -1 -31  -1   31.60    4.10
   1  31  -1   25.50    3.70
   1 -31  -1   28.10    3.80
  -1 -31   1   26.70    3.30
  -1  31  -1   27.60    4.40
   1  31   1   28.80    3.80
  -1 -31   1   30.70    4.30
  -1  31  -1   25.10    3.40
   1  31   1   30.90    4.60
  -1  31  -1   29.00    3.60
  -1  31  -1   27.60    3.80
   1  31   1   31.80    4.70
  -3  31   1   18.80    3.40
  -3  31   1   28.00    3.60
  -3 -31  -1   12.90    3.10
  -3 -31  -1   15.40    2.80
   3  31  -1   17.80    3.40
  -3  31   1   15.30    3.30
   3 -31   1   20.90    2.90
   3  31  -1   18.80    3.30
   3 -31  -1   20.60    3.00
   3  31   1   18.10    3.60
   3  31   1   17.30    3.20
  -3  31  -1   14.70    3.10
  -3  31  -1   20.00    2.90
  -3  31  -1   22.90    3.60
  -3 -31   1   19.70    3.30
  -3  31  -1   16.80    3.40
  -3 -31   1   12.00    2.80
   5  31  -1   84.29    6.50
  -5 -31  -1   73.79    5.70
   5  31  -1   93.09    7.10
  -5  31   1   81.49    7.90
  -5  31   1   89.29    6.00
  -5  31   1   74.89    6.80
  -5 -31  -1   71.99    6.60
  -5  31   1   92.69    6.00
   5 -31   1   80.09    5.90
  -5  31   1   90.19    6.80
  -5  31  -1   75.29    7.10
  -5  31  -1   77.69    6.60
   5  31   1   86.99    7.10
  -5 -31   1   83.69    5.80
  -5 -31   1   76.19    6.40
  -5  31  -1   80.69    5.90
   5 -31  -1   88.99    6.00
  -5  31  -1   79.69    8.00
  -5  31  -1   79.29    6.00
   5  31   1   83.09    6.70
   7  31  -1   52.29    6.40
  -7  31   1   47.80    5.60
  -7 -31  -1   38.50    6.20
   7 -31   1   43.00    4.90
  -7  31   1   55.89    5.30
   7  31  -1   48.70    6.60
  -7 -31  -1   46.10    5.10
  -7  31   1   58.19    5.20
  -7  31  -1   43.70    5.10
  -7  31  -1   48.30    5.30
   7  31   1   47.30    6.60
  -7 -31   1   46.30    4.90
   7  31   1   49.30    6.30
  -7  31  -1   40.80    5.40
   7 -31  -1   49.70    5.10
  -7 -31   1   50.99    6.30
  -9  31   1   24.50    4.30
   9 -31   1    6.50    4.80
   9  31  -1   21.80    6.20
  -9  31   1   25.20    4.60
  -9  31  -1   20.00    3.80
  -9 -31   1   24.80    4.00
  -9  31  -1   20.20    4.40
   9  31   1   19.60    5.50
   0  32  -1   -0.90    2.20
   0  32  -1   -1.40    2.30
   0  32   1    3.10    2.30
   0  32  -1    4.50    2.80
   0 -32   1    1.30    2.40
   0  32   1    0.40    2.80
   0 -32  -1    2.20    2.40
   0  32  -1    0.50    3.00
   0  32   1    1.20    2.10
   0  32   1   -1.30    3.10
  -2  32   1    2.70    2.30
  -2 -32  -1    7.60    3.10
  -2  32   1    6.80    3.00
   2  32  -1    1.20    2.90
   2 -32   1    2.80    2.60
  -2  32   1   -1.30    2.90
   2  32  -1    4.80    2.60
  -2  32   1    0.50    2.20
  -2 -32  -1    3.40    2.60
  -2 -32   1    2.50    2.50
   2 -32  -1    3.80    2.40
  -2  32  -1    0.40    2.20
  -2  32  -1    0.10    2.80
  -2 -32   1    7.30    2.80
  -2  32  -1    1.10    2.70
   2  32   1    8.00    2.90
  -2  32  -1    1.70    2.80
   2  32   1    4.70    3.10
  -4 -32  -1    6.60    3.10
   4 -32   1    4.20    2.50
  -4 -32  -1    4.90    2.80
   4  32  -1    3.70    3.00
   4  32  -1    3.70    3.10
  -4  32   1    3.70    2.30
  -4  32   1    2.50    2.40
  -4  32   1   -0.70    3.40
  -4  32   1    4.40    3.00
  -4 -32   1   -1.80    2.80
   4 -32  -1    5.70    2.70
   4  32   1    9.50    3.20
  -4  32  -1    4.30    3.10
  -4  32  -1    2.10    4.20
  -4  32  -1    4.50    2.30
  -4 -32   1    7.90    2.80
   4  32   1    2.50    3.10
  -4  32  -1    0.20    3.30
  -6  32   1   16.60    3.40
   6 -32   1    5.30    2.60
   6  32  -1   10.50    3.60
  -6 -32  -1   15.30    3.30
  -6  32   1   10.90    3.40
  -6  32   1   13.60    3.20
   6  32  -1    9.60    3.70
  -6 -32  -1   15.10    4.00
  -6  32   1   15.40    4.80
  -6  32  -1   13.20    3.10
   6 -32  -1   14.80    3.10
  -6  32  -1   11.90    4.30
  -6  32  -1   13.10    5.40
  -6 -32   1   15.90    3.90
  -6  32  -1    5.80    2.90
  -6  32  -1   10.20    4.40
   6  32   1   11.60    3.70
   6  32   1   10.40    4.00
  -6 -32   1   15.20    3.20
   8  32  -1   16.70    4.90
  -8  32   1   34.10    5.20
   8  32  -1   18.70    4.30
  -8  32   1   27.60    4.20
  -8 -32   1   28.30    4.10
   8 -32  -1   24.60    4.30
   8  32   1   25.80    4.90
   1  33  -1    4.10    3.20
   1 -33   1   -0.20    2.40
  -1 -33  -1    0.10    2.50
   1  33  -1    0.60    2.50
   1  33  -1   -0.80    2.30
  -1  33   1   -1.10    2.40
  -1  33   1    1.40    2.50
  -1  33   1    2.30    2.90
  -1 -33  -1    0.40    2.90
  -1  33  -1    0.30    2.90
  -1  33  -1    2.50    2.90
   1  33   1    0.60    3.00
  -1 -33   1    0.70    2.70
  -1  33  -1    0.10    2.40
   1  33   1   -1.70    2.20
   1 -33  -1    0.90    2.60
  -1  33  -1    3.60    2.40
   1  33   1    0.50    2.40
   3  33  -1   17.20    3.50
  -3  33   1   19.30    3.10
  -3  33   1   17.00    3.30
  -3 -33  -1   15.20    3.20
   3  33  -1   19.30    4.00
  -3 -33  -1   15.20    3.40
  -3  33   1   17.50    3.70
   3 -33   1   19.80    3.20
  -3  33  -1   18.70    3.30
  -3 -33   1   21.70    3.60
   3  33   1   12.40    3.30
   3  33   1   14.20    3.80
  -3  33  -1   12.60    3.60
  -3  33  -1   17.20    3.80
  -3  33  -1   20.90    3.20
   3 -33  -1   17.90    3.20
  -3 -33   1   14.40    3.20
   5  33  -1    3.50    3.40
  -5 -33  -1    4.20    3.50
  -5  33   1    2.00    3.20
   5  33  -1    8.70    3.30
   5 -33   1    7.10    2.90
  -5 -33  -1    5.00    3.10
  -5  33   1    0.00    2.80
  -5  33   1    2.30    2.70
  -5  33  -1   10.30    4.10
  -5 -33   1   -1.60    3.50
   5  33   1    5.00    3.40
  -5  33  -1    7.40    2.90
   5  33   1    0.90    3.20
   5 -33  -1    4.70    2.60
  -5 -33   1    7.30    2.90
  -5  33  -1    3.60    2.80
  -5  33  -1    8.70    3.40
  -7  33   1    1.60    4.10
   7 -33   1    7.20    3.10
  -7 -33  -1   -2.40    4.70
  -7  33   1    6.50    3.50
  -7 -33  -1    3.10    4.10
   7  33  -1   -4.70    3.60
  -7  33   1    9.90    3.50
   7  33  -1    3.10    4.30
  -7 -33   1    4.00    3.50
   7 -33  -1    8.90    3.20
  -7  33  -1   -1.50    3.20
  -7  33  -1    6.60    3.40
  -7 -33   1    3.00    4.10
   7  33   1   -1.30    4.00
   7  33   1    9.60    4.20
   0 -34  -1   -3.00    2.60
   0  34   1    5.00    2.60
   0  34  -1    1.50    3.20
   0  34  -1    1.80    2.50
   0 -34   1    2.30    2.70
   0  34  -1   -1.70    2.50
   0  34   1   -2.60    2.70
   0  34   1   -2.00    3.30
   2  34  -1   45.90    5.10
  -2  34   1   33.70    4.60
  -2 -34  -1   39.70    4.60
  -2  34   1   40.90    4.50
  -2  34   1   41.60    5.60
   2  34  -1   40.60    5.70
   2 -34   1   40.40    4.60
  -2 -34  -1   51.49    5.30
  -2  34  -1   42.30    4.80
  -2 -34   1   45.80    4.60
  -2  34  -1   36.20    5.40
   2  34   1   36.50    5.80
   2 -34  -1   40.80    4.70
  -2  34  -1   38.80    4.40
  -2 -34   1   34.80    5.10
   2  34   1   45.70    5.00
  -2  34  -1   37.10    5.30
  -4  34   1   -2.90    3.10
   4  34  -1   -1.20    3.10
   4  34  -1    3.60    3.50
  -4  34   1   -2.90    2.70
  -4 -34  -1   -2.70    2.90
   4 -34   1    4.10    3.00
  -4 -34  -1    2.60    3.40
  -4  34   1    0.70    2.60
  -4  34  -1    2.50    3.00
   4 -34  -1   -1.40    2.70
  -4  34  -1    4.30    2.70
  -4  34  -1   -5.70    3.00
  -4 -34   1    1.50    3.30
   4  34   1    4.30    3.10
   4  34   1   -1.70    3.30
  -4 -34   1    5.70    3.20
   6  34  -1   22.40    4.60
  -6  34   1   22.50    4.30
  -6  34   1   26.10    4.10
  -6  34   1   31.40    4.30
  -6 -34  -1   17.90    4.30
  -6 -34  -1   32.10    3.90
   6 -34   1   24.60    3.90
   6  34  -1   22.30    5.10
   6  34   1   17.40    4.50
   6  34   1   21.50    4.70
   6 -34  -1   23.60    3.60
  -6  34  -1   30.30    4.60
  -6  34  -1   31.00    4.10
  -6 -34   1   18.80    4.40
  -6  34  -1   19.90    3.90
  -6 -34   1   22.20    4.00
   1  35  -1   -2.30    2.90
   1  35  -1   -1.30    3.30
   1  35  -1    1.30    2.70
  -1  35   1   -3.00    2.60
  -1 -35  -1    2.30    2.90
  -1  35   1   -2.90    2.50
  -1  35   1    2.30    3.30
   1 -35   1   -0.50    2.80
  -1  35  -1   -0.70    3.30
  -1 -35   1    0.60    2.80
  -1  35  -1    1.50    2.70
  -1  35  -1   -3.40    2.50
   1 -35  -1    2.20    2.80
   1  35   1   -1.50    2.50
   1  35   1    3.20    3.00
   1  35   1    4.70    3.40
   3  35  -1   10.80    3.90
  -3 -35  -1   14.70    3.70
  -3  35   1   10.70    3.20
  -3  35   1   11.20    3.90
   3  35  -1    7.90    3.30
   3 -35   1   11.20    3.40
  -3 -35  -1   11.70    3.40
  -3  35   1   11.20    3.10
  -3  35  -1    7.50    3.10
   3 -35  -1    7.20    3.30
  -3 -35   1   13.30    3.50
   3  35   1   12.40    3.50
   3  35   1    6.60    3.70
  -3 -35   1    4.00    3.20
  -3  35  -1    6.80    3.70
  -3  35  -1   11.90    3.20
   5 -35   1   18.50    3.60
  -5  35   1   24.30    3.80
   5  35  -1   22.40    4.50
  -5  35   1   25.40    4.70
  -5  35   1   22.40    3.80
  -5 -35  -1   23.60    3.90
  -5 -35  -1   19.10    4.30
   5  35  -1   21.30    4.30
  -5  35  -1   24.90    3.90
  -5 -35   1   26.50    4.10
   5  35   1   26.20    4.80
   5 -35  -1   27.40    3.90
  -5  35  -1   17.70    4.30
   5  35   1   24.60    4.80
  -5 -35   1   13.40    4.30
  -5  35  -1   24.70    3.90
   7 -35   1    7.90    4.00
   7  35  -1    4.60    5.00
  -7  35   1    9.70    3.80
  -7  35   1   10.30    3.90
   7 -35  -1   13.70    3.70
  -7 -35   1   10.20    4.00
  -7  35  -1    8.50    4.00
  -7  35  -1   13.60    5.50
   0 -36   1   -3.20    2.90
   0  36  -1    2.30    3.00
   0 -36  -1   -0.70    2.90
   0  36   1    2.10    3.60
   0  36  -1   -3.20    2.80
   0  36   1    2.50    2.90
   0  36   1   -3.70    2.70
  -2 -36  -1   -4.30    3.10
   2  36  -1    0.20    3.30
  -2  36   1   -0.80    3.60
   2  36  -1   -4.50    3.70
   2 -36   1    0.70    2.90
  -2  36   1   -0.80    2.90
   2  36  -1    2.80    2.80
  -2  36   1    6.30    3.00
  -2 -36  -1   -2.00    3.50
   2  36   1    3.30    3.50
   2  36   1    2.30    3.70
  -2 -36   1    4.70    3.50
  -2  36  -1    2.70    3.10
   2 -36  -1   -0.10    3.00
  -2  36  -1    0.20    2.90
  -2 -36   1   -3.20    3.10
  -2  36  -1   -0.90    3.50
   4 -36   1   13.60    3.40
  -4 -36  -1   17.50    3.80
  -4  36   1    7.50    3.70
  -4  36   1    9.90    4.20
  -4  36   1   12.60    3.40
   4  36  -1   13.00    4.40
   4  36  -1    7.80    4.10
  -4 -36  -1   18.20    4.40
  -4 -36   1    6.80    3.60
  -4 -36   1   17.10    4.20
  -4  36  -1   16.30    3.50
  -4  36  -1    9.80    3.40
  -4  36  -1   12.70    4.10
   4  36   1   12.00    4.10
   4 -36  -1   12.70    3.40
   4  36   1   18.10    4.10
  -6  36   1   -1.50    3.60
   6 -36   1   -3.30    3.10
  -6  36   1    0.20    3.70
  -6  36   1    2.30    4.20
   6  36  -1    5.40    5.00
  -6  36  -1    0.00    3.60
  -6  36  -1   -0.60    3.60
   6 -36  -1   -0.80    3.20
  -6 -36   1    1.10    3.70
  -6  36  -1   -2.00    3.90
   6  36   1   -0.60    4.30
   1 -37   1   28.10    4.10
  -1  37   1   26.10    3.90
  -1  37   1   30.70    5.00
  -1  37   1   26.60    4.10
   1  37  -1   28.90    4.50
   1  37  -1   20.90    4.60
   1  37  -1   31.10    4.20
  -1 -37  -1   34.60    4.00
  -1  37  -1   24.70    3.90
   1 -37  -1   27.50    3.80
  -1  37  -1   22.30    3.90
   1  37   1   25.60    4.30
   1  37   1   29.10    4.90
   1  37   1   34.90    5.10
  -1 -37   1   31.10    3.90
  -1  37  -1   30.70    5.20
  -3  37   1    7.60    4.10
   3  37  -1    5.20    4.10
   3  37  -1    4.60    3.90
  -3 -37  -1   13.00    4.10
  -3 -37  -1    5.80    3.60
  -3  37   1    6.20    3.60
   3 -37   1    7.60    3.30
  -3  37   1    6.10    3.40
  -3 -37   1    7.80    4.10
  -3  37  -1    5.70    3.50
  -3  37  -1   -0.80    3.80
   3  37   1   15.20    4.30
   3  37   1    9.70    3.90
  -3  37  -1    5.40    3.30
  -3 -37   1    5.50    3.90
   3 -37  -1    9.30    3.40
   5 -37   1   -0.60    3.30
  -5  37   1    5.10    3.80
  -5  37   1    1.10    4.20
   5  37  -1    4.50    4.60
  -5  37   1    4.90    3.50
  -5  37  -1    3.40    4.40
  -5 -37   1    2.50    3.90
  -5  37  -1   -0.30    3.60
   5  37   1    8.30    4.70
   5 -37  -1    1.70    3.30
  -5  37  -1    1.60    3.60
   0  38   1   -4.50    4.00
   0  38  -1   -2.20    3.50
   0 -38   1    1.40    3.40
   0  38   1   -2.10    3.30
   0 -38  -1    0.40    3.50
   0  38   1    3.00    3.50
   0  38  -1   -2.90    3.20
   0  38  -1    2.30    4.30
   2  38  -1    4.50    4.40
   2 -38   1   10.80    3.60
  -2 -38  -1   10.10    3.70
   2  38  -1    5.40    4.00
   2  38  -1   11.90    3.60
  -2 -38  -1   18.60    4.40
  -2  38   1    2.80    4.40
  -2  38   1    7.60    3.80
  -2  38   1    6.80    3.70
  -2  38  -1   11.90    3.70
   2 -38  -1   14.60    3.70
  -2 -38   1   10.10    3.90
  -2  38  -1    8.10    3.70
   2  38   1   12.70    4.80
   2  38   1   16.80    3.80
  -2  38  -1    6.50    4.50
   2  38   1   13.40    4.50
  -4  38   1   -1.40    4.50
   4  38  -1   -0.70    4.30
  -4  38   1    3.90    3.60
   4 -38   1    3.90    3.50
  -4 -38  -1   -1.60    4.20
  -4  38   1   -1.60    3.70
   4 -38  -1    2.60    3.40
  -4  38  -1   -0.60    4.40
  -4  38  -1   -0.90    3.30
  -4 -38   1   -1.40    3.70
   4  38   1   -0.40    4.50
  -4  38  -1   -4.60    3.40
   1 -39   1    7.70    3.70
  -1  39   1    4.60    3.80
   1  39  -1   10.60    4.30
  -1  39   1    4.70    4.70
  -1 -39  -1    9.70    3.90
   1  39  -1    2.90    4.50
  -1  39   1    5.90    3.60
  -1  39  -1   -5.10    4.20
   1  39   1    2.40    4.30
  -1  39  -1    4.00    3.80
   1 -39  -1    8.80    3.80
   1  39   1    7.30    3.70
  -1 -39   1    7.20    3.80
  -1  39  -1    4.60    3.30
   3 -39   1   18.10    4.00
  -3  39   1   14.80    4.20
  -3  39   1   16.40    5.40
  -3 -39  -1   22.40    4.50
   3  39  -1   18.30    4.90
  -3  39   1   22.80    4.40
  -3 -39   1   15.70    4.40
   3 -39  -1   22.20    4.10
  -3  39  -1   15.60    4.90
  -3  39  -1   14.80    4.10
  -3  39  -1   13.20    4.20
   3  39   1   21.20    5.20
   0  40   1    4.40    4.20
   0 -40   1    4.60    3.80
   0 -40  -1   10.20    4.00
   0  40  -1    1.70    4.30
  -2   0   2  512.25   23.90
  -2   0   2  509.85   23.90
  -2   0  -2  505.25   23.90
   2   0   2  497.35   23.90
   2   0   2  516.95   23.80
   2   0  -2  529.65   23.90
  -2   0   2  524.25   24.00
   2   0  -2  488.45   24.10
  -2   0  -2  531.25   24.00
   2   0  -2  524.85   23.80
   2   0   2  557.44   24.00
  -2   0  -2  500.25   23.80
  -4   0   2    3.90    0.80
   4   0  -2    1.30    0.80
   4   0  -2    3.20    0.70
   4   0   2    0.50    0.70
   4   0   2    0.40    0.70
   4   0   2    1.40    0.50
  -4   0   2    3.30    0.90
   4   0  -2    1.60    0.50
   4   0   2    0.60    0.70
  -4   0  -2    0.50    0.80
  -4   0   2    1.10    0.50
  -4   0  -2    0.80    0.80
  -6   0  -2   55.89    3.50
  -6   0  -2   51.49    3.20
   6   0  -2   59.59    3.40
  -6   0   2   56.59    3.10
  -6   0   2   56.19    3.30
  -6   0   2   54.09    3.30
   6   0   2   54.59    3.50
  -6   0   2   57.69    3.60
   6   0  -2   51.39    3.50
  -6   0  -2   57.49    3.50
   6   0   2   56.99    3.80
  -8   0  -2   29.10    2.60
   8   0  -2   20.90    2.60
  -8   0   2   17.40    2.30
  -8   0  -2   22.70    2.70
  -8   0   2   15.20    2.40
   8   0   2   23.30    2.70
  -8   0  -2   25.10    2.80
  -8   0   2   20.40    2.40
   8   0   2   22.90    2.60
   8   0  -2   19.10    2.60
 -10   0   2   21.40    3.20
 -10   0  -2   22.50    3.30
  10   0  -2   26.60    3.40
 -10   0  -2   24.40    3.50
  10   0  -2   22.10    3.30
 -10   0   2   22.90    2.60
 -10   0  -2   21.20    2.70
 -10   0   2   18.10    3.30
  10   0   2   22.30    2.90
  10   0   2   25.90    3.70
  12   0  -2    3.60    2.30
 -12   0   2    2.60    2.00
 -12   0  -2    5.30    2.90
 -12   0   2    2.60    2.90
  12   0   2    6.20    2.70
 -12   0  -2    7.60    2.20
  12   0  -2    6.40    3.00
 -14   0   2   -0.50    2.40
 -14   0  -2    1.10    2.30
 -14   0   2    4.70    4.20
 -14   0  -2   -4.40    4.00
  14   0  -2    0.00    3.40
  14   0   2   -7.90    3.60
  -1   1   2 1486.45   70.29
   1  -1   2 1511.45   70.49
  -1  -1  -2 1500.55   70.49
  -1   1   2 1575.74   70.29
   1   1   2 1680.43   70.39
  -1  -1   2 1509.15   70.29
  -1  -1   2 1514.05   70.39
  -1   1  -2 1439.16   70.29
  -3  -1  -2  364.46   17.20
   3   1  -2  352.76   17.00
   3  -1   2  361.76   17.10
   3  -1   2  407.86   17.20
  -3   1   2  350.66   17.10
   3  -1   2  368.26   17.20
  -3   1   2  374.16   17.10
   3   1  -2  355.66   17.20
   3   1  -2  376.76   17.10
  -3   1   2  365.76   17.00
  -3   1   2  380.46   17.20
  -3  -1  -2  339.97   17.00
  -3  -1  -2  362.86   17.20
   3  -1  -2  367.26   17.20
  -3  -1   2  346.77   17.10
  -3  -1   2  331.77   17.20
  -3  -1   2  372.66   17.20
   3   1   2  338.37   17.00
   3  -1  -2  376.96   17.00
   3  -1  -2  400.06   17.10
   3   1   2  353.36   17.20
  -3   1  -2  391.96   17.20
  -3  -1   2  363.06   17.10
  -3   1  -2  368.16   17.10
   3   1   2  351.86   17.00
   3   1   2  386.86   17.20
  -5   1   2  193.38   10.20
   5  -1   2  219.18   10.40
   5  -1   2  203.88   10.20
  -5  -1  -2  223.18   10.50
   5   1  -2  202.28   10.40
   5   1  -2  233.38   10.30
  -5   1   2  205.68   10.40
  -5   1   2  201.18   10.20
  -5  -1  -2  226.98   10.40
   5  -1   2  229.38   10.40
  -5  -1  -2  215.88   10.20
  -5  -1   2  213.08   10.30
   5  -1  -2  196.58   10.40
   5   1   2  215.78   10.40
   5  -1  -2  215.28   10.30
  -5   1  -2  209.48   10.40
   5   1   2  214.38   10.10
  -5  -1   2  210.78   10.50
   5   1   2  207.28   10.10
  -5  -1   2  199.18   10.20
  -5  -1   2  208.98   10.20
  -5   1  -2  216.88   10.40
   5  -1  -2  203.98   10.00
   5   1   2  241.18   10.40
  -7   1   2   48.30    3.10
  -7  -1  -2   42.10    3.20
   7   1  -2   48.00    2.70
  -7   1   2   54.09    3.50
   7  -1   2   48.20    3.20
   7   1  -2   44.60    2.90
   7   1  -2   51.49    3.20
  -7  -1  -2   41.30    3.30
  -7  -1  -2   40.50    3.00
  -7   1   2   50.49    3.10
   7   1  -2   49.70    3.40
   7  -1   2   43.10    3.30
  -7  -1   2   49.10    3.00
  -7   1  -2   47.20    3.40
  -7   1  -2   43.60    3.20
  -7   1  -2   46.40    3.00
   7   1   2   40.80    3.20
  -7  -1   2   51.59    3.20
   7   1   2   43.60    3.30
   7  -1  -2   51.79    3.30
   7   1   2   41.90    2.70
  -7  -1   2   46.30    3.40
   7  -1  -2   47.50    3.20
   9  -1   2  226.88   12.40
  -9  -1  -2  221.68   12.70
  -9   1   2  260.17   12.30
  -9  -1  -2  227.18   12.20
   9  -1   2  232.38   12.60
   9   1  -2  277.37   12.90
  -9  -1  -2  227.68   12.50
  -9   1   2  259.27   12.50
   9   1  -2  270.47   12.60
  -9   1   2  257.87   12.90
  -9   1  -2  214.58   12.20
   9   1   2  233.78   12.50
  -9  -1   2  274.87   12.60
  -9  -1   2  268.97   13.00
  -9  -1   2  270.57   12.40
   9  -1  -2  265.97   12.50
  -9   1  -2  223.78   12.70
   9   1   2  240.78   12.70
  -9   1  -2  221.88   12.40
   9  -1  -2  271.97   12.80
  11  -1   2   19.90    3.10
 -11  -1  -2   17.00    3.00
  11  -1   2   19.60    3.00
  11   1  -2   21.70    3.20
 -11   1   2   20.90    3.10
  11   1  -2   23.30    3.20
 -11   1   2   21.50    2.70
 -11  -1  -2   21.30    2.60
 -11   1  -2   17.00    4.00
 -11  -1   2   22.20    3.20
  11  -1  -2   19.80    2.80
  11  -1  -2   19.20    3.10
 -11  -1   2   22.70    2.90
  11   1   2   19.10    3.10
  11   1   2   22.00    3.20
 -11   1  -2   22.00    2.60
 -13  -1  -2   38.30    5.40
  13   1  -2   33.40    4.80
 -13  -1  -2   30.20    3.60
 -13   1   2   43.20    5.50
  13  -1   2   32.80    4.90
 -13   1   2   38.10    3.90
 -13  -1   2   34.20    4.10
 -13   1  -2   30.80    4.00
 -13  -1   2   32.80    5.10
  13  -1  -2   30.40    4.50
  13   1   2   32.60    4.60
 -13   1  -2   31.60    4.60
  -2   2   2   10.70    0.80
  -2  -2  -2   10.30    1.00
   2   2  -2    9.40    1.00
  -2   2   2    9.30    1.00
   2  -2   2   11.20    0.90
   2   2  -2    8.00    0.90
  -2  -2  -2    9.30    1.00
   2  -2   2   11.20    0.90
  -2   2   2    9.20    1.00
  -2   2   2   10.80    0.70
   2  -2  -2   11.30    0.80
  -2   2  -2   11.90    0.90
   2   2   2    8.90    1.10
  -2   2  -2   11.70    0.90
   2   2   2    9.10    0.90
   2   2   2   11.90    1.00
  -2  -2   2    8.30    0.90
   2  -2  -2    7.90    0.90
   2  -2  -2   10.10    0.70
  -2  -2   2    9.10    0.90
  -2  -2   2    9.50    1.00
   4   2  -2   21.30    1.80
   4  -2   2   22.10    1.70
  -4  -2  -2   20.70    1.70
   4   2  -2   24.30    1.70
  -4  -2  -2   21.40    1.60
  -4  -2  -2   22.20    1.80
   4  -2   2   23.10    1.60
  -4   2   2   22.90    1.80
  -4   2   2   22.80    1.60
  -4   2   2   21.70    1.60
   4  -2   2   23.40    1.60
   4   2   2   21.70    1.80
  -4   2  -2   24.30    1.70
  -4  -2   2   23.50    1.60
  -4  -2   2   21.00    1.80
  -4  -2   2   21.80    1.50
   4   2   2   19.30    1.60
   4   2   2   22.60    1.70
   4  -2  -2   21.10    1.70
   4   2   2   20.20    1.60
  -4   2  -2   23.80    1.70
   4  -2  -2   23.20    1.50
  -4  -2   2   22.00    1.70
   6  -2   2    5.60    1.10
  -6   2   2    5.50    1.40
   6   2  -2    5.90    1.30
   6  -2   2    5.70    1.20
   6   2  -2    3.50    0.90
  -6  -2  -2    6.90    1.40
  -6   2   2    5.40    1.10
   6   2  -2    4.40    1.30
  -6  -2  -2    6.60    1.10
  -6   2   2    5.30    1.20
  -6  -2  -2    6.30    1.30
  -6  -2   2    7.50    1.40
   6   2   2    5.70    1.30
   6  -2  -2    5.50    1.30
   6  -2  -2    7.70    1.20
   6   2   2    4.00    0.90
   6   2   2    3.80    1.00
  -6  -2   2   10.20    1.60
  -6  -2   2    2.90    1.00
   6   2   2    6.00    1.30
  -6   2  -2    4.00    1.20
  -6   2  -2    7.00    1.30
   8   2  -2  133.19    7.00
  -8   2   2  135.99    7.10
   8   2  -2  131.09    7.20
  -8  -2  -2  131.79    7.10
  -8   2   2  137.29    7.10
  -8   2   2  134.79    7.50
   8  -2   2  142.99    7.20
  -8  -2  -2  130.49    7.40
  -8  -2  -2  130.39    7.30
   8  -2   2  132.59    7.30
   8   2  -2  129.89    7.40
   8   2  -2  137.19    6.70
   8   2   2  128.49    6.80
   8   2   2  137.79    6.80
   8  -2  -2  127.89    7.30
  -8  -2   2  129.99    7.20
  -8  -2   2  128.49    7.50
   8   2   2  138.19    7.40
   8   2   2  136.59    7.30
  -8  -2   2  130.69    7.00
  -8   2  -2  136.49    7.30
  -8   2  -2  146.29    7.50
   8  -2  -2  138.59    7.20
  -8   2  -2  136.59    7.10
 -10   2   2    3.80    1.70
  10   2  -2    2.20    1.90
 -10   2   2    5.30    2.10
  10   2  -2    6.40    2.30
 -10  -2  -2   10.20    2.70
 -10   2   2    5.70    2.40
 -10  -2   2    5.10    1.60
 -10  -2   2    2.70    2.30
  10  -2  -2    6.10    2.10
 -10  -2   2    5.70    2.20
  10   2   2    9.20    2.60
  10  -2  -2    1.40    1.80
  12   2  -2   38.40    4.70
  12  -2   2   30.10    4.20
 -12   2   2   33.70    3.70
 -12  -2  -2   41.30    4.90
 -12   2   2   40.90    4.70
 -12  -2  -2   34.70    3.60
  12   2  -2   33.60    4.30
 -12   2  -2   33.10    3.70
 -12  -2   2   31.60    3.70
  12  -2  -2   30.20    4.80
  12  -2  -2   27.90    4.20
 -12   2  -2   33.50    4.50
 -12  -2   2   29.30    4.50
  12   2   2   37.90    4.80
 -14  -2  -2    1.50    2.60
 -14   2   2    8.90    2.60
  14  -2   2    1.70    3.70
  14   2  -2    3.40    3.20
 -14   2   2    3.90    4.20
 -14  -2  -2   -1.20    4.40
 -14   2  -2    8.80    4.30
 -14   2  -2    3.40    2.50
  14  -2  -2   -2.70    3.00
 -14  -2   2    4.50    2.70
 -14  -2   2    1.00    4.10
  14   2   2    3.90    3.80
   1  -3   2  664.43   29.10
   1  -3   2  538.55   29.10
   1   3  -2  630.24   29.20
  -1   3   2  673.43   29.10
  -1   3   2  714.43   29.20
  -1  -3  -2  558.24   29.20
  -1  -3  -2  607.24   29.20
   1   3  -2  611.74   29.20
  -1  -3  -2  575.04   29.20
  -1   3   2  707.33   29.20
   1   3  -2  534.35   29.20
   1  -3   2  723.23   29.20
   1   3   2  609.04   29.20
   1   3   2  554.04   29.20
   1  -3  -2  661.33   29.10
  -1   3  -2  709.43   29.20
   1  -3  -2  562.14   29.10
   1   3   2  645.44   29.20
  -1  -3   2  619.74   29.20
  -1  -3   2  596.34   29.20
  -1   3  -2  671.33   29.10
  -1  -3   2  632.04   29.20
   3   3  -2   56.29    3.10
   3   3  -2   60.59    3.10
   3  -3   2   49.90    3.00
  -3   3   2   56.69    3.10
  -3  -3  -2   54.09    3.10
   3  -3   2   53.99    3.00
  -3  -3  -2   60.39    3.10
  -3  -3  -2   60.49    3.10
   3  -3   2   57.99    3.00
  -3  -3  -2   54.39    2.90
  -3   3   2   56.49    2.90
   3   3   2   49.60    3.20
   3   3   2   58.29    3.10
  -3  -3   2   55.19    3.00
  -3  -3   2   57.89    2.90
  -3  -3   2   60.89    3.20
  -3  -3   2   57.09    3.00
   3  -3  -2   55.09    3.00
   3  -3  -2   61.29    2.90
   3   3   2   54.79    3.10
   3   3   2   62.59    3.10
  -3   3  -2   57.79    3.00
  -3   3  -2   57.89    3.00
   3  -3  -2   55.49    3.00
   5   3  -2  115.99    6.20
   5  -3   2  118.79    6.30
  -5  -3  -2  117.19    6.40
  -5  -3  -2  116.49    6.10
  -5  -3  -2  121.39    6.40
  -5   3   2  120.39    6.20
   5  -3   2  135.89    6.30
   5   3  -2  120.69    6.40
   5   3  -2  132.29    6.30
  -5   3   2  126.29    6.20
  -5   3   2  126.29    6.40
   5  -3   2  126.29    6.20
  -5  -3   2  123.69    6.30
   5  -3  -2  136.09    6.20
   5   3   2  109.59    6.20
   5  -3  -2  127.19    6.40
  -5   3  -2  129.79    6.30
  -5  -3   2  123.59    6.30
   5   3   2  123.29    6.30
   5   3   2  122.19    6.40
   5   3   2  117.19    6.20
  -5  -3   2  117.69    6.70
  -5   3  -2  121.49    6.30
  -5  -3   2  123.59    6.10
  -7  -3  -2  101.49    5.10
   7  -3   2   97.79    5.40
  -7   3   2   91.99    5.30
   7  -3   2   95.49    5.30
  -7   3   2   99.09    5.60
   7  -3   2   94.49    5.20
   7   3  -2  100.99    5.40
   7   3  -2   94.39    5.20
   7   3  -2   93.19    5.00
   7   3  -2   89.19    5.50
  -7  -3  -2   94.59    5.40
  -7   3   2   89.49    5.20
  -7  -3  -2  100.59    5.50
  -7  -3   2   92.09    5.50
  -7  -3   2   90.69    5.30
  -7   3  -2   92.29    5.40
  -7  -3   2   99.19    5.20
   7   3   2   96.19    5.10
   7   3   2  101.29    5.50
   7   3   2  101.09    5.40
   7  -3  -2   89.59    5.30
   7   3   2   98.79    5.10
  -7   3  -2   95.69    5.30
  -9  -3  -2   51.99    3.90
   9   3  -2   70.39    4.50
   9   3  -2   71.69    3.60
   9  -3   2   53.29    4.30
  -9  -3  -2   49.40    4.40
  -9   3   2   66.09    4.70
  -9  -3  -2   50.39    4.20
   9  -3   2   52.89    4.30
  -9   3   2   67.69    4.10
   9   3  -2   63.89    4.10
   9   3   2   54.49    4.40
   9  -3  -2   73.09    4.30
  -9  -3   2   71.79    4.70
  -9   3  -2   51.89    4.20
   9   3   2   54.99    4.40
   9   3   2   51.19    3.50
  -9   3  -2   52.39    4.10
  -9   3  -2   59.99    4.70
  -9  -3   2   73.49    4.10
  11   3  -2    5.90    2.70
 -11  -3  -2    5.60    1.90
 -11   3   2    3.30    2.30
  11   3  -2    9.70    2.60
 -11   3   2    8.10    2.00
 -11  -3  -2    6.70    2.90
  11  -3   2    5.00    2.10
  11  -3   2    6.00    2.60
  11   3   2    9.80    2.70
 -11   3  -2    9.70    2.10
 -11  -3   2    4.90    1.90
 -11  -3   2    9.90    2.60
  11  -3  -2    2.20    2.10
  11  -3  -2    7.30    2.50
  11   3   2    8.20    3.00
 -13  -3  -2   30.20    4.50
 -13   3   2   29.90    3.40
  13  -3   2   25.90    4.00
  13   3  -2   32.80    4.50
 -13   3   2   36.90    5.40
 -13  -3  -2   29.40    3.80
 -13   3  -2   29.20    4.20
  13   3   2   27.50    4.60
 -13   3  -2   35.30    3.80
 -13  -3   2   24.30    4.30
 -13  -3   2   25.70    3.30
  13  -3  -2   21.90    4.00
   0   4  -2   -0.50    0.40
   0  -4  -2   -1.50    0.40
   0  -4   2   -1.10    0.40
   0  -4  -2   -0.50    0.40
   0  -4   2   -0.40    0.40
   0   4   2   -1.10    0.40
   0  -4   2   -0.60    0.30
   0   4  -2   -0.50    0.40
   0   4   2   -0.10    0.50
   0   4  -2   -0.60    0.30
   0   4   2   -0.30    0.50
   0  -4  -2   -1.10    0.50
   0   4  -2   -0.60    0.50
   2   4  -2    9.00    1.00
   2  -4   2    7.80    0.90
  -2  -4  -2    8.90    1.30
  -2  -4  -2    9.20    1.00
   2   4  -2    7.90    1.00
  -2   4   2   10.20    0.90
   2   4   2    8.10    1.10
   2  -4  -2    7.00    0.80
  -2  -4   2    8.90    1.00
   2  -4  -2    5.50    0.90
   2   4   2    6.80    0.90
  -2   4  -2    6.80    0.70
  -2  -4   2    6.50    1.00
  -2   4  -2    9.60    0.80
  -4  -4  -2    0.80    0.90
   4  -4   2    2.40    0.80
   4   4  -2    1.30    0.80
  -4   4   2    2.70    0.90
   4  -4   2    1.70    0.80
   4   4  -2    1.80    0.70
  -4  -4  -2    2.40    0.90
  -4   4   2    3.30    0.70
   4  -4   2    2.40    0.70
  -4  -4  -2    2.50    0.60
   4   4  -2    0.90    0.80
  -4   4  -2    3.70    0.80
  -4   4  -2    2.50    0.80
  -4  -4   2    1.80    0.80
  -4  -4   2    3.70    0.70
   4   4   2    1.60    0.90
   4  -4  -2    3.30    0.60
   4   4   2    1.30    0.70
  -4  -4   2    1.80    0.80
   4  -4  -2    1.80    0.80
   4   4   2    2.30    0.80
  -4  -4   2    2.20    0.90
   4   4   2    1.50    0.80
   4  -4  -2    1.70    0.70
  -6  -4  -2   32.70    2.70
   6   4  -2   43.40    2.90
   6   4  -2   38.00    2.50
   6  -4   2   37.40    2.70
  -6  -4  -2   35.60    2.40
  -6  -4  -2   32.80    2.80
   6  -4   2   38.00    2.70
  -6   4   2   47.20    3.00
   6   4   2   32.90    2.50
  -6   4  -2   38.60    2.70
  -6  -4   2   41.90    3.00
  -6  -4   2   43.40    2.80
  -6  -4   2   46.90    2.60
  -6  -4   2   34.70    2.70
   6   4   2   34.50    2.80
  -6   4  -2   35.30    3.80
   6   4   2   35.00    2.80
  -8  -4  -2   35.90    3.10
  -8  -4  -2   31.30    3.20
   8   4  -2   35.10    2.50
  -8   4   2   35.10    2.90
   8  -4   2   35.30    3.00
   8  -4   2   34.60    2.90
   8   4  -2   32.40    3.10
  -8  -4  -2   32.90    2.70
   8  -4   2   35.40    2.70
  -8   4   2   33.80    2.90
  -8   4   2   32.10    3.40
   8   4  -2   32.60    3.00
   8   4  -2   30.70    3.10
   8   4   2   29.60    2.80
  -8   4  -2   34.80    3.10
  -8   4  -2   30.80    2.80
   8   4   2   31.70    3.10
   8  -4  -2   39.60    2.90
  -8  -4   2   32.30    2.70
  -8  -4   2   31.60    3.20
  -8   4  -2   34.70    3.00
   8   4   2   34.70    2.60
  -8  -4   2   32.70    3.00
   8   4   2   37.40    3.20
   8  -4  -2   34.30    2.90
 -10  -4  -2   14.10    2.60
 -10  -4  -2    7.70    2.60
 -10   4   2   18.10    2.80
  10   4  -2   17.30    2.80
 -10   4   2   20.90    2.70
 -10  -4  -2   12.30    2.10
  10   4  -2   19.00    2.10
  10   4  -2   18.20    2.90
  10  -4   2   11.70    2.30
  10  -4   2   15.20    2.50
 -10   4   2   24.20    3.10
  10   4   2   14.30    2.10
  10   4   2   10.20    2.00
  10   4   2   15.10    2.80
 -10  -4   2   20.80    3.20
 -10   4  -2   13.60    2.30
  10  -4  -2   20.50    3.60
 -10   4  -2   13.30    2.80
 -10  -4   2   19.60    3.20
 -10   4  -2   15.20    2.60
  10   4   2   13.90    2.60
 -10  -4   2   21.50    2.40
 -12  -4  -2    5.30    2.20
 -12   4   2    1.90    3.10
 -12   4   2    7.90    2.10
  12   4  -2    8.50    2.90
 -12  -4  -2    7.70    3.10
  12   4   2    7.80    3.00
 -12   4  -2    9.60    2.50
  12  -4  -2    5.90    2.90
 -12  -4   2    3.10    2.60
 -12  -4   2    1.30    2.00
 -12   4  -2    8.20    2.90
  12  -4  -2    3.20    2.60
  14  -4   2    5.90    3.60
  14   4  -2    7.10    3.80
 -14   4   2   15.00    4.50
 -14  -4  -2   12.80    4.60
 -14   4   2    8.00    2.70
 -14  -4  -2    9.10    2.80
 -14   4  -2    6.20    2.60
 -14  -4   2    8.80    2.70
 -14   4  -2    0.00    4.20
 -14  -4   2    9.00    4.40
  14  -4  -2    4.50    3.40
  14   4   2    6.70    4.10
   1  -5   2   17.00    1.10
  -1  -5  -2   18.00    1.50
  -1   5   2   17.90    1.20
   1   5  -2   19.00    1.20
  -1   5   2   19.80    1.20
   1   5  -2   20.30    1.40
  -1   5   2   17.00    1.30
  -1   5   2   18.10    1.10
   1  -5   2   20.50    1.20
  -1  -5  -2   19.80    1.30
   1  -5   2   17.10    1.30
   1  -5   2   17.00    1.30
  -1  -5   2   15.70    1.40
  -1  -5   2   19.20    1.20
  -1   5  -2   19.40    1.10
   1   5   2   21.30    1.40
  -1   5  -2   17.70    1.20
   1  -5  -2   19.20    1.20
   1  -5  -2   17.90    1.30
   1   5   2   21.20    1.50
  -1   5  -2   16.80    1.20
   3  -5   2   78.79    4.00
   3  -5   2   80.29    4.10
   3   5  -2   77.09    4.20
   3  -5   2   83.19    4.10
  -3  -5  -2   75.59    3.90
  -3  -5  -2   77.39    4.20
   3   5  -2   77.89    4.20
  -3   5   2   81.09    3.90
  -3   5   2   87.99    4.20
   3   5  -2   80.69    4.20
  -3  -5  -2   77.59    4.20
   3   5   2   76.39    4.20
  -3  -5   2   78.59    4.20
   3   5   2   74.99    4.30
  -3   5  -2   87.99    4.10
   3   5   2   78.69    4.20
  -3   5  -2   84.89    4.10
  -3  -5   2   80.79    4.20
   3  -5  -2   90.29    4.00
   3  -5  -2   78.39    3.90
   3   5   2   75.89    4.20
   3  -5  -2   80.19    4.10
  -3  -5   2   77.29    4.20
   3  -5  -2   86.49    4.10
  -3  -5   2   81.29    4.00
  -5   5   2   -0.10    1.00
   5  -5   2   -1.00    0.80
  -5  -5  -2   -2.00    0.70
  -5   5   2    0.40    0.70
   5   5  -2   -0.30    0.70
  -5  -5  -2   -0.90    1.30
   5  -5   2   -0.70    0.80
  -5  -5  -2   -1.60    1.00
   5   5  -2    0.00    0.90
   5   5  -2   -1.20    1.00
   5  -5   2    0.10    0.90
   5   5   2   -0.50    0.80
  -5  -5   2   -0.90    0.90
   5  -5  -2   -0.10    0.80
   5  -5  -2    0.70    0.80
  -5  -5   2   -1.20    0.80
  -5   5  -2   -0.50    0.90
   5   5   2   -0.60    0.80
   5   5   2   -0.70    1.00
   5   5   2   -0.60    0.90
   5  -5  -2    0.30    0.70
  -5   5  -2   -0.20    0.80
  -5  -5   2   -0.80    1.00
  -5  -5   2    1.00    0.70
   7  -5   2   97.19    5.80
   7   5  -2  115.19    6.10
  -7  -5  -2   98.19    6.00
   7  -5   2  106.09    5.70
   7  -5   2  108.39    5.90
   7   5  -2  112.59    6.00
  -7  -5  -2  101.29    6.00
   7   5  -2  114.79    5.80
   7   5  -2  110.29    6.00
  -7  -5  -2  101.49    5.60
  -7   5   2  120.89    5.80
  -7   5   2  120.19    6.20
  -7  -5   2  118.19    6.00
  -7  -5   2  109.39    6.20
  -7  -5   2  122.09    5.70
   7  -5  -2  118.79    6.00
   7   5   2   95.29    5.80
   7   5   2  104.19    6.00
   7   5   2  100.99    5.70
   7   5   2  101.89    6.10
  -7   5  -2   98.89    5.90
  -7   5  -2  105.09    6.00
  -9   5   2  104.89    5.80
   9  -5   2   99.49    5.80
   9   5  -2   97.69    6.20
  -9   5   2  103.59    5.90
   9   5  -2   98.69    5.50
   9  -5   2  101.19    6.00
  -9  -5  -2   94.99    6.20
  -9   5   2   97.19    6.30
   9  -5   2  102.59    5.80
  -9  -5  -2  105.29    5.60
   9   5  -2  103.09    6.10
   9   5  -2  103.29    6.20
  -9  -5  -2   95.69    6.20
  -9   5  -2  100.19    6.00
   9   5   2   97.19    5.50
   9  -5  -2  102.09    5.90
   9   5   2  106.49    6.20
   9  -5  -2   98.89    5.70
   9   5   2   95.29    6.20
  -9  -5   2  104.29    5.70
   9   5   2   98.49    5.80
  -9   5  -2   96.59    5.80
  -9  -5   2  101.49    6.00
  -9  -5   2   97.79    6.30
  -9   5  -2  102.89    6.30
  11  -5   2   46.20    4.60
 -11  -5  -2   40.60    3.80
  11   5  -2   57.89    3.70
  11   5  -2   33.20    5.00
  11  -5   2   45.50    4.30
  11   5  -2   39.80    5.00
 -11   5   2   57.09    4.20
  11   5  -2   58.59    4.90
 -11  -5  -2   41.70    4.70
 -11   5   2   50.69    4.50
  11  -5  -2   53.29    4.40
  11   5   2   41.80    5.90
 -11  -5   2   45.90    4.90
 -11  -5   2   52.49    3.90
  11   5   2   37.40    4.60
  11   5   2   45.70    3.60
 -11   5  -2   52.69    4.10
 -11   5  -2   48.60    6.20
  11   5   2   41.20    4.30
  11  -5  -2   53.29    4.50
 -13  -5  -2   39.10    5.60
 -13   5   2   46.80    4.10
  13  -5   2   29.40    4.80
 -13   5   2   39.70    5.30
  13   5  -2   39.10    5.10
 -13  -5  -2   38.80    4.10
 -13  -5   2   38.70    4.00
  13  -5  -2   38.40    4.90
 -13  -5   2   43.10    5.50
  13   5   2   38.70    5.00
 -13   5  -2   33.30    4.60
 -13   5  -2   37.80    4.20
   0  -6   2  154.48    7.70
   0   6   2  166.38    7.60
   0  -6   2  151.88    7.60
   0   6  -2  153.48    7.50
   0  -6  -2  152.98    7.50
   0  -6   2  151.78    7.40
   0   6   2  159.98    7.70
   0   6  -2  163.68    7.60
   0  -6  -2  162.38    7.50
  -2  -6  -2   -0.80    0.50
  -2   6   2   -1.30    0.40
  -2  -6  -2   -0.50    0.70
   2  -6   2   -0.60    0.50
   2   6  -2   -0.60    0.50
  -2  -6  -2   -1.50    0.50
   2   6  -2   -0.70    0.50
   2   6  -2   -1.50    0.60
  -2   6   2    0.40    0.50
   2   6   2   -1.20    0.40
   2   6   2   -0.80    0.60
  -2   6  -2   -0.50    0.40
  -2  -6   2   -0.60    0.40
   2  -6  -2   -1.00    0.50
   2  -6  -2    0.70    0.50
  -2   6  -2   -0.50    0.40
   2  -6  -2   -0.50    0.50
  -2  -6   2   -0.80    0.60
  -2  -6   2   -0.70    0.50
  -2   6  -2    0.30    0.40
  -2  -6   2   -1.00    0.60
   2   6   2   -1.00    0.60
  -4   6   2   45.20    2.30
   4   6  -2   36.50    2.60
   4   6  -2   35.60    2.60
   4  -6   2   42.60    2.40
  -4  -6  -2   34.90    2.20
  -4  -6  -2   38.30    2.60
   4   6  -2   40.70    2.60
   4  -6   2   40.70    2.50
  -4  -6  -2   38.90    2.60
   4  -6   2   38.60    2.40
  -4   6   2   43.10    2.60
   4  -6  -2   42.20    2.50
   4   6   2   41.30    2.70
  -4  -6   2   39.50    2.60
  -4   6  -2   44.10    2.50
  -4  -6   2   38.10    2.70
  -4  -6   2   37.40    2.60
   4  -6  -2   43.90    2.30
  -4   6  -2   42.10    2.50
   4   6   2   38.30    2.60
   4   6   2   36.20    2.60
   4   6   2   34.80    2.70
   4  -6  -2   44.50    2.50
  -4  -6   2   40.70    2.30
   6  -6   2    4.50    1.10
  -6  -6  -2    7.50    1.50
  -6  -6  -2    7.90    1.20
   6  -6   2    5.30    1.20
  -6  -6  -2    5.80    1.40
   6   6  -2    4.80    1.10
   6   6   2    4.90    1.40
   6   6   2    3.60    1.10
  -6   6  -2   10.10    1.60
  -6  -6   2    2.50    1.20
   6   6   2    6.50    1.40
   6   6   2    1.20    1.30
   8   6  -2  114.49    6.40
  -8   6   2  118.89    6.60
   8  -6   2  107.09    6.10
  -8   6   2  118.29    6.20
  -8   6   2  115.89    6.20
  -8  -6  -2  104.99    6.40
   8  -6   2  109.49    6.10
   8   6  -2  118.89    6.50
   8   6  -2  114.69    6.10
  -8  -6  -2  108.39    6.50
  -8  -6  -2  113.99    6.00
   8   6  -2  116.19    6.60
   8  -6   2  107.49    6.20
   8   6   2  103.39    6.30
  -8  -6   2  117.69    6.40
  -8   6  -2  114.99    6.50
   8   6   2  113.39    6.10
   8  -6  -2  113.79    6.00
   8   6   2  110.39    6.50
  -8   6  -2  105.09    6.20
  -8  -6   2  118.09    6.60
   8  -6  -2  114.99    6.30
  -8  -6   2  110.29    6.00
   8   6   2  102.49    6.50
 -10  -6  -2   13.10    2.10
 -10  -6  -2    5.00    2.40
  10   6  -2    8.80    2.50
 -10  -6  -2   15.50    3.40
  10  -6   2    9.90    2.30
 -10   6   2   16.60    2.30
  10  -6   2   17.50    2.80
  10   6   2   11.50    2.70
 -10   6  -2   15.10    2.50
 -10   6  -2   10.20    2.00
  10   6   2   10.80    2.60
  10  -6  -2   18.80    3.90
 -10   6  -2   12.20    2.80
  12   6  -2    5.80    1.90
 -12   6   2    6.10    2.10
 -12  -6  -2    7.00    3.10
  12   6  -2    2.60    2.90
  12   6  -2    5.40    2.70
 -12  -6  -2    3.50    2.10
  12  -6   2    3.30    2.60
  12   6   2    0.10    2.80
 -12   6  -2    1.30    2.80
 -12   6  -2    2.50    2.10
  12   6   2    2.00    1.70
  12  -6  -2    3.60    2.50
  12  -6  -2    7.00    3.00
 -12  -6   2    8.30    3.00
 -12  -6   2    6.40    2.10
 -14   6   2    8.70    2.80
  14  -6   2   10.00    4.10
 -14  -6  -2   13.10    2.80
 -14   6   2   14.30    4.40
 -14  -6  -2   13.00    4.30
  14   6  -2    7.30    3.90
  14  -6  -2    6.80    3.70
 -14  -6   2    5.80    4.50
  14   6   2    6.90    4.30
 -14   6  -2   17.70    3.10
 -14  -6   2    9.70    2.90
 -14   6  -2    6.50    4.30
  -1   7   2  184.38    8.60
  -1  -7  -2  169.48    8.80
  -1   7   2  194.88    8.70
   1   7  -2  158.28    8.70
  -1  -7  -2  168.98    8.70
   1  -7   2  180.68    8.70
   1   7  -2  172.88    8.70
  -1   7   2  202.98    8.70
   1   7  -2  169.08    8.80
   1  -7   2  207.48    8.60
   1  -7   2  204.18    8.70
  -1  -7  -2  170.28    8.70
   1   7   2  172.68    8.90
  -1  -7   2  172.68    8.70
   1   7   2  174.38    8.70
  -1  -7   2  173.68    8.60
   1  -7  -2  187.18    8.60
  -1  -7   2  169.78    8.50
   1   7   2  167.18    8.70
  -1   7  -2  211.88    8.60
   1  -7  -2  195.58    9.00
  -1   7  -2  206.18    8.70
   1  -7  -2  180.78    8.70
  -1  -7   2  166.78    8.80
  -3  -7  -2   32.30    2.10
  -3  -7  -2   27.90    1.70
  -3   7   2   32.50    2.00
  -3   7   2   29.50    1.80
  -3  -7  -2   32.40    2.10
  -3   7   2   30.70    1.80
   3   7  -2   31.90    2.10
   3  -7   2   31.20    1.90
   3   7  -2   32.50    2.20
   3   7  -2   35.40    2.20
   3  -7   2   29.20    1.80
   3  -7   2   28.90    1.80
   3  -7   2   29.40    2.00
   3  -7  -2   27.40    1.90
  -3  -7   2   32.30    2.10
   3  -7  -2   29.80    1.80
  -3   7  -2   31.60    1.90
  -3   7  -2   28.80    1.70
   3   7   2   30.50    2.10
  -3  -7   2   30.50    2.20
  -3  -7   2   33.40    1.80
   3  -7  -2   29.70    2.00
   3   7   2   30.80    2.20
   3   7   2   32.30    2.30
  -3  -7   2   32.80    2.20
   3   7   2   31.70    2.20
  -3   7  -2   30.90    1.90
   3  -7  -2   29.80    1.90
   5  -7   2  128.89    6.40
   5   7  -2  117.19    6.60
  -5   7   2  130.19    6.60
  -5  -7  -2  120.49    6.60
   5   7  -2  123.49    6.60
  -5  -7  -2  116.29    6.20
   5  -7   2  135.09    6.40
  -5  -7  -2  115.79    6.50
   5  -7   2  122.19    6.30
   5   7  -2  129.29    6.70
  -5   7   2  135.59    6.30
  -5   7  -2  128.09    6.50
   5  -7  -2  127.79    6.40
  -5  -7   2  125.29    6.60
  -5  -7   2  127.29    6.60
   5   7   2  119.19    6.60
   5   7   2  109.69    6.50
   5   7   2  117.69    6.70
   5  -7  -2  144.19    6.30
   5   7   2  126.99    6.60
   5  -7  -2  143.59    6.50
  -5  -7   2  117.69    6.70
  -5   7  -2  130.89    6.40
  -5  -7   2  129.69    6.30
   7  -7   2   62.29    3.70
  -7  -7  -2   59.49    3.60
   7  -7   2   57.69    3.70
   7   7  -2   56.79    4.00
  -7   7   2   55.89    4.00
   7  -7   2   62.89    3.80
  -7  -7  -2   60.59    4.00
  -7  -7  -2   59.29    4.00
  -7   7   2   59.79    3.80
   7   7  -2   61.99    3.80
  -7   7   2   56.19    3.70
   7   7  -2   66.09    4.20
   7   7  -2   62.99    4.00
   7   7   2   62.49    4.00
  -7  -7   2   66.49    4.00
  -7   7  -2   64.59    4.00
  -7  -7   2   58.49    4.10
  -7  -7   2   58.39    3.50
   7  -7  -2   62.19    3.70
   7  -7  -2   51.79    4.40
  -7   7  -2   60.19    3.80
   7   7   2   61.89    3.80
   7   7   2   58.29    4.00
   7   7   2   61.99    4.10
   7  -7  -2   55.99    3.70
   9   7  -2   22.50    3.50
   9  -7   2   13.50    2.20
   9   7  -2   25.50    3.40
   9  -7   2   22.20    2.90
  -9  -7  -2   16.80    2.70
   9  -7   2   19.00    2.40
  -9   7   2   28.00    2.80
  -9  -7  -2   19.20    2.50
  -9  -7  -2   16.90    2.60
  -9   7  -2   22.50    2.80
  -9   7  -2   14.60    2.60
   9   7   2   15.70    2.50
   9   7   2   17.40    2.20
   9   7   2   15.70    2.50
   9   7   2   18.80    3.00
  11  -7   2   21.10    3.20
 -11   7   2   26.70    3.20
 -11   7   2   23.40    3.20
 -11  -7  -2   23.20    3.50
 -11  -7  -2   23.50    2.70
  11   7  -2   27.20    3.80
  11   7  -2   22.90    3.10
  11   7  -2   22.50    3.30
  11  -7   2   24.80    3.30
  11   7  -2   23.30    3.70
 -11  -7   2   30.60    4.00
 -11  -7   2   23.00    3.00
 -11   7  -2   21.80    3.00
 -11   7  -2   23.60    4.20
  11   7   2   19.80    3.00
  11   7   2   23.70    3.60
  11  -7  -2   30.40    3.80
  11  -7  -2   20.60    3.40
  11   7   2   17.30    3.20
 -13  -7  -2   40.10    4.20
  13   7  -2   43.30    5.70
 -13  -7  -2   34.10    5.00
 -13   7   2   49.99    4.50
  13  -7   2   34.70    5.00
 -13   7   2   44.70    5.50
  13   7   2   50.19    5.80
 -13   7  -2   49.00    5.60
  13  -7  -2   51.19    5.30
 -13  -7   2   47.40    5.90
 -13   7  -2   44.50    4.60
 -13  -7   2   54.79    4.50
   0   8   2    9.00    1.00
   0  -8   2    8.50    0.80
   0   8   2    9.80    0.90
   0   8  -2   11.40    1.10
   0  -8  -2    7.70    1.30
   0  -8   2   10.60    1.20
   0   8  -2   10.10    0.80
   0  -8  -2   10.20    1.10
   0  -8   2    9.90    0.90
   0   8   2    7.90    1.20
   0   8  -2   10.30    1.10
   0  -8   2   10.70    1.10
   0  -8  -2   10.30    0.90
   2   8  -2   10.00    1.10
   2  -8   2    9.10    1.00
  -2  -8  -2    9.30    1.20
  -2  -8  -2    9.50    1.10
   2   8  -2   10.30    1.40
   2  -8   2   11.50    1.10
  -2   8   2   11.30    0.90
  -2   8   2    9.90    1.00
   2  -8   2   10.60    1.10
  -2   8   2   10.90    1.20
   2   8  -2   12.10    1.30
  -2  -8  -2    8.80    1.40
  -2  -8   2   10.40    0.90
  -2  -8   2    9.50    1.10
  -2  -8   2   10.20    1.30
   2   8   2    7.80    1.30
   2   8   2   10.00    1.50
  -2  -8   2   10.70    1.40
  -2   8  -2   10.30    0.90
  -2   8  -2   10.70    1.00
   2  -8  -2   11.00    1.30
   2  -8  -2    9.10    1.10
   2  -8  -2    9.70    1.00
   2  -8  -2    9.90    0.90
   2   8   2   12.00    1.30
   2   8   2   10.50    1.10
  -4   8   2    2.30    0.50
   4   8  -2   -0.50    0.90
   4   8  -2    4.10    1.10
  -4  -8  -2    1.70    0.90
  -4   8   2    2.50    0.90
  -4   8   2    3.20    0.70
   4   8  -2    1.80    0.90
   4  -8   2    0.90    0.80
  -4  -8  -2    4.20    1.00
  -4  -8   2    5.20    1.10
  -4  -8   2    1.80    0.90
   4  -8  -2    2.30    0.70
   4  -8  -2    1.80    0.80
   4  -8  -2    1.80    0.80
   4  -8  -2    1.90    0.70
   4   8   2    2.10    0.90
   4   8   2    2.30    1.10
  -4   8  -2    3.10    0.80
  -6   8   2   16.00    2.10
  -6  -8  -2   16.80    1.60
   6   8  -2   14.90    2.10
   6   8  -2   12.10    1.90
   6  -8   2   12.50    1.70
  -6  -8  -2   15.10    2.10
  -6   8   2   20.20    1.70
   6   8  -2   19.90    2.30
   6   8  -2   17.40    2.40
   6  -8   2   13.70    1.70
  -6  -8  -2   14.10    2.10
   6  -8   2   14.10    1.90
   6  -8  -2   21.20    1.90
   6  -8  -2   17.60    1.70
  -6  -8   2   20.00    2.20
   6  -8  -2   16.80    2.00
  -6  -8   2   18.50    2.30
  -6  -8   2   18.80    2.10
   6   8   2   14.20    1.90
  -6   8  -2   13.50    2.40
   6   8   2   17.50    2.50
  -6   8  -2   14.10    1.90
   6   8   2   18.40    2.20
   6   8   2   17.80    2.10
   8  -8   2   43.10    3.30
   8  -8   2   39.90    3.10
   8   8  -2   38.10    3.10
  -8  -8  -2   45.30    3.50
  -8  -8  -2   43.00    3.60
  -8   8   2   33.90    3.10
   8   8  -2   41.30    3.60
  -8  -8  -2   44.60    2.90
   8   8  -2   43.70    3.60
  -8   8   2   39.10    3.20
   8  -8   2   45.70    3.20
   8   8  -2   41.60    3.70
  -8   8   2   37.50    3.60
   8  -8  -2   34.80    3.00
  -8  -8   2   41.50    3.40
   8  -8  -2   34.20    3.00
   8   8   2   41.40    3.30
   8   8   2   46.40    3.70
   8  -8  -2   40.20    3.20
   8   8   2   44.70    3.60
  -8  -8   2   37.00    3.10
  -8   8  -2   44.20    3.30
  -8   8  -2   43.10    3.70
   8   8   2   39.40    3.60
  -8  -8   2   35.50    3.60
 -10   8   2   87.69    5.60
 -10   8   2   89.39    6.50
 -10  -8  -2   89.69    6.10
  10  -8   2   83.19    5.40
  10   8  -2   83.39    6.00
  10   8  -2   92.09    5.40
  10  -8   2   89.29    5.70
  10   8  -2   77.59    6.10
  10   8  -2   94.49    6.30
 -10  -8  -2   93.19    5.20
 -10   8   2   85.09    5.60
  10  -8   2   84.79    5.60
 -10   8  -2   85.59    5.60
  10   8   2   94.69    6.10
  10   8   2   93.19    5.50
 -10   8  -2   85.49    6.20
  10   8   2   85.39    6.20
  10  -8  -2   82.59    6.20
  10  -8  -2   85.39    5.50
 -10  -8   2   93.49    5.40
 -10  -8   2   96.79    6.20
 -10   8  -2   81.39    5.80
  10   8   2   82.49    5.90
  12   8  -2    4.30    1.90
  12  -8   2    2.40    2.40
 -12  -8  -2    8.50    3.30
 -12   8   2    2.50    2.30
 -12  -8  -2    0.60    1.90
  12   8  -2    4.80    2.80
  12   8  -2    1.90    3.10
 -12   8  -2    3.90    2.60
  12  -8  -2    3.30    2.80
  12  -8  -2    9.20    2.60
  12   8   2    1.10    2.90
 -12  -8   2    4.00    2.10
  12   8   2    2.50    2.00
 -12  -8   2    3.30    3.00
 -12   8  -2    6.20    2.80
  12   8   2   -1.60    2.80
  14  -8   2   -2.50    3.70
 -14  -8  -2    3.20    2.70
 -14   8   2    7.80    4.40
 -14  -8  -2   10.00    4.80
 -14   8   2    8.50    3.20
 -14   8  -2    4.40    4.60
 -14   8  -2    4.50    2.90
  14  -8  -2    1.70    3.60
  14   8   2   -2.30    4.50
 -14  -8   2    1.70    2.60
 -14  -8   2   -0.50    4.50
   1   9  -2    0.20    0.50
  -1  -9  -2    1.30    0.60
   1   9  -2   -0.70    0.60
  -1   9   2    0.40    0.60
   1  -9   2    0.10    0.60
  -1  -9  -2    0.50    0.80
   1   9  -2    0.70    0.70
  -1  -9  -2    1.10    0.70
   1  -9   2    0.60    0.60
  -1   9   2    0.50    0.50
  -1   9   2    0.30    0.60
  -1   9   2    0.70    0.50
  -1   9  -2   -0.30    0.50
  -1  -9   2    1.20    0.70
   1   9   2   -0.30    0.50
   1   9   2    0.30    0.70
   1  -9  -2    0.10    0.60
  -1   9  -2    0.80    0.60
   1   9   2    0.40    0.80
   1  -9  -2    0.00    0.60
  -1  -9   2    0.70    0.50
   1  -9  -2    0.20    0.50
  -1   9  -2    0.20    0.60
  -1   9  -2    0.10    0.50
  -1  -9   2    2.20    0.50
   1  -9  -2    0.60    0.60
  -1  -9   2    0.00    0.70
   1   9   2   -0.60    0.50
  -3  -9  -2  146.39    7.60
  -3  -9  -2  140.29    7.60
   3  -9   2  171.18    7.50
  -3   9   2  162.48    7.40
  -3   9   2  163.88    7.50
   3   9  -2  142.99    7.60
  -3  -9  -2  139.89    7.20
   3   9  -2  146.89    7.60
   3  -9   2  161.58    7.50
   3   9  -2  136.49    7.70
  -3   9   2  166.38    7.40
  -3  -9   2  143.99    7.30
  -3   9  -2  171.48    7.50
   3   9   2  142.19    7.80
  -3  -9   2  139.49    7.80
  -3   9  -2  170.48    7.40
   3   9   2  136.19    7.80
   3   9   2  137.59    7.60
  -3  -9   2  141.49    7.60
   3   9   2  152.48    7.70
   3  -9  -2  159.08    7.50
   3  -9  -2  173.38    7.50
   3  -9  -2  161.78    7.40
  -3   9  -2  146.79    7.40
   3  -9  -2  156.48    7.50
  -3  -9   2  136.09    7.60
   5  -9   2  208.78   10.60
  -5  -9  -2  222.48   10.90
  -5  -9  -2  223.68   10.50
   5   9  -2  210.98   10.90
  -5  -9  -2  225.98   11.00
   5   9  -2  220.58   11.00
   5   9  -2  240.78   11.00
  -5   9   2  211.28   10.60
   5  -9   2  201.58   10.60
   5  -9   2  212.58   10.70
  -5   9  -2  209.68   10.70
   5   9   2  215.98   11.00
   5  -9  -2  217.18   10.70
  -5   9  -2  209.78   10.70
   5  -9  -2  209.98   10.70
  -5  -9   2  231.18   10.90
   5   9   2  230.88   11.00
   5   9   2  233.98   11.10
  -5  -9   2  234.48   10.60
   5   9   2  216.68   11.00
  -5  -9   2  227.28   11.00
  -5  -9   2  229.78   11.10
   5  -9  -2  218.58   10.60
  -7   9   2  249.48   12.20
   7  -9   2  236.58   11.90
  -7   9   2  243.78   11.90
   7  -9   2  258.27   11.90
   7   9  -2  248.38   12.10
   7   9  -2  243.78   12.30
   7   9  -2  234.18   12.20
  -7  -9  -2  232.68   12.20
   7  -9   2  245.38   12.00
   7   9  -2  229.98   12.20
  -7  -9  -2  230.18   12.20
  -7  -9  -2  247.18   11.70
   7   9   2  258.17   12.20
  -7   9  -2  245.48   12.10
   7   9   2  241.98   12.30
  -7  -9   2  238.18   11.70
  -7   9  -2  243.28   12.00
  -7  -9   2  237.28   12.30
   7   9   2  239.98   12.30
   7  -9  -2  253.07   11.80
  -7  -9   2  228.08   12.10
   7  -9  -2  249.48   12.00
   7   9   2  245.48   12.20
   7  -9  -2  235.28   12.00
   9  -9   2   68.19    4.60
   9   9  -2   63.29    5.20
  -9   9   2   57.59    4.40
   9   9  -2   70.29    5.10
  -9   9   2   66.89    4.50
  -9  -9  -2   67.79    4.20
   9  -9   2   70.99    4.50
  -9  -9  -2   65.59    4.90
   9  -9   2   68.29    4.50
   9   9  -2   70.39    4.50
   9   9  -2   65.39    4.90
  -9   9   2   64.19    5.20
  -9  -9  -2   61.09    4.90
  -9   9  -2   79.79    5.30
   9   9   2   68.39    4.60
   9   9   2   56.59    5.00
  -9  -9   2   68.89    4.90
  -9  -9   2   69.59    4.30
   9   9   2   60.99    4.90
  -9  -9   2   68.79    5.10
   9  -9  -2   70.79    4.60
  -9   9  -2   68.89    4.70
   9   9   2   59.29    6.40
   9  -9  -2   69.09    4.40
  11   9  -2  112.89    7.70
 -11   9   2  118.69    7.30
  11   9  -2  123.79    7.20
 -11  -9  -2  123.89    6.90
  11  -9   2  125.49    7.30
  11  -9   2  127.09    7.60
 -11  -9  -2  125.79    7.80
 -11   9   2  108.19    7.30
  11  -9  -2  121.89    7.40
 -11   9  -2  132.19    7.40
  11  -9  -2  117.79    7.40
  11   9   2  135.59    7.90
 -11  -9   2  113.59    6.90
 -11  -9   2  123.49    7.80
  11   9   2  102.39    7.50
  11   9   2  130.69    7.20
 -11   9  -2  126.29    8.40
 -13  -9  -2   32.50    4.10
 -13   9   2   42.80    5.70
 -13   9   2   36.70    4.20
  13   9  -2   43.30    5.80
 -13  -9  -2   42.80    5.90
  13  -9   2   32.90    4.90
  13  -9  -2   39.20    5.30
 -13   9  -2   44.00    4.50
 -13  -9   2   37.40    5.10
  13   9   2   32.90    5.20
 -13   9  -2   33.60    4.70
 -13  -9   2   36.90    4.10
   0  10  -2    1.20    0.70
   0 -10  -2    0.30    0.80
   0 -10  -2    1.30    0.50
   0 -10  -2    0.60    0.50
   0 -10  -2    0.60    0.60
   0 -10   2    1.30    0.70
   0  10   2    1.20    0.80
   0 -10   2   -0.20    0.40
   0  10   2    0.40    0.60
   0  10  -2    0.30    0.70
   0 -10   2    0.80    0.50
   0 -10   2    0.10    0.70
   0  10   2    0.70    0.70
   0  10  -2    0.10    0.40
   0  10   2    0.90    0.60
  -2  10   2   -1.10    0.60
   2 -10   2    0.50    0.60
   2 -10   2    1.20    0.60
   2 -10   2    0.40    0.60
  -2 -10  -2    1.10    0.60
  -2 -10  -2    0.10    0.60
  -2  10   2    1.20    0.60
  -2  10   2   -0.20    0.50
   2  10  -2   -0.70    0.50
   2  10  -2   -0.20    0.80
   2 -10   2    0.70    0.70
  -2 -10  -2   -1.20    0.80
  -2  10   2   -0.50    0.70
   2  10  -2   -0.40    0.70
  -2  10  -2    0.30    0.60
   2  10   2   -0.10    0.70
  -2 -10   2   -0.40    0.50
  -2  10  -2   -0.40    0.60
  -2  10  -2    0.30    0.50
   2 -10  -2   -0.20    0.70
  -2 -10   2   -0.10    0.70
   2  10   2    0.30    0.80
   2 -10  -2    0.10    0.70
   2 -10  -2    1.10    0.60
  -2 -10   2   -0.40    0.70
   2  10   2   -0.80    0.90
   2  10   2    0.40    0.60
  -2 -10   2    0.70    0.60
   4 -10   2    4.20    1.00
  -4  10   2    4.80    0.80
   4  10  -2    3.10    1.10
   4  10  -2    4.00    1.40
  -4  10   2    3.70    1.10
   4  10  -2    3.10    1.10
  -4 -10  -2    3.70    0.80
   4 -10   2    5.00    0.80
   4 -10   2    4.20    0.90
  -4  10   2    1.80    0.80
  -4 -10  -2    4.20    1.00
  -4 -10  -2    3.30    1.10
  -4  10   2    3.10    0.80
  -4 -10   2    3.40    0.80
  -4 -10   2    1.50    1.00
   4  10   2    3.70    1.20
   4  10   2    0.90    0.90
   4 -10  -2    3.70    1.00
   4  10   2    1.50    1.20
  -4  10  -2    2.40    0.70
  -4  10  -2    3.40    0.90
   4  10   2    2.60    1.00
  -4 -10   2    3.10    1.20
  -4 -10   2    2.90    1.10
   4 -10  -2    4.50    0.90
  -4  10  -2    3.30    0.90
  -4  10  -2    4.50    0.90
   6 -10   2    1.10    0.90
  -6 -10  -2    3.80    1.50
  -6  10   2    1.50    1.00
   6 -10   2    3.00    1.30
  -6 -10  -2    2.40    0.90
   6  10  -2    2.00    1.50
   6  10  -2    4.60    1.30
   6 -10   2    2.20    1.10
  -6  10   2    1.90    1.30
   6  10  -2    1.80    1.10
  -6 -10  -2    1.60    1.20
   6  10  -2    2.10    1.40
   6  10   2    2.20    1.10
   6 -10  -2    1.90    1.20
  -6 -10   2    2.40    1.30
  -6  10  -2    1.50    1.00
  -6  10  -2    2.50    1.30
   6 -10  -2    3.20    1.00
   6  10   2    3.80    1.30
   6  10   2    1.40    1.30
   6 -10  -2    1.10    0.90
   6  10   2    1.70    1.60
  -6 -10   2    5.10    1.10
  -6 -10   2    1.50    1.30
   8  10  -2   -0.10    1.70
  -8  10   2    2.60    1.50
   8 -10   2   -0.40    1.50
   8  10  -2    5.60    2.20
  -8 -10  -2    2.90    1.40
   8 -10   2    2.20    1.50
   8  10  -2    1.50    1.40
   8  10  -2    2.00    1.70
  -8  10   2    2.80    1.90
  -8 -10  -2    5.10    1.90
   8 -10   2    0.60    1.40
   8 -10  -2    2.60    1.40
   8  10   2   -0.20    1.80
   8  10   2   -0.50    1.80
  -8 -10   2    1.70    1.30
  -8 -10   2    1.80    1.80
  -8  10  -2    1.00    1.50
   8  10   2    0.40    1.60
  -8  10  -2   -0.20    1.80
   8 -10  -2    2.60    1.30
   8 -10  -2    2.40    1.40
  -8 -10   2    1.80    1.80
   8  10   2    2.10    1.40
 -10  10   2   35.20    3.70
  10  10  -2   30.00    3.90
  10 -10   2   40.70    3.60
 -10  10   2   35.00    3.50
  10 -10   2   31.90    3.80
  10 -10   2   25.00    3.50
  10  10  -2   30.70    4.40
 -10 -10  -2   25.20    3.20
  10  10  -2   29.70    4.80
 -10  10   2   35.50    4.90
  10  10  -2   23.50    3.40
 -10 -10  -2   36.50    4.00
  10 -10  -2   43.40    3.80
 -10  10  -2   31.80    3.90
 -10  10  -2   30.00    4.50
 -10 -10   2   35.00    4.10
 -10 -10   2   35.50    3.20
  10 -10  -2   38.90    3.70
 -12 -10  -2    4.80    2.30
 -12 -10  -2    8.00    3.10
  12  10  -2    0.60    2.20
  12  10  -2   -1.20    3.10
  12  10  -2   -5.10    3.40
 -12  10   2    1.60    2.20
  12 -10   2    5.00    2.70
  12  10   2    1.10    2.30
  12  10   2    3.10    3.50
  12 -10  -2    2.20    2.40
  12  10   2    2.40    3.00
 -12  10  -2    0.90    2.90
 -12 -10   2    1.20    3.10
 -12  10  -2    2.20    2.30
 -12 -10   2    0.70    1.90
  12 -10  -2    2.90    3.10
 -14  10   2    5.40    4.50
 -14  10   2   17.40    3.40
 -14 -10  -2   11.00    3.00
  14 -10   2    6.40    4.00
 -14 -10  -2   11.30    5.00
 -14 -10   2    8.50    2.70
  14 -10  -2   12.20    3.90
 -14 -10   2   13.20    4.90
 -14  10  -2    9.40    4.30
  -1 -11  -2  123.89    6.70
   1  11  -2  126.39    6.90
  -1  11   2  155.08    6.60
   1  11  -2  120.99    6.60
  -1  11   2  141.29    6.60
   1 -11   2  136.29    6.80
   1 -11   2  150.08    6.60
   1  11  -2  129.59    6.80
  -1  11   2  145.49    6.70
  -1  11   2  144.39    6.90
  -1 -11  -2  121.29    6.60
  -1  11   2  138.69    6.90
   1  11   2  122.29    6.70
  -1  11  -2  142.79    6.70
  -1 -11   2  118.29    6.60
  -1  11  -2  155.18    6.80
  -1  11  -2  134.79    6.80
  -1  11  -2  141.39    6.50
  -1 -11   2  125.49    6.70
  -1 -11   2  127.39    6.90
   1  11   2  123.79    6.90
   1  11   2  127.99    6.70
   1 -11  -2  134.09    6.50
   1 -11  -2  146.79    6.70
   1 -11  -2  141.09    6.90
   1  11   2  127.69    7.00
  -1 -11   2  119.59    6.40
  -3  11   2   13.40    1.30
  -3 -11  -2   15.80    1.80
  -3 -11  -2   15.00    1.20
   3  11  -2   16.30    1.80
  -3  11   2    9.80    1.40
   3 -11   2   12.20    1.50
  -3  11   2   13.30    1.40
   3 -11   2   13.90    1.50
   3  11  -2   11.50    1.80
  -3  11   2   11.60    1.50
   3  11  -2   13.20    1.60
   3 -11   2   13.20    1.30
  -3 -11  -2   15.70    1.60
   3 -11  -2   11.60    1.30
  -3  11  -2   10.10    1.60
  -3 -11   2   11.70    1.80
   3 -11  -2   12.40    1.70
   3  11   2   17.30    1.90
   3  11   2   14.10    1.60
   3  11   2   10.70    1.70
   3 -11  -2   12.50    1.50
  -3  11  -2   10.80    1.40
  -3  11  -2   13.90    1.30
   3  11   2   11.10    1.80
  -3 -11   2   17.50    1.80
  -3 -11   2   15.30    1.20
  -3  11  -2   14.50    1.40
   3 -11  -2   14.50    1.40
  -3 -11   2   15.40    1.60
   5 -11   2   46.60    3.20
   5 -11   2   45.30    3.00
  -5  11   2   56.39    3.20
  -5 -11  -2   39.40    3.20
  -5  11   2   54.99    2.70
   5  11  -2   41.50    3.60
   5  11  -2   45.90    3.40
   5 -11   2   43.90    2.90
   5  11  -2   53.59    3.40
  -5 -11  -2   39.40    2.70
   5  11  -2   49.90    3.30
  -5 -11  -2   45.20    3.20
  -5 -11   2   42.90    3.50
   5  11   2   46.60    3.30
   5 -11  -2   49.10    3.10
   5  11   2   43.60    3.70
   5  11   2   41.80    3.30
  -5 -11   2   56.59    3.40
  -5  11  -2   46.40    3.00
   5  11   2   42.60    3.20
  -5 -11   2   46.10    3.20
  -5  11  -2   45.60    3.00
  -5 -11   2   55.39    2.80
  -7 -11  -2   10.80    1.90
  -7  11   2    9.10    2.00
   7  11  -2    6.60    2.10
  -7  11   2    9.20    1.70
   7 -11   2    9.30    1.70
  -7 -11  -2   11.80    1.40
   7  11  -2    8.90    1.90
   7  11  -2    8.10    1.70
   7 -11   2   10.40    1.60
  -7 -11  -2    8.90    1.90
   7  11  -2   11.60    2.10
   7 -11   2    7.20    1.40
   7  11   2    9.50    1.70
   7  11   2   11.40    2.00
   7 -11  -2   10.90    1.60
  -7 -11   2    8.20    1.90
  -7 -11   2    9.90    1.90
   7 -11  -2    9.10    1.70
   7  11   2   11.50    2.10
  -7  11  -2    9.00    1.90
   7  11   2    9.80    2.00
  -7  11  -2    8.90    1.60
   7 -11  -2    9.90    1.60
  -7 -11   2   11.40    1.50
   9 -11   2   62.59    4.10
   9  11  -2   41.20    5.00
   9  11  -2   46.10    3.90
   9  11  -2   50.39    4.60
   9  11  -2   41.30    4.20
  -9  11   2   45.90    3.90
  -9  11   2   44.30    4.60
  -9  11   2   49.70    3.90
  -9 -11  -2   61.19    4.50
  -9 -11   2   48.70    3.50
   9  11   2   43.90    4.60
   9 -11  -2   49.00    3.80
  -9 -11   2   48.50    4.50
   9 -11  -2   49.40    3.90
   9  11   2   58.79    4.20
   9 -11  -2   49.10    3.70
  -9 -11   2   47.10    4.20
 -11  11   2   17.50    3.00
 -11 -11  -2    8.00    3.20
  11 -11   2    5.80    2.20
 -11  11   2   13.30    2.60
  11  11  -2   19.70    3.20
  11 -11   2    6.50    2.90
  11  11  -2    5.80    3.20
  11 -11   2   10.70    2.70
 -11 -11  -2   14.20    2.30
  11  11  -2   12.40    2.40
  11  11   2   10.70    2.90
  11 -11  -2   16.60    3.00
 -11  11  -2   11.70    2.60
  11  11   2    8.80    2.40
 -11 -11   2   15.30    2.20
  11  11   2    4.70    3.00
  11 -11  -2   12.50    2.70
 -11  11  -2   11.20    4.10
 -11 -11   2   16.00    3.40
 -11  11  -2    7.40    2.90
  13  11  -2   37.30    5.90
 -13 -11  -2   37.80    5.40
 -13 -11  -2   37.70    4.20
  13 -11   2   35.10    5.30
 -13  11   2   51.09    4.80
 -13  11   2   37.60    4.80
  13  11  -2   41.30    4.80
 -13 -11   2   35.30    5.40
 -13 -11   2   44.50    4.20
  13  11   2   44.40    6.00
  13 -11  -2   30.80    5.10
 -13  11  -2   41.10    6.00
 -13  11  -2   37.70    4.40
  13  11   2   40.20    6.00
   0  12   2   19.00    1.60
   0 -12   2   16.20    1.40
   0  12  -2   13.90    1.30
   0  12   2   12.50    1.80
   0 -12   2   13.20    1.70
   0 -12  -2   14.10    1.30
   0  12   2   14.40    1.90
   0 -12  -2   15.20    1.40
   0 -12  -2   17.00    1.60
   0  12  -2   13.50    1.70
   0 -12   2   14.70    1.30
   0 -12   2   17.30    1.70
   0  12  -2   14.50    1.60
   0  12   2   13.30    1.40
  -2  12   2   59.29    3.30
   2 -12   2   57.89    3.30
  -2 -12  -2   69.49    3.70
   2  12  -2   59.79    3.50
   2 -12   2   56.29    3.40
   2 -12   2   55.89    3.50
  -2 -12  -2   68.39    3.20
  -2  12   2   54.49    3.50
  -2  12   2   62.89    3.40
   2  12  -2   73.69    3.80
  -2  12   2   62.09    3.50
   2 -12   2   57.69    3.50
   2  12  -2   56.39    3.80
  -2 -12  -2   66.69    3.50
  -2  12   2   57.49    3.60
   2  12   2   70.59    3.70
  -2 -12   2   57.49    3.80
  -2 -12   2   72.89    3.70
  -2  12  -2   59.29    3.50
   2  12   2   67.89    4.00
  -2  12  -2   56.39    3.20
   2  12   2   62.69    3.50
  -2 -12   2   68.79    3.50
   2 -12  -2   58.19    3.40
  -2  12  -2   59.49    3.70
  -2  12  -2   64.49    3.30
   2 -12  -2   61.49    3.40
  -2  12  -2   59.59    3.40
  -2  12  -2   58.69    3.60
   2  12   2   56.49    3.80
   4 -12   2   12.00    1.50
  -4 -12  -2   15.90    1.30
   4  12  -2   14.20    2.00
  -4  12   2    9.40    1.60
  -4  12   2   10.50    1.60
  -4 -12  -2   13.50    1.90
   4 -12   2   12.50    1.50
   4  12  -2   11.70    1.80
  -4  12   2   10.60    1.50
  -4  12   2   12.10    1.40
  -4 -12  -2   16.80    1.90
   4  12  -2   14.60    1.80
   4 -12   2   14.70    1.40
  -4  12  -2   11.10    1.50
   4  12   2   11.90    1.70
  -4 -12   2   14.20    2.00
  -4  12  -2   14.60    1.60
   4 -12  -2   13.00    1.50
   4  12   2   14.50    2.00
   4  12   2   11.80    2.00
  -4 -12   2   12.70    1.90
  -4  12  -2   11.50    1.60
   4  12   2    9.40    1.70
   4 -12  -2   15.90    1.50
  -4  12  -2   13.70    1.50
  -4 -12   2   14.30    1.80
   4 -12  -2   14.00    1.50
   6  12  -2    6.90    1.50
   6 -12   2    8.20    1.40
  -6  12   2    8.20    1.70
  -6  12   2    7.80    1.40
  -6 -12  -2    8.30    1.30
  -6 -12  -2    9.10    1.70
   6  12  -2    9.80    1.90
   6  12  -2    8.20    1.70
   6 -12   2    9.60    1.40
  -6 -12  -2   10.30    1.90
   6 -12   2    7.90    1.50
   6  12  -2   11.00    2.00
   6 -12  -2    8.40    1.40
  -6  12  -2    8.10    1.40
   6  12   2    8.00    1.80
  -6 -12   2    9.30    1.70
   6  12   2    8.30    1.60
   6 -12  -2    7.40    1.40
   6  12   2   10.00    2.00
   6  12   2    9.40    1.70
  -6 -12   2   10.40    1.30
  -6  12  -2    6.80    1.60
  -6 -12   2    8.90    1.80
   8  12  -2    5.30    2.30
  -8 -12  -2    3.00    1.80
   8  12  -2    7.60    2.20
   8  12  -2    3.30    1.50
  -8  12   2    5.70    2.30
  -8 -12  -2    3.90    1.40
   8 -12   2    4.20    1.50
   8 -12   2    6.20    1.50
  -8  12   2    8.10    1.70
   8  12  -2    5.50    1.80
  -8 -12  -2    2.70    1.80
   8 -12   2    5.60    1.70
   8 -12  -2    5.60    1.60
  -8  12  -2    5.90    2.20
   8  12   2    0.60    1.90
   8  12   2    6.80    2.10
   8  12   2    2.10    2.00
   8 -12  -2    7.10    1.60
  -8 -12   2    5.30    1.90
  -8 -12   2    7.80    1.50
  -8 -12   2    0.80    2.00
  -8  12  -2    4.30    1.60
   8 -12  -2    3.00    1.60
   8  12   2    4.80    1.80
  10  12  -2   11.10    3.50
  10 -12   2    9.80    2.30
 -10 -12  -2   11.30    2.00
  10 -12   2    9.20    2.30
 -10  12   2   10.40    2.40
  10  12  -2   10.20    2.30
  10 -12   2    8.80    2.30
  10  12  -2    3.50    2.90
 -10 -12  -2    9.40    2.80
 -10  12   2   10.80    2.30
  10  12  -2   14.70    2.80
 -10  12   2    7.80    3.50
  10 -12  -2    7.80    2.30
 -10 -12   2    8.40    2.00
 -10 -12   2   11.20    3.00
 -10  12  -2   12.10    3.40
 -10  12  -2   11.50    2.60
  10 -12  -2   15.60    2.60
  10 -12  -2   10.00    2.30
  10  12   2   11.70    2.90
  10  12   2    4.30    2.20
  10  12   2    7.80    3.10
 -12  12   2    7.60    2.50
 -12  12   2   11.50    3.50
  12  12  -2    5.20    2.40
  12 -12   2   10.60    2.90
 -12 -12  -2   13.90    2.50
  12  12  -2   -5.20    3.60
  12  12  -2    9.30    3.40
 -12 -12  -2   13.20    3.60
  12  12   2    4.80    3.70
 -12  12  -2    5.00    2.30
  12 -12  -2   14.10    3.00
  12 -12  -2    4.00    3.10
 -12 -12   2    8.00    3.50
  12  12   2    4.30    2.50
 -12 -12   2    7.10    2.30
 -12  12  -2   11.40    3.40
  12  12   2   12.10    3.70
  14 -12   2    4.50    3.80
 -14 -12  -2   -3.30    4.60
 -14  12   2    5.20    2.90
 -14  12   2    1.40    4.50
 -14 -12  -2    3.40    2.70
 -14 -12   2    4.60    5.00
 -14  12  -2    7.00    2.80
  14 -12  -2    5.90    4.00
 -14 -12   2   -0.70    2.60
 -14  12  -2   -4.50    4.50
  -1  13   2    4.60    1.20
  -1  13   2    5.00    1.00
   1  13  -2    4.40    0.90
   1 -13   2    4.30    1.10
   1  13  -2    3.90    1.10
  -1  13   2    4.90    1.00
  -1  13   2    3.60    1.00
  -1 -13  -2    6.50    1.00
  -1 -13  -2    5.00    1.10
  -1  13   2    3.90    1.10
  -1 -13  -2    6.60    0.90
   1  13  -2    6.80    1.20
   1 -13   2    4.40    1.00
  -1  13  -2    4.30    0.90
  -1  13  -2    3.20    1.10
   1  13   2    5.90    1.10
  -1 -13   2    6.50    1.00
  -1 -13   2    6.70    1.20
   1  13   2    5.90    1.40
  -1  13  -2    4.60    1.10
  -1  13  -2    4.90    0.80
   1 -13  -2    4.60    0.90
  -1  13  -2    4.30    0.80
   1  13   2    3.80    0.90
  -1  13  -2    5.70    1.10
   1  13   2    3.30    1.20
  -1 -13   2    3.10    1.20
   1 -13  -2    4.80    1.00
   3  13  -2  154.38    8.10
  -3  13   2  173.18    8.00
  -3 -13  -2  146.59    8.00
   3 -13   2  174.68    7.90
   3 -13   2  175.48    7.90
  -3 -13  -2  139.39    8.00
  -3  13   2  181.28    7.90
  -3  13   2  182.58    7.80
   3  13  -2  143.19    8.00
  -3  13   2  183.68    7.90
  -3 -13  -2  134.79    7.50
  -3  13   2  147.89    8.00
   3  13  -2  143.59    8.30
  -3  13  -2  166.18    8.00
  -3 -13   2  145.79    8.30
   3  13   2  147.89    8.00
   3  13   2  148.09    8.10
   3 -13  -2  164.98    7.90
  -3  13  -2  175.68    7.80
  -3 -13   2  151.68    8.10
  -3  13  -2  179.88    7.90
   3  13   2  136.59    8.30
   3  13   2  147.59    8.40
  -3 -13   2  145.99    7.60
  -3  13  -2  155.18    7.90
  -5  13   2  360.86   18.20
   5  13  -2  409.26   18.60
   5  13  -2  369.56   18.50
   5  13  -2  407.06   18.90
  -5  13   2  374.36   18.10
  -5 -13  -2  398.46   18.60
  -5 -13  -2  405.56   18.60
   5 -13   2  372.76   18.30
  -5 -13  -2  411.06   18.00
  -5  13   2  375.56   18.10
   5  13  -2  388.36   18.70
  -5  13   2  365.16   18.40
   5 -13   2  370.76   18.30
   5 -13   2  360.46   18.20
   5  13   2  390.46   18.80
  -5  13  -2  349.07   18.00
   5  13   2  407.56   18.60
  -5  13  -2  366.16   18.00
   5  13   2  380.36   18.60
  -5 -13   2  388.16   18.60
   5 -13  -2  366.96   18.30
   5  13   2  428.46   18.90
  -5 -13   2  410.96   18.10
  -5  13  -2  364.16   18.20
   5 -13  -2  352.76   18.20
   5 -13  -2  378.86   18.20
  -5  13  -2  383.76   18.30
  -5 -13   2  404.16   18.90
  -5 -13   2  398.96   18.60
  -7 -13  -2   35.80    3.60
  -7 -13  -2   39.50    3.70
  -7  13   2   42.40    3.10
  -7  13   2   38.50    3.60
   7 -13   2   47.30    3.20
   7  13  -2   38.60    3.50
   7 -13   2   46.20    3.20
  -7 -13  -2   44.30    2.90
   7  13  -2   41.50    4.10
   7 -13   2   41.40    3.20
   7  13  -2   41.10    3.60
   7  13  -2   42.90    3.80
   7  13   2   41.50    3.70
  -7  13  -2   44.70    3.30
  -7 -13   2   40.90    3.70
   7  13   2   42.40    3.60
   7  13   2   44.00    3.60
   7 -13  -2   43.60    3.20
  -7 -13   2   39.50    2.90
  -7 -13   2   46.50    3.70
   7 -13  -2   43.20    3.10
   7  13   2   47.60    4.10
  -7  13  -2   46.10    3.70
   7 -13  -2   41.20    3.30
  -9 -13  -2  184.48    9.00
   9 -13   2  176.18    9.30
   9 -13   2  177.78    9.40
   9  13  -2  176.18    9.90
   9  13  -2  177.38    9.70
   9  13  -2  164.98    9.90
  -9 -13  -2  186.18    9.90
   9 -13   2  170.68    9.40
  -9  13   2  174.88   10.00
   9  13  -2  169.88   10.30
  -9  13   2  178.58    9.40
   9 -13  -2  178.18    9.20
   9  13   2  186.28    9.80
  -9 -13   2  190.38    9.10
   9  13   2  167.78    9.90
   9 -13  -2  173.38    9.40
  -9  13  -2  173.98    9.80
   9  13   2  176.38    9.90
  -9  13  -2  176.28    9.50
   9 -13  -2  173.88    9.40
  -9 -13   2  168.78   10.90
   9  13   2  175.98   10.00
  11 -13   2   63.49    5.60
  11  13  -2   55.99    6.40
 -11 -13  -2   55.19    5.70
 -11  13   2   67.79    5.20
 -11  13   2   76.99    5.60
  11 -13   2   66.09    5.10
  11 -13   2   62.79    5.10
  11  13  -2   80.89    6.00
 -11 -13  -2   60.49    4.60
  11  13  -2   74.69    5.50
  11  13   2   62.49    5.90
  11 -13  -2   75.99    5.40
 -11 -13   2   78.69    4.90
 -11 -13   2   81.49    6.10
 -11  13  -2   59.89    5.70
  11  13   2   50.19    6.50
  11  13   2   63.49    5.40
  11 -13  -2   84.79    5.60
  13 -13   2   40.10    5.30
 -13 -13  -2   23.80    4.80
 -13  13   2   43.20    5.80
 -13 -13  -2   32.50    3.60
 -13  13   2   31.30    4.20
  13  13  -2   35.10    4.70
  13  13  -2   33.60    5.10
 -13  13  -2   35.10    4.80
 -13 -13   2   34.40    4.20
 -13 -13   2   42.60    6.40
  13 -13  -2   33.20    4.50
  13  13   2   24.90    4.70
  13  13   2   36.30    5.00
 -13  13  -2   34.10    4.10
   0  14  -2   40.20    3.00
   0 -14   2   41.40    3.00
   0 -14   2   43.90    2.60
   0 -14  -2   40.80    2.50
   0  14  -2   41.90    3.10
   0  14   2   37.90    3.00
   0  14   2   43.00    3.10
   0  14  -2   37.40    2.50
   0  14  -2   41.60    2.90
   0 -14   2   37.90    2.50
   0 -14  -2   43.00    2.80
   0  14   2   41.90    2.80
   0  14   2   36.60    2.60
   0 -14   2   44.50    2.80
   0 -14  -2   42.90    2.60
   2  14  -2   23.70    1.90
  -2  14   2   23.20    2.20
  -2  14   2   20.90    1.80
  -2  14   2   20.50    1.70
   2 -14   2   21.80    1.90
  -2 -14  -2   22.50    2.10
  -2  14   2   25.40    2.00
  -2 -14  -2   19.20    1.60
   2  14  -2   23.90    2.30
  -2  14   2   22.40    2.10
   2  14  -2   20.80    2.20
  -2  14   2   21.50    1.80
   2  14   2   20.60    2.60
   2  14   2   21.90    2.30
   2 -14  -2   21.50    1.90
  -2  14  -2   23.30    1.90
  -2 -14   2   22.30    1.60
  -2 -14   2   23.20    1.90
  -2 -14   2   24.00    2.10
  -2  14  -2   20.00    1.60
  -2  14  -2   21.00    1.70
  -2  14  -2   23.50    2.10
  -2  14  -2   23.70    2.30
  -2 -14   2   24.80    2.40
   2  14   2   22.00    1.90
  -2  14  -2   24.80    2.10
   2  14   2   27.40    2.20
   2 -14  -2   23.40    1.90
   4  14  -2  103.89    6.10
   4  14  -2  101.99    5.80
   4 -14   2  102.19    5.60
  -4  14   2  101.59    5.30
  -4 -14  -2  111.19    5.80
   4 -14   2  103.29    5.50
  -4  14   2  105.79    5.50
  -4 -14  -2   99.59    5.80
  -4 -14  -2   99.49    5.20
  -4  14   2  106.49    5.50
  -4  14   2   99.59    5.60
   4  14  -2   99.99    5.70
   4 -14   2  100.19    5.30
   4  14  -2  103.09    6.00
   4 -14  -2  102.59    5.40
  -4  14  -2  107.09    5.60
  -4  14  -2  100.99    5.40
  -4 -14   2  111.59    6.00
  -4 -14   2  103.79    5.80
  -4  14  -2  103.29    5.50
   4  14   2  101.19    6.00
  -4 -14   2  106.39    5.30
   4 -14  -2  107.69    5.50
  -4  14  -2  103.49    5.40
  -4 -14   2  105.39    5.70
   4  14   2  102.69    5.70
   4 -14  -2   98.69    5.50
   4  14   2  105.19    6.10
   4  14   2  107.99    5.90
   6  14  -2    3.50    1.70
   6 -14   2    6.20    1.20
  -6  14   2    4.20    1.60
   6 -14   2    3.10    1.30
  -6  14   2    2.80    0.90
  -6 -14  -2    6.50    1.80
  -6 -14  -2    4.40    1.50
   6  14  -2    6.60    1.60
  -6  14   2    1.90    0.90
  -6 -14  -2    8.00    1.30
   6  14  -2    5.90    1.90
   6  14  -2    4.00    1.50
   6 -14   2    4.70    1.20
  -6  14   2    3.20    1.20
   6  14   2    5.20    1.90
  -6 -14   2    1.90    1.50
  -6  14  -2    5.90    1.50
   6  14   2    6.80    1.80
   6 -14  -2    3.70    1.20
   6  14   2    6.10    1.40
   6 -14  -2    1.80    1.10
   6 -14  -2    4.30    1.50
  -6 -14   2    1.40    1.40
  -6 -14   2    6.60    1.20
   6  14   2    2.30    1.40
  -8  14   2   31.90    3.10
   8 -14   2   29.80    3.10
   8  14  -2   25.70    3.80
  -8 -14  -2   33.50    2.80
   8  14  -2   26.80    4.40
   8  14  -2   30.60    3.40
   8 -14   2   31.90    3.00
   8  14  -2   39.60    5.00
  -8 -14  -2   30.10    3.70
  -8 -14  -2   28.60    3.50
   8 -14   2   31.00    3.00
  -8  14   2   22.60    3.70
   8 -14  -2   30.00    3.00
   8  14   2   31.00    3.80
   8  14   2   33.20    3.60
  -8  14  -2   30.10    3.10
   8  14   2   29.70    3.60
  -8 -14   2   35.30    3.60
   8  14   2   30.50    4.00
  -8  14  -2   28.50    3.70
  -8 -14   2   30.20    3.70
  -8 -14   2   30.80    2.80
   8 -14  -2   30.90    3.00
   8 -14  -2   27.70    3.10
  10 -14   2    1.50    2.10
  10  14  -2    4.40    2.30
  10  14  -2   -0.50    1.80
 -10  14   2    3.70    2.10
 -10  14   2    7.70    2.50
  10 -14   2    5.90    2.10
 -10 -14  -2    7.10    2.00
  10  14  -2    4.00    3.20
 -10  14   2    8.40    3.40
 -10 -14  -2    4.10    2.50
  10 -14   2    3.90    2.40
  10  14   2    3.30    2.70
  10  14   2    0.90    2.20
 -10  14  -2    3.30    2.40
  10 -14  -2    5.00    1.90
  10 -14  -2   10.40    2.30
  10 -14  -2    4.80    2.10
 -10 -14   2    7.70    2.00
 -10  14  -2    3.70    3.30
 -10 -14   2    5.00    2.60
  10  14   2   -1.20    3.00
 -12 -14  -2    5.40    3.70
  12  14  -2    4.80    3.50
 -12 -14  -2    3.10    2.40
 -12  14   2    4.00    2.60
  12 -14   2    5.00    2.50
  12  14  -2    5.30    4.20
  12 -14   2    6.30    2.90
 -12  14   2   11.20    3.30
  12  14  -2    2.80    3.30
 -12 -14   2    7.10    4.30
  12 -14  -2    8.10    3.00
  12  14   2    5.20    3.30
 -12  14  -2    9.40    2.70
 -12 -14   2    3.80    2.30
  12  14   2    5.20    2.60
 -12  14  -2    2.90    3.10
  12 -14  -2   -0.60    3.30
  12  14   2    3.20    4.00
  -1 -15  -2  167.98   10.00
   1  15  -2  185.58    9.80
   1 -15   2  218.88    9.80
  -1 -15  -2  181.38    9.50
   1  15  -2  189.58   10.20
  -1  15   2  220.58    9.80
  -1  15   2  211.18   10.20
  -1 -15  -2  184.98    9.90
   1  15  -2  196.68   10.00
  -1  15   2  216.08    9.90
  -1  15   2  209.58    9.80
  -1  15   2  201.78   10.20
   1  15  -2  195.08   10.20
  -1  15  -2  219.28    9.70
   1 -15  -2  203.98    9.70
  -1  15  -2  200.98   10.10
  -1  15  -2  218.48   10.20
   1  15   2  188.78    9.90
  -1 -15   2  195.28   10.00
  -1  15  -2  204.98    9.70
   1  15   2  189.18    9.90
  -1  15  -2  223.38   10.00
   1  15   2  198.18   10.30
  -1 -15   2  189.98    9.60
  -1 -15   2  196.38   10.20
   1  15   2  191.58   10.20
  -1 -15   2  187.18    9.70
   1 -15  -2  219.48    9.90
  -1  15  -2  210.98    9.90
   3 -15   2  362.06   18.10
   3 -15   2  373.26   18.30
   3  15  -2  384.86   18.80
  -3  15   2  379.26   18.50
  -3  15   2  370.26   18.40
   3  15  -2  376.96   18.40
  -3  15   2  387.36   18.30
   3 -15   2  370.76   18.30
  -3  15   2  375.86   18.20
  -3 -15  -2  400.66   18.50
   3  15  -2  427.76   18.70
  -3  15   2  343.37   18.50
   3  15  -2  374.06   18.80
  -3 -15  -2  390.56   18.50
  -3 -15  -2  411.46   18.00
   3  15   2  425.66   18.90
   3 -15  -2  365.66   18.20
  -3 -15   2  405.86   18.50
   3 -15  -2  368.16   18.20
  -3 -15   2  389.86   18.90
  -3 -15   2  411.46   18.60
  -3  15  -2  384.76   18.20
   3  15   2  406.46   18.60
  -3  15  -2  371.76   18.40
   3  15   2  365.96   18.80
   3  15   2  374.46   18.50
  -3 -15   2  425.26   18.10
  -3  15  -2  372.16   18.40
  -3  15  -2  379.16   18.40
  -3  15  -2  372.96   18.30
   5 -15   2    3.70    1.20
   5  15  -2    3.50    1.50
  -5  15   2    4.80    1.20
  -5  15   2    4.00    1.40
   5 -15   2    4.30    1.10
  -5 -15  -2    4.30    1.50
  -5  15   2    1.90    1.00
   5  15  -2    6.80    1.90
  -5 -15  -2    4.50    1.00
   5  15  -2    4.80    1.50
   5  15  -2    3.60    1.40
  -5 -15  -2    6.00    1.40
  -5  15   2    7.00    1.20
   5 -15  -2    4.20    1.10
   5 -15  -2    7.50    1.30
  -5  15  -2    1.20    1.10
   5  15   2    2.20    1.30
  -5 -15   2    4.20    1.50
  -5 -15   2    4.70    1.50
   5  15   2    2.40    1.50
  -5  15  -2    2.00    1.00
   5  15   2    1.10    1.30
  -5  15  -2    2.10    1.10
   5 -15  -2    3.30    1.60
   5  15   2    3.30    1.70
   7 -15   2    9.70    1.70
  -7  15   2    8.90    2.30
   7  15  -2    9.80    1.90
   7  15  -2   13.60    2.50
  -7 -15  -2    8.60    1.60
   7  15  -2   10.60    1.90
   7 -15   2   13.10    1.90
  -7 -15  -2   11.70    2.10
  -7  15   2   12.40    1.80
   7 -15   2   12.30    2.10
  -7 -15  -2   10.00    2.10
   7  15  -2   12.10    2.60
   7 -15  -2   12.20    2.00
   7 -15  -2   11.40    1.90
  -7  15  -2   11.00    1.80
   7  15   2   10.70    2.10
   7  15   2   11.50    2.40
   7 -15  -2   14.30    1.90
  -7 -15   2   10.60    2.20
   7  15   2    7.10    1.90
  -7  15  -2    9.80    2.10
  -7 -15   2   12.10    1.60
   7  15   2    8.10    2.40
  -7 -15   2   11.20    2.40
  -9  15   2   44.60    5.20
   9  15  -2   37.70    5.40
   9 -15   2   46.40    3.80
  -9 -15  -2   44.80    3.40
   9 -15   2   48.40    3.90
   9  15  -2   50.09    4.50
  -9 -15  -2   45.40    4.50
   9  15  -2   46.50    4.90
   9  15  -2   46.80    4.30
   9 -15   2   45.30    3.80
  -9  15   2   44.90    4.00
  -9  15  -2   45.80    4.00
  -9 -15   2   45.70    4.40
   9 -15  -2   49.10    4.00
   9 -15  -2   47.00    3.90
  -9 -15   2   41.60    3.50
   9 -15  -2   40.80    3.80
   9  15   2   42.80    4.40
  -9  15  -2   44.30    4.70
   9  15   2   37.60    5.10
   9  15   2   47.90    4.40
 -11 -15  -2   33.70    5.30
 -11  15   2   42.90    4.10
  11 -15   2   38.90    4.10
  11 -15   2   35.40    4.30
 -11 -15  -2   37.10    3.90
  11 -15   2   37.30    5.10
  11  15  -2   44.30    5.50
 -11  15   2   38.30    4.70
  11  15  -2   28.80    4.90
  11  15  -2   42.20    5.00
  11  15   2   31.20    5.00
  11  15   2   38.00    5.00
 -11 -15   2   50.09    5.20
  11 -15  -2   34.50    4.50
 -11  15  -2   35.20    4.90
  11  15   2   36.10    4.70
 -11 -15   2   42.20    3.90
  11 -15  -2   41.30    4.50
 -13 -15  -2    3.90    4.40
 -13  15   2   17.40    4.30
  13 -15   2    6.00    3.40
 -13  15   2    1.60    4.20
  13  15  -2    4.90    3.40
  13  15  -2   10.90    5.30
 -13 -15  -2    5.80    2.90
 -13  15  -2    8.50    4.20
  13  15   2    5.80    3.40
 -13 -15   2   18.60    4.80
 -13 -15   2   12.60    2.90
  13 -15  -2   12.70    3.90
 -13  15  -2   -0.70    3.10
  13  15   2    7.00    4.70
   0 -16   2   19.00    2.10
   0 -16  -2   20.70    2.10
   0  16  -2   18.80    2.10
   0 -16   2   19.30    2.00
   0  16  -2   16.00    2.30
   0  16   2   25.40    2.40
   0 -16  -2   24.50    2.10
   0 -16  -2   20.20    1.70
   0  16   2   20.80    1.90
   0 -16   2   18.90    1.70
   0  16  -2   18.00    2.20
   0 -16   2   19.30    1.80
   0  16   2   24.20    2.30
  -2 -16  -2  224.78   11.80
  -2  16   2  243.18   11.70
   2 -16   2  253.47   11.70
   2  16  -2  222.88   11.80
   2  16  -2  239.98   12.00
  -2  16   2  248.38   12.30
  -2  16   2  245.88   12.10
  -2  16   2  256.07   11.80
  -2 -16  -2  227.68   11.50
   2  16  -2  231.08   12.20
  -2  16   2  250.17   12.10
   2  16  -2  235.28   12.30
  -2 -16  -2  228.28   11.90
  -2  16  -2  249.08   12.00
  -2  16  -2  264.97   11.70
  -2  16  -2  260.97   11.80
   2  16   2  238.38   12.00
   2 -16  -2  252.47   11.70
  -2  16  -2  268.37   12.00
  -2  16  -2  247.08   11.60
  -2 -16   2  233.48   11.50
  -2 -16   2  232.48   12.00
   2  16   2  231.98   11.90
  -2 -16   2  220.18   11.80
   2  16   2  230.78   12.20
  -2 -16   2  233.48   12.30
  -2  16  -2  258.47   12.10
   2  16   2  253.37   12.40
   4  16  -2   17.90    2.20
  -4  16   2   17.20    2.00
   4 -16   2   16.90    2.10
  -4  16   2   20.90    1.80
   4 -16   2   16.50    1.80
  -4  16   2   18.50    2.10
  -4 -16  -2   17.80    2.20
   4  16  -2   15.20    2.50
   4  16  -2   18.80    2.70
   4  16  -2   17.20    2.40
  -4  16   2   18.30    2.30
  -4 -16  -2   17.00    1.70
  -4  16   2   19.10    2.10
   4 -16   2   18.00    2.00
  -4 -16  -2   18.00    2.30
   4  16   2   19.30    2.80
  -4  16  -2   17.00    2.10
  -4 -16   2   20.90    1.80
   4  16   2   20.50    2.60
  -4 -16   2   19.00    2.10
  -4  16  -2   16.60    2.40
   4  16   2   15.70    2.10
  -4  16  -2   19.50    1.90
   4  16   2   16.70    2.50
   4 -16  -2   18.90    2.00
   4 -16  -2   17.70    2.10
  -4 -16   2   20.50    2.50
  -4  16  -2   18.00    1.90
  -6  16   2    0.20    1.00
  -6 -16  -2    2.80    1.50
   6  16  -2   -0.20    1.50
  -6 -16  -2    0.60    1.40
   6  16  -2    1.20    1.70
  -6  16   2   -0.20    1.10
   6 -16   2    3.00    1.20
  -6 -16  -2    0.70    1.10
   6 -16   2    0.80    1.40
  -6  16   2    2.90    1.50
   6 -16   2   -1.20    1.30
   6  16  -2    4.90    2.00
   6  16  -2    2.10    1.50
  -6  16   2    1.90    1.20
  -6 -16   2    0.30    1.60
  -6  16  -2    2.00    1.20
   6  16   2    1.20    1.80
  -6  16  -2    1.00    1.60
   6 -16  -2   -0.60    1.30
   6  16   2    2.10    1.50
  -6  16  -2   -0.50    1.10
   6 -16  -2    0.70    1.20
  -6 -16   2    0.10    1.10
   6  16   2    2.20    1.30
   6  16   2    1.90    2.00
  -6  16  -2    1.00    0.90
  -6 -16   2    0.40    1.40
   6 -16  -2    1.50    1.30
   8 -16   2   14.70    2.40
  -8 -16  -2   26.40    3.40
   8  16  -2   26.00    3.30
   8 -16   2   15.40    2.50
  -8 -16  -2   18.20    3.10
   8  16  -2   30.40    4.50
   8 -16   2   18.10    2.70
  -8 -16  -2   20.80    2.50
   8  16   2   26.10    3.80
  -8  16  -2   19.00    2.50
   8  16   2   13.50    2.60
  -8  16  -2   18.70    3.10
   8  16   2   14.80    2.50
  -8 -16   2   13.50    2.60
   8 -16  -2   18.60    2.50
   8  16   2   12.40    3.00
 -10  16   2   82.69    7.70
  10  16  -2   72.09    6.10
 -10 -16  -2   76.59    6.10
  10 -16   2   77.89    5.60
  10  16  -2   82.09    6.10
  10 -16   2   78.09    5.80
  10  16  -2   74.89    7.70
  10 -16   2   81.89    5.70
 -10 -16  -2   76.09    5.00
 -10  16   2   85.19    5.70
  10  16   2   70.39    6.00
  10  16   2   57.89    6.90
  10 -16  -2   76.59    5.40
 -10 -16   2   81.19    6.30
  10 -16  -2   84.89    5.70
 -10 -16   2   81.49    5.10
  10 -16  -2   87.99    5.60
  10  16   2   82.09    6.20
 -10  16  -2   79.29    6.70
 -12  16   2    2.00    3.30
 -12 -16  -2    5.90    2.40
 -12  16   2    3.50    2.30
  12  16  -2   -3.40    3.50
  12 -16   2    5.80    3.10
  12 -16   2    1.60    2.30
 -12 -16  -2    5.40    3.80
  12  16  -2   -1.60    5.70
  12  16  -2    8.10    3.10
  12 -16  -2    2.10    3.90
 -12 -16   2   -1.40    3.80
  12  16   2    4.80    3.40
 -12  16  -2    3.90    2.50
  12  16   2   -0.50    2.90
  12 -16  -2    5.00    3.00
 -12  16  -2    1.20    3.40
 -12 -16   2    5.60    2.40
  12  16   2    2.50    4.80
  -1 -17  -2   23.90    1.90
  -1  17   2   23.60    2.60
   1  17  -2   23.20    2.40
  -1  17   2   23.50    2.40
  -1  17   2   22.80    2.30
   1  17  -2   28.00    2.90
  -1  17   2   22.50    2.00
   1 -17   2   24.50    2.10
  -1 -17  -2   26.00    2.40
   1  17  -2   23.90    2.50
   1  17  -2   25.80    2.00
  -1 -17  -2   24.40    2.10
  -1  17   2   24.30    2.00
  -1 -17   2   27.40    2.40
   1  17   2   26.30    2.10
  -1  17  -2   24.00    2.80
  -1  17  -2   24.50    2.40
   1  17   2   26.20    2.30
  -1 -17   2   22.40    2.40
  -1 -17   2   21.90    2.10
   1  17   2   23.80    2.50
  -1  17  -2   23.90    2.10
  -1  17  -2   24.50    2.40
   1 -17  -2   21.60    2.00
   1  17   2   29.50    2.80
   1 -17  -2   23.40    2.20
  -1 -17   2   26.90    2.00
  -1  17  -2   24.70    1.90
  -1  17  -2   21.60    1.90
   3  17  -2   21.50    2.70
  -3  17   2   23.10    2.30
  -3 -17  -2   23.60    2.50
  -3 -17  -2   17.50    2.20
  -3  17   2   23.80    2.00
   3 -17   2   25.70    2.30
  -3 -17  -2   23.10    1.80
   3  17  -2   21.10    2.60
  -3  17   2   26.00    2.20
  -3  17   2   18.10    3.40
  -3  17   2   21.90    2.30
   3  17  -2   16.70    2.10
   3  17  -2   20.60    2.90
  -3  17  -2   21.00    2.10
  -3  17  -2   25.50    1.90
   3 -17  -2   21.30    2.20
  -3  17  -2   28.00    2.70
  -3  17  -2   28.30    2.00
   3  17   2   18.50    2.50
  -3 -17   2   19.50    2.40
   3  17   2   20.20    2.20
   3  17   2   24.70    3.00
  -3  17  -2   21.60    2.30
  -3  17  -2   25.50    2.40
  -3 -17   2   21.40    1.90
  -3 -17   2   19.30    2.20
   3  17   2   14.80    2.40
  -5 -17  -2  172.18    8.60
  -5  17   2  152.68    8.30
  -5  17   2  157.88    8.20
   5  17  -2  164.08    9.00
   5  17  -2  164.18    8.60
  -5  17   2  154.98    8.30
   5 -17   2  149.49    8.10
   5 -17   2  156.18    8.30
  -5  17   2  164.28    8.20
  -5 -17  -2  157.18    8.60
   5 -17   2  156.28    8.30
  -5  17   2  153.18    8.10
  -5 -17  -2  165.48    7.90
   5  17  -2  171.68    8.70
   5  17  -2  165.28    8.80
   5  17   2  153.28    8.50
  -5  17  -2  156.88    8.20
  -5 -17   2  165.98    8.50
  -5  17  -2  158.18    8.10
   5  17   2  160.48    8.70
   5 -17  -2  154.18    8.20
   5 -17  -2  163.08    8.20
  -5 -17   2  169.48    8.70
   5 -17  -2  157.88    8.20
  -5  17  -2  150.48    8.20
  -5  17  -2  156.68    8.20
   5  17   2  171.98    9.10
   5  17   2  157.78    8.80
  -5 -17   2  174.38    8.00
   7 -17   2   15.90    2.30
  -7 -17  -2   20.20    3.00
   7 -17   2   20.70    2.40
   7  17  -2   16.00    2.60
   7  17  -2   16.80    2.50
   7  17  -2   14.20    3.10
  -7 -17  -2   16.00    1.90
  -7 -17  -2   18.80    2.90
  -7  17   2   18.80    2.80
  -7  17   2   18.00    2.50
   7 -17   2   14.90    2.20
   7  17  -2   18.20    2.70
  -7  17  -2   14.30    2.50
   7  17   2   14.90    3.50
   7  17   2   14.50    2.50
   7 -17  -2   20.30    2.50
  -7 -17   2   13.60    2.40
  -7 -17   2   13.60    2.40
  -7  17  -2   15.70    2.10
  -7 -17   2   16.10    2.10
   7 -17  -2   15.60    2.20
   7  17   2   11.20    2.70
   7 -17  -2   21.40    2.70
   7  17   2   15.40    2.50
  -9 -17  -2   19.50    3.30
   9 -17   2   10.70    2.50
  -9 -17  -2   18.40    2.30
   9 -17   2   15.70    2.50
   9 -17   2   16.60    2.60
  -9  17  -2   19.70    3.50
   9  17   2   24.60    3.70
   9  17   2   13.90    3.50
  -9  17  -2   17.50    2.70
   9  17   2   18.40    3.00
   9 -17  -2   26.80    3.30
 -11  17   2   45.10    4.80
  11  17  -2   59.69    5.60
 -11  17   2   47.10    6.20
 -11 -17  -2   61.39    6.00
  11 -17   2   65.59    5.10
  11 -17   2   63.29    5.00
  11  17  -2   48.80    5.40
 -11 -17  -2   64.29    4.60
 -11 -17   2   52.09    6.10
 -11  17  -2   65.19    5.80
  11 -17  -2   54.09    5.10
  11 -17  -2   51.79    5.60
  11 -17  -2   48.30    4.70
  11  17   2   60.09    5.90
  11  17   2   51.39    7.40
 -11 -17   2   48.50    4.50
  11  17   2   59.19    5.60
 -13  17   2   33.20    5.10
 -13  17   2   24.80    4.00
 -13 -17  -2   31.00    3.70
 -13 -17  -2   27.70    5.90
  13  17  -2   32.70    4.80
  13 -17   2   34.10    4.70
  13 -17  -2   32.80    4.60
 -13  17  -2   30.00    4.10
 -13  17  -2   30.00    5.30
 -13 -17   2   28.60    5.70
 -13 -17   2   29.70    3.70
  13  17   2   28.20    4.60
   0  18   2    9.50    1.80
   0  18   2    7.20    1.50
   0  18  -2    7.00    1.20
   0  18  -2    7.60    1.80
   0 -18   2    8.70    1.40
   0 -18   2   10.50    1.40
   0  18  -2    7.30    1.50
   0  18  -2    8.00    1.60
   0 -18   2    7.60    1.50
   0  18   2    6.80    1.50
   0  18   2    8.10    1.30
   0 -18  -2    9.20    1.30
   0 -18  -2    9.30    1.30
   0  18   2    8.40    1.40
   0 -18  -2    7.90    1.60
   2  18  -2   -0.70    1.10
  -2  18   2    0.70    1.10
  -2 -18  -2   -0.40    1.00
  -2  18   2   -0.40    1.00
  -2 -18  -2   -0.20    1.00
  -2 -18  -2    1.00    1.30
   2  18  -2   -0.20    1.50
   2  18  -2   -0.60    1.00
  -2  18   2   -2.50    1.00
  -2  18   2    1.50    0.90
   2 -18   2   -1.20    1.10
  -2  18   2   -0.50    1.20
   2  18  -2    0.60    1.40
  -2  18   2    1.00    1.30
   2  18   2    0.80    1.30
  -2  18  -2    1.40    1.30
  -2 -18   2   -0.60    1.20
  -2  18  -2   -1.30    1.10
   2  18   2    0.30    1.10
   2  18   2   -0.20    1.60
   2  18   2   -0.30    1.20
   2 -18  -2    0.30    1.10
  -2  18  -2    0.00    0.90
  -2 -18   2    1.00    1.00
  -2  18  -2   -1.50    0.90
  -2 -18   2    2.20    1.00
  -2  18  -2   -1.20    1.40
  -2  18  -2    0.80    0.80
   4  18  -2  118.29    7.10
  -4 -18  -2  106.29    6.70
   4  18  -2  120.69    7.00
  -4 -18  -2  117.19    6.60
  -4  18   2  123.89    6.50
  -4  18   2  125.99    6.60
  -4 -18  -2  109.29    6.00
  -4  18   2  125.49    6.60
   4  18  -2  117.09    6.80
   4 -18   2  127.89    6.50
   4 -18   2  130.09    6.30
   4  18  -2  116.19    6.60
  -4  18   2  129.19    6.40
  -4  18  -2  120.39    6.40
  -4  18  -2  126.09    6.80
   4 -18  -2  132.99    6.50
  -4 -18   2  117.49    6.60
   4  18   2  115.99    6.80
   4  18   2  125.89    7.20
  -4  18  -2  130.09    6.60
  -4 -18   2  108.89    6.10
  -4  18  -2  124.09    6.50
  -4  18  -2  116.39    6.60
   4  18   2  116.29    6.70
   4  18   2  118.09    7.10
  -4 -18   2  113.49    6.80
  -6  18   2    3.70    1.90
   6  18  -2    2.00    1.90
  -6 -18  -2    3.30    1.40
  -6  18   2    0.90    1.30
   6  18  -2   -0.10    1.50
   6  18  -2    3.20    2.10
   6 -18   2    1.50    1.60
   6 -18   2    2.70    1.40
  -6  18   2    1.50    1.40
   6 -18   2   -0.80    1.50
  -6 -18  -2    4.40    2.00
   6  18  -2    1.40    2.00
  -6 -18  -2    0.00    1.50
  -6  18   2   -0.60    1.20
  -6 -18   2   -0.30    1.50
  -6 -18   2    0.00    1.80
  -6  18  -2    0.10    1.50
   6  18   2    3.10    2.30
  -6  18  -2   -0.10    1.10
   6  18   2    0.80    1.50
   6 -18  -2    0.50    1.50
   6  18   2   -1.50    2.00
   6 -18  -2   -1.10    1.40
   6 -18  -2    0.10    1.40
  -6  18  -2    1.20    1.30
  -6  18  -2    0.50    1.70
  -6 -18   2    3.20    1.40
   6  18   2    0.60    1.40
   8  18  -2   17.20    3.70
   8 -18   2   18.50    2.70
   8  18  -2   20.70    3.30
  -8 -18  -2   11.50    2.70
  -8 -18  -2   13.20    2.10
  -8  18   2   19.70    2.50
  -8  18   2   16.70    3.00
   8  18  -2   13.90    3.40
   8 -18   2   16.00    2.50
   8 -18   2   18.90    2.50
   8  18  -2   13.70    2.60
  -8  18  -2   17.10    2.60
   8  18   2   14.80    2.70
   8  18   2   12.30    3.30
   8  18   2   12.50    2.70
  -8 -18   2   15.10    2.90
  -8 -18   2   14.50    2.20
   8 -18  -2   11.40    2.20
  -8  18  -2   13.90    3.00
   8 -18  -2   17.60    2.50
   8 -18  -2   21.70    2.90
 -10  18   2    0.60    2.40
  10  18  -2    0.70    4.10
  10  18  -2    5.50    2.70
  10 -18   2   10.00    2.50
  10  18  -2    0.20    2.70
  10 -18   2   10.40    3.00
 -10 -18   2    2.20    3.10
 -10 -18   2    5.00    2.10
 -10  18  -2   12.70    4.00
  10 -18  -2    2.60    2.60
  10 -18  -2    2.70    2.10
  10  18   2   -1.80    2.40
  10  18   2   -1.40    3.70
  10 -18  -2    1.30    2.10
  10  18   2    8.70    3.10
 -12  18   2   41.70    5.70
  12 -18   2   31.90    5.20
 -12 -18  -2   42.10    6.50
 -12  18   2   37.60    4.40
 -12 -18  -2   34.40    4.20
  12 -18   2   39.60    4.70
  12  18  -2   37.10    5.20
  12  18  -2   45.60    5.80
  12 -18  -2   37.80    4.60
 -12  18  -2   42.10    5.00
  12  18   2   38.90    5.80
 -12 -18   2   35.30    5.40
 -12 -18   2   31.70    3.60
  12  18   2   38.40    5.90
  -1 -19  -2  427.36   21.80
  -1 -19  -2  422.16   22.10
   1  19  -2  447.96   22.60
  -1  19   2  488.95   22.20
   1 -19   2  513.75   22.10
   1  19  -2  443.36   22.30
   1  19  -2  449.86   22.60
  -1  19   2  531.45   22.20
  -1  19   2  473.25   22.60
  -1  19   2  479.85   22.20
  -1 -19  -2  437.96   22.30
  -1  19   2  517.35   22.40
   1  19  -2  425.66   22.10
  -1  19   2  483.85   22.50
   1  19   2  431.16   22.20
  -1  19  -2  513.25   22.70
  -1 -19   2  452.45   21.90
   1  19   2  431.96   22.60
   1 -19  -2  485.55   22.00
   1 -19  -2  522.15   22.30
  -1 -19   2  412.66   22.00
  -1  19  -2  475.65   22.60
  -1 -19   2  439.56   22.30
  -1  19  -2  450.75   22.70
  -1  19  -2  488.75   22.20
  -1  19  -2  479.55   22.10
   1  19   2  459.15   22.70
  -1  19  -2  507.85   22.40
   1  19   2  436.26   22.30
  -3  19   2  276.97   14.40
   3  19  -2  315.17   15.00
  -3 -19  -2  328.47   13.90
  -3 -19  -2  311.77   14.40
   3  19  -2  276.07   14.30
   3  19  -2  318.57   14.70
  -3 -19  -2  294.47   14.50
  -3  19   2  287.97   14.10
  -3  19   2  284.37   14.50
  -3  19   2  280.37   14.30
   3  19  -2  294.27   14.80
  -3  19   2  274.27   14.20
  -3  19   2  263.47   14.10
  -3  19  -2  269.07   14.50
   3  19   2  294.27   14.60
   3  19   2  279.57   14.40
  -3 -19   2  306.87   14.40
  -3  19  -2  261.47   14.00
  -3  19  -2  283.17   14.20
  -3 -19   2  337.27   14.00
   3 -19  -2  267.27   14.10
   3  19   2  317.67   15.00
   3  19   2  293.87   14.90
  -3 -19   2  324.97   14.60
  -3  19  -2  287.67   14.40
  -3  19  -2  278.57   14.40
  -5  19   2   87.39    5.00
  -5  19   2   83.59    5.20
   5  19  -2   85.99    5.70
  -5 -19  -2   82.09    5.40
   5 -19   2   91.39    5.20
  -5 -19  -2   82.39    4.70
   5 -19   2   88.19    5.20
   5 -19   2  100.49    5.00
  -5  19   2   89.89    5.10
   5  19  -2   84.59    5.40
  -5  19   2   90.29    5.30
   5  19  -2   84.39    6.00
   5  19  -2   91.39    5.70
  -5 -19  -2   86.29    5.40
  -5  19  -2   85.59    5.00
   5  19   2   95.19    6.30
  -5 -19   2   80.19    4.70
  -5 -19   2   78.69    5.40
  -5  19  -2   94.99    5.30
   5  19   2   83.89    5.70
  -5 -19   2   80.29    5.40
   5  19   2   82.49    5.70
   5  19   2   82.29    5.40
  -5  19  -2   88.09    5.20
  -5  19  -2   87.99    5.00
   5 -19  -2   94.99    5.20
   5 -19  -2   85.09    5.10
   7 -19   2  135.89    7.30
  -7 -19  -2  137.79    8.00
  -7  19   2  140.09    8.00
   7  19  -2  123.89    8.70
  -7  19   2  141.19    7.20
  -7 -19  -2  143.69    8.20
   7 -19   2  140.69    7.80
   7  19  -2  146.49    8.30
  -7  19   2  137.79    7.20
   7  19  -2  123.29    8.20
  -7  19   2  124.09    7.40
  -7 -19  -2  150.88    7.20
   7  19  -2  132.79    8.10
   7 -19   2  142.29    7.60
  -7 -19   2  147.19    8.10
   7  19   2  129.29    8.60
   7 -19  -2  135.89    7.50
  -7 -19   2  134.39    7.30
   7  19   2  143.79    8.30
  -7  19  -2  136.09    7.00
   7  19   2  144.49    8.10
   7 -19  -2  133.69    7.60
  -7 -19   2  139.39    8.00
  -7  19  -2  135.79    7.80
   7 -19  -2  127.79    7.40
  -7  19  -2  133.99    7.50
   7  19   2  136.29    8.10
   9  19  -2   -5.70    2.40
  -9  19   2   -3.00    3.10
  -9  19   2    0.20    2.00
   9 -19   2    3.80    1.90
  -9 -19  -2    0.30    2.70
   9 -19   2    3.60    2.50
   9  19  -2    0.90    3.70
  -9 -19  -2    1.90    1.90
   9 -19   2    1.90    1.90
   9  19  -2   -0.20    2.10
   9 -19  -2    4.30    2.40
   9  19   2   -1.30    2.30
   9 -19  -2   -2.60    2.00
  -9  19  -2   -0.10    3.30
  -9 -19   2    1.60    2.00
  -9 -19   2    2.40    2.60
   9  19   2   -2.00    2.40
   9 -19  -2    3.50    2.50
   9  19   2   -2.40    3.40
  -9  19  -2   -0.90    2.10
  11 -19   2   62.89    5.70
 -11  19   2   93.79    6.60
  11  19  -2   77.19    6.90
 -11 -19  -2   74.79    5.40
 -11  19   2   78.59    5.90
  11  19  -2   71.79    6.50
  11 -19   2   71.19    5.80
 -11 -19  -2   73.49    7.00
 -11  19  -2   75.59    6.40
 -11 -19   2   93.09    5.50
  11 -19  -2   77.29    6.00
  11  19   2   72.69    6.60
  11  19   2   68.69    6.60
 -11 -19   2   73.89    7.10
  11 -19  -2   73.99    6.70
  11 -19  -2   78.69    5.80
 -13 -19  -2   25.30    3.90
  13 -19   2   28.70    4.00
 -13  19   2   20.60    4.00
  13  19  -2   25.60    4.70
  13 -19   2   26.00    4.80
  13 -19  -2   24.20    4.50
 -13 -19   2   31.60    3.80
  13  19   2   18.80    4.70
 -13 -19   2   29.10    7.60
 -13  19  -2   26.50    4.10
 -13  19  -2   36.10    5.60
   0  20  -2    9.50    1.70
   0  20  -2    8.30    1.50
   0  20  -2    6.80    1.70
   0  20   2   10.10    1.80
   0  20   2    9.30    1.50
   0  20   2   12.00    1.90
   0 -20   2   10.30    1.50
   0  20  -2   10.50    2.10
   0 -20  -2    8.00    1.50
   0  20   2    8.50    1.90
   0 -20  -2   10.00    1.70
   0  20   2    8.20    1.50
   0 -20   2    9.90    1.80
   0 -20   2    8.60    1.30
  -2  20   2   -1.20    1.10
  -2  20   2    0.90    1.00
  -2 -20  -2    2.30    1.30
   2 -20   2    2.20    1.30
  -2  20   2    1.70    1.10
  -2 -20  -2    1.50    1.40
   2  20  -2    1.50    1.30
  -2  20   2   -0.40    1.40
   2  20  -2    1.10    1.60
  -2  20   2    1.10    1.40
   2  20  -2    1.30    1.40
  -2 -20  -2   -1.30    1.10
  -2  20   2   -0.20    1.20
   2  20  -2    0.60    1.30
   2  20   2    2.00    1.40
  -2  20  -2    2.80    1.70
  -2  20  -2    0.00    1.10
  -2 -20   2   -1.00    1.10
  -2  20  -2    0.50    1.00
   2  20   2    1.70    1.10
   2  20   2    2.40    1.40
  -2 -20   2   -0.60    1.20
  -2  20  -2    0.90    1.50
   2  20   2    4.70    1.90
  -2  20  -2   -0.90    1.10
   2 -20  -2    1.50    1.30
  -2 -20   2    3.20    1.20
  -2  20  -2    2.40    1.30
   4  20  -2    5.30    1.60
  -4  20   2    4.60    1.70
  -4  20   2    5.10    1.60
  -4  20   2    8.20    1.50
   4  20  -2    8.00    2.10
   4  20  -2    4.80    1.80
   4  20  -2    6.40    2.00
  -4 -20  -2    6.90    2.00
  -4  20   2    5.20    1.60
  -4 -20  -2    5.50    1.60
  -4 -20  -2    6.60    1.40
   4 -20   2    4.70    1.50
  -4  20   2    7.80    1.90
  -4 -20   2    4.40    1.30
  -4 -20   2    4.10    1.80
   4  20   2    6.20    2.10
  -4 -20   2    6.10    1.60
  -4  20  -2    7.90    1.80
   4  20   2    5.20    1.80
  -4  20  -2    6.30    1.50
   4  20   2    6.10    1.90
  -4  20  -2    4.80    1.30
   4 -20  -2    4.50    1.40
  -4  20  -2    2.80    1.50
  -4  20  -2    5.50    1.80
  -4  20  -2    5.70    1.40
   4  20   2    5.60    1.60
   4 -20  -2    5.40    1.50
   6  20  -2   23.50    3.70
   6  20  -2   31.40    3.60
  -6 -20  -2   31.60    4.50
   6  20  -2   26.50    3.20
   6 -20   2   29.90    2.80
   6 -20   2   24.00    3.10
  -6  20   2   29.40    3.50
   6 -20   2   30.20    3.00
  -6  20   2   28.20    2.80
  -6  20   2   32.30    4.30
   6  20  -2   25.40    3.60
  -6 -20  -2   27.80    2.60
  -6  20   2   24.40    3.30
  -6 -20  -2   32.50    3.40
  -6  20   2   25.80    2.80
  -6 -20   2   31.50    2.70
  -6  20  -2   31.10    3.30
   6 -20  -2   26.50    3.00
   6  20   2   34.20    3.60
   6  20   2   27.40    3.80
   6 -20  -2   29.10    3.00
  -6 -20   2   29.90    3.30
   6  20   2   25.60    3.80
  -6  20  -2   23.40    2.80
  -6  20  -2   26.00    2.70
  -6  20  -2   30.80    3.20
   6  20   2   23.90    3.50
   8  20  -2   13.10    2.80
   8  20  -2   25.30    3.60
  -8 -20  -2   18.60    2.30
   8  20  -2   14.90    3.70
  -8  20   2   15.10    3.30
  -8 -20  -2   24.50    3.80
   8 -20   2   22.80    3.00
  -8  20   2   23.40    3.20
   8 -20   2   17.30    3.00
   8 -20   2   15.80    2.70
   8 -20  -2   17.70    2.60
   8  20   2   19.30    3.20
   8 -20  -2   13.60    2.40
   8 -20  -2   17.50    2.60
   8  20   2    9.00    3.30
  -8 -20   2   17.80    2.30
  -8  20  -2   17.50    3.30
  -8  20  -2   18.80    2.70
   8  20   2   13.50    2.80
  10 -20   2   30.40    3.80
 -10 -20  -2   28.10    4.20
  10  20  -2   21.30    4.00
 -10 -20  -2   29.10    3.60
 -10  20   2   21.30    3.30
  10 -20   2   25.40    3.40
  10 -20   2   26.60    5.30
  10  20  -2   19.20    3.50
 -10  20  -2   30.50    6.20
  10 -20  -2   22.90    3.80
 -10 -20   2   21.30    3.00
 -10 -20   2   19.20    3.70
  10  20   2   22.20    3.90
 -10  20  -2   35.10    4.70
  10  20   2   22.20    3.70
  10 -20  -2   31.00    4.10
  10 -20  -2   20.90    3.10
 -12  20   2    4.60    4.00
  12 -20   2   -0.70    3.50
  12  20  -2   -0.90    4.70
  12  20  -2    7.20    3.60
 -12 -20  -2    3.50    4.40
 -12 -20  -2   11.40    3.10
  12 -20   2    5.00    3.80
  12 -20  -2    4.30    3.30
 -12 -20   2    9.10    3.00
 -12  20  -2    9.80    3.90
  12  20   2    2.10    3.80
 -12 -20   2   13.20    4.60
  12  20   2    5.60    6.00
  -1 -21  -2    0.10    1.10
  -1  21   2    1.60    1.30
  -1  21   2   -1.70    1.10
  -1  21   2   -0.60    1.00
  -1  21   2    0.50    1.00
   1  21  -2    0.70    1.40
   1  21  -2    0.50    1.60
   1 -21   2    0.00    1.20
   1  21  -2   -2.70    1.30
  -1  21   2   -0.60    1.40
  -1 -21  -2   -0.10    1.20
  -1 -21  -2    0.50    1.40
   1  21  -2    1.10    1.10
  -1  21   2   -0.10    1.60
  -1  21  -2    0.50    1.40
  -1 -21   2   -2.40    1.10
   1 -21  -2    1.90    1.30
  -1  21  -2    1.00    1.10
   1  21   2    0.00    1.50
  -1  21  -2   -0.40    1.00
  -1  21  -2    0.40    1.80
   1  21   2    0.80    1.30
  -1 -21   2    1.00    1.40
  -1  21  -2    0.50    1.10
   1  21   2    1.20    1.10
  -1 -21   2    1.20    1.20
  -1  21  -2   -1.80    1.50
   1 -21  -2    0.80    1.30
   1  21   2    0.30    1.60
   3  21  -2   21.80    3.00
  -3  21   2   20.70    2.30
  -3 -21  -2   21.40    2.80
  -3  21   2   26.50    2.30
  -3 -21  -2   15.90    2.50
   3 -21   2   22.80    2.50
  -3  21   2   23.20    3.20
  -3  21   2   23.00    2.60
   3  21  -2   21.70    3.50
  -3  21   2   19.90    2.90
   3  21  -2   18.60    2.50
  -3 -21  -2   17.80    2.10
  -3  21   2   22.80    2.80
   3  21  -2   21.40    3.10
   3  21   2   23.70    3.70
  -3  21  -2   19.80    2.70
   3  21   2   20.30    3.00
  -3 -21   2   20.80    2.60
  -3  21  -2   18.60    2.10
  -3 -21   2   23.50    2.20
  -3  21  -2   20.10    2.50
   3  21   2   21.10    2.80
  -3  21  -2   26.40    3.30
  -3  21  -2   24.50    2.90
  -3 -21   2   17.30    2.80
  -3  21  -2   23.60    2.40
   3  21   2   19.50    2.60
   3 -21  -2   23.80    2.50
   5  21  -2  102.99    6.40
   5  21  -2  114.09    7.20
  -5 -21  -2  104.69    6.50
  -5  21   2  107.49    6.10
  -5  21   2  107.19    5.90
  -5  21   2  105.59    6.20
   5  21  -2  121.39    6.80
   5 -21   2   99.89    5.80
  -5 -21  -2  112.29    5.60
   5  21  -2  115.59    6.80
  -5 -21  -2  105.69    6.40
  -5  21   2  100.59    6.30
   5 -21   2   97.49    6.10
  -5  21   2   99.09    6.30
  -5  21  -2   95.89    6.20
  -5  21  -2   99.49    6.00
  -5  21  -2  102.29    5.90
  -5  21  -2   92.59    6.10
   5  21   2  106.19    6.80
  -5 -21   2  120.19    6.60
  -5 -21   2  106.89    6.40
   5  21   2   97.29    6.30
   5 -21  -2  100.79    5.90
   5  21   2  111.69    7.00
  -5  21  -2  100.59    6.00
   5  21   2  103.99    6.70
   5 -21  -2  103.49    6.00
  -5 -21   2  120.99    5.70
  -7  21   2   66.69    4.30
  -7  21   2   64.69    5.00
   7 -21   2   57.79    4.50
   7  21  -2   56.29    5.00
   7 -21   2   63.89    4.40
  -7  21   2   67.79    5.20
   7 -21   2   62.29    4.80
  -7  21   2   61.79    4.20
  -7 -21  -2   59.49    5.00
  -7 -21  -2   57.59    4.10
  -7  21   2   66.09    4.50
   7  21  -2   67.89    5.20
   7  21  -2   55.89    6.10
   7 -21  -2   61.99    4.60
   7  21   2   64.39    5.30
  -7  21  -2   63.39    4.50
  -7  21  -2   63.29    5.10
  -7 -21   2   61.09    5.10
  -7 -21   2   62.89    4.20
   7 -21  -2   57.59    4.50
  -7  21  -2   64.69    4.00
   7  21   2   65.59    5.20
   7  21   2   54.89    5.80
  -7  21  -2   67.49    4.50
   9 -21   2    3.30    2.20
   9 -21   2    0.40    2.00
  -9 -21  -2    0.50    2.00
   9  21  -2    0.30    2.50
  -9  21   2    4.60    3.70
  -9 -21  -2   -1.60    2.80
   9 -21   2    2.90    2.90
   9  21  -2    2.10    2.70
  -9  21   2    2.40    2.30
  -9  21  -2    1.20    3.70
   9 -21  -2   -0.10    2.20
  -9 -21   2   -0.40    1.80
   9  21   2    0.70    2.50
  -9 -21   2    0.30    3.10
   9 -21  -2    1.30    2.20
   9 -21  -2    3.80    2.60
   9  21   2    2.70    3.10
  -9  21  -2    1.50    2.30
  11  21  -2   52.09    6.20
  11 -21   2   54.79    5.40
  11 -21   2   53.89    5.20
 -11 -21  -2   48.20    6.40
  11  21  -2   50.79    6.10
 -11  21   2   60.29    5.90
 -11 -21  -2   49.60    4.80
 -11 -21   2   67.09    6.70
  11  21   2   42.60    6.00
  11 -21  -2   63.19    5.10
  11  21   2   51.39    6.20
 -11  21  -2   57.49    5.90
  11 -21  -2   58.69    5.60
 -11 -21   2   60.89    4.90
   0  22   2   78.19    4.90
   0  22  -2   72.29    4.40
   0  22   2   68.89    4.40
   0  22   2   75.39    5.00
   0 -22   2   73.59    4.70
   0 -22  -2   73.89    4.30
   0 -22   2   68.89    4.20
   0  22   2   67.59    5.10
   0  22  -2   75.49    5.00
   0  22  -2   69.79    4.30
   0 -22  -2   73.59    4.60
   0  22   2   72.59    4.40
   0 -22   2   72.99    4.30
   0  22  -2   73.29    5.40
   0  22  -2   69.89    4.30
   0  22  -2   73.39    4.80
  -2  22   2    8.00    1.60
   2  22  -2    7.50    1.70
   2  22  -2    9.90    2.20
  -2 -22  -2    6.30    1.90
  -2 -22  -2    5.60    1.40
  -2  22   2    4.20    1.90
  -2  22   2    9.30    1.60
  -2  22   2    8.60    1.50
  -2  22   2    7.20    1.80
   2  22  -2    7.80    1.80
   2 -22   2    6.80    1.60
  -2  22   2    9.10    2.10
   2  22  -2    8.30    2.00
  -2 -22  -2    7.00    1.70
   2  22   2    7.50    2.20
  -2  22  -2    6.70    2.10
  -2 -22   2    9.90    1.90
  -2  22  -2    6.40    1.90
  -2 -22   2    8.70    1.50
   2  22   2    7.80    1.90
  -2 -22   2    7.70    1.70
  -2  22  -2   10.20    2.10
   2  22   2   10.80    2.00
   2  22   2    7.00    1.70
  -2  22  -2    6.70    1.50
   2 -22  -2    6.10    1.60
  -2  22  -2    7.80    1.60
  -2  22  -2    7.20    1.50
  -4  22   2   62.09    4.00
   4 -22   2   66.59    4.30
  -4 -22  -2   61.89    3.80
   4  22  -2   66.49    4.90
   4  22  -2   62.49    4.50
  -4  22   2   66.49    4.50
  -4 -22  -2   56.49    4.70
  -4 -22  -2   62.59    4.40
   4  22  -2   63.29    5.40
  -4  22   2   71.69    4.90
  -4  22   2   61.99    4.40
   4  22  -2   58.19    4.90
  -4  22   2   67.29    4.10
  -4  22   2   65.29    4.50
  -4  22  -2   61.79    4.90
   4  22   2   71.19    4.80
  -4  22  -2   65.29    4.00
   4  22   2   62.69    4.80
   4 -22  -2   59.79    4.20
  -4 -22   2   62.99    3.90
  -4  22  -2   65.69    4.50
   4  22   2   63.39    4.40
   4  22   2   58.49    5.20
  -4  22  -2   62.29    4.20
  -4 -22   2   60.89    4.50
  -4  22  -2   68.99    4.70
  -4  22  -2   63.69    4.20
  -4 -22   2   63.09    4.70
   6  22  -2    4.30    2.20
   6  22  -2    1.80    2.70
   6 -22   2    1.20    1.70
   6  22  -2    1.60    2.80
  -6  22   2    2.60    2.40
  -6  22   2    2.30    2.00
   6 -22   2    0.40    1.70
  -6  22   2    4.30    1.50
  -6 -22  -2   -2.50    2.10
  -6 -22  -2    2.60    1.60
  -6  22   2   -1.90    1.60
   6  22  -2   -0.80    1.90
  -6  22   2    1.30    2.20
  -6 -22  -2    2.90    2.40
   6  22   2   -1.50    2.70
  -6 -22   2    1.00    2.10
  -6  22  -2    3.50    2.20
   6  22   2    0.40    2.00
   6 -22  -2   -0.50    1.70
   6 -22  -2    0.20    1.70
  -6  22  -2    2.30    1.50
  -6  22  -2   -1.60    2.10
  -6 -22   2   -0.10    2.20
  -6 -22   2    1.30    2.00
  -6  22  -2   -0.30    1.70
  -6  22  -2    1.20    2.00
   6  22   2   -0.10    1.90
   8 -22   2   14.90    2.50
  -8  22   2   13.00    2.10
  -8  22   2   15.70    3.30
   8 -22   2    9.10    2.30
  -8  22   2    9.40    3.60
   8  22  -2   15.30    3.00
   8  22  -2    7.80    2.90
  -8  22   2   13.40    2.50
   8 -22   2   10.80    3.00
  -8 -22  -2   19.90    3.20
   8 -22  -2   13.30    2.90
   8  22   2   10.50    2.90
  -8 -22   2   13.30    3.30
   8 -22  -2   14.20    2.70
  -8 -22   2   13.80    2.30
   8  22   2   13.00    2.90
  -8  22  -2   15.10    3.50
   8 -22  -2   10.30    2.40
  10  22  -2    0.40    3.50
  10 -22   2    3.10    2.60
  10  22  -2   -1.40    3.00
  10 -22   2    0.60    2.20
 -10 -22  -2    3.20    2.40
 -10  22   2    5.80    3.00
 -10 -22  -2   -3.60    3.40
 -10 -22   2    7.30    3.80
 -10  22  -2    0.10    4.70
  10 -22  -2    2.50    3.30
  10 -22  -2    5.30    2.40
 -10  22  -2    0.10    2.90
  10 -22  -2    8.90    2.80
  10  22   2    0.70    3.10
 -10 -22   2    2.20    2.30
  10  22   2    2.00    3.00
 -12  22   2    0.80    2.90
  12 -22   2    1.70    2.70
 -12 -22  -2   -1.90    2.90
  12 -22   2    4.70    3.80
  12  22  -2    4.00    3.60
 -12  22   2    4.00    4.20
  12 -22  -2    1.90    2.60
 -12  22  -2    3.70    4.20
 -12 -22   2    1.30    5.40
  12 -22  -2    2.80    3.80
 -12 -22   2    2.60    2.90
  12  22   2   -0.20    4.00
   1  23  -2  118.39    7.60
   1  23  -2  128.59    7.40
  -1  23   2  135.89    7.70
  -1 -23  -2  116.69    6.90
   1  23  -2  118.49    6.90
  -1  23   2  136.19    7.00
  -1  23   2  152.68    7.10
   1  23  -2  119.99    7.70
  -1 -23  -2  115.79    6.70
  -1 -23  -2  120.29    7.20
  -1  23   2  142.89    7.10
  -1  23   2  133.79    7.60
  -1  23   2  150.28    7.40
   1 -23   2  147.49    7.00
  -1  23  -2  137.29    7.60
  -1 -23   2  120.49    6.80
  -1  23  -2  135.89    6.90
   1  23   2  115.39    7.30
  -1  23  -2  147.59    7.50
   1  23   2  119.09    7.50
   1 -23  -2  138.19    6.90
   1  23   2  116.69    7.60
  -1 -23   2  109.79    6.80
  -1  23  -2  144.29    7.20
  -1  23  -2  143.39    7.90
  -1 -23   2  115.99    7.20
   1  23   2  119.89    7.00
  -3  23   2   57.59    4.80
  -3 -23  -2   63.49    3.70
  -3 -23  -2   62.99    4.50
   3  23  -2   55.99    4.20
   3  23  -2   60.29    4.70
  -3  23   2   61.59    4.50
  -3  23   2   57.79    3.90
   3  23  -2   59.59    4.70
  -3  23   2   61.49    4.20
  -3  23   2   55.39    4.00
  -3 -23  -2   57.29    4.20
   3 -23   2   54.49    4.00
  -3  23   2   54.39    4.40
   3  23  -2   62.99    5.40
  -3 -23   2   69.39    3.80
  -3 -23   2   63.89    4.20
   3  23   2   62.29    4.50
  -3 -23   2   62.19    4.40
   3  23   2   60.19    4.60
  -3  23  -2   59.29    4.10
  -3  23  -2   55.19    3.80
  -3  23  -2   57.89    4.00
  -3  23  -2   63.39    4.90
   3 -23  -2   55.59    4.10
   3  23   2   62.19    5.20
   3  23   2   56.69    4.20
  -3  23  -2   56.79    4.40
  -3  23  -2   52.79    4.30
  -5  23   2   49.40    3.70
  -5 -23  -2   46.50    4.20
  -5  23   2   55.79    4.20
   5  23  -2   54.89    4.60
  -5 -23  -2   43.00    3.40
  -5  23   2   53.29    4.50
  -5 -23  -2   46.10    4.20
  -5  23   2   55.99    4.10
   5 -23   2   47.80    3.80
   5  23  -2   46.00    4.10
  -5  23   2   46.90    4.40
   5  23  -2   49.50    4.80
   5  23  -2   54.99    5.40
   5 -23  -2   58.79    3.90
   5  23   2   42.30    4.90
  -5  23  -2   43.90    4.00
  -5  23  -2   46.70    3.90
   5 -23  -2   50.69    3.80
  -5  23  -2   50.39    3.80
   5  23   2   38.10    4.90
  -5  23  -2   38.10    4.20
  -5 -23   2   54.59    4.50
   5  23   2   50.49    4.40
  -5  23  -2   52.99    3.50
  -5 -23   2   45.90    4.40
   5  23   2   45.40    4.70
  -5 -23   2   47.20    3.80
  -5  23  -2   51.29    4.40
   7  23  -2    6.40    2.70
  -7 -23  -2    4.10    2.00
  -7  23   2    7.60    2.80
   7 -23   2    4.10    2.50
  -7  23   2    7.40    2.30
  -7  23   2    5.60    1.80
  -7  23   2    4.20    1.90
  -7 -23  -2    7.30    2.60
   7 -23   2    7.00    2.10
   7 -23   2    5.30    2.20
   7  23  -2    5.90    2.50
  -7  23   2    1.40    2.70
  -7  23  -2    6.20    2.90
  -7  23  -2    5.10    2.00
   7 -23  -2    6.70    2.10
   7  23   2    2.40    2.30
  -7 -23   2    5.30    1.90
  -7  23  -2    4.30    2.20
  -7 -23   2    3.90    2.50
  -7  23  -2    4.10    2.70
   7 -23  -2    4.80    2.30
  -7  23  -2    4.20    1.70
   7  23   2    5.00    2.40
  -9 -23  -2    4.50    3.20
   9 -23   2    1.80    2.70
  -9  23   2    9.00    3.70
  -9  23   2   10.30    3.20
   9 -23   2    6.10    2.50
   9  23  -2    7.60    3.10
   9  23  -2    3.80    2.80
  -9 -23  -2   -1.60    2.30
  -9 -23   2    6.40    2.30
   9 -23  -2    4.40    2.40
   9  23   2   -0.30    2.80
   9 -23  -2    5.20    2.70
   9  23   2    1.30    3.00
  -9 -23   2    3.20    3.20
  -9  23  -2    0.60    2.70
  -9  23  -2    9.20    4.20
   9 -23  -2    7.70    3.30
  11 -23   2    3.50    2.70
 -11  23   2    4.80    3.50
 -11 -23  -2    3.90    3.90
 -11 -23  -2    4.60    3.00
  11  23  -2    3.30    3.80
  11 -23   2    7.20    3.30
  11  23  -2   -4.50    3.20
  11  23   2    1.10    3.60
 -11 -23   2    1.90    2.80
 -11  23  -2    7.40    3.40
  11 -23  -2    5.00    2.70
 -11 -23   2   -1.10    4.10
  11 -23  -2    8.20    3.60
  11  23   2    2.30    3.90
   0 -24  -2    1.00    1.50
   0  24   2    0.60    1.50
   0  24   2   -3.70    2.00
   0 -24   2    0.60    1.70
   0  24   2    0.20    1.70
   0  24  -2    0.70    1.70
   0  24  -2   -2.90    2.10
   0  24  -2    1.80    1.90
   0  24  -2   -1.00    1.20
   0  24   2    0.80    1.80
   0 -24  -2   -0.30    1.70
   0 -24   2    2.30    1.60
   0  24  -2    1.40    1.30
   0  24  -2    2.10    1.50
   0  24   2    0.10    1.20
   2  24  -2    6.80    2.10
   2  24  -2    2.00    1.80
   2  24  -2    5.40    1.70
  -2  24   2    1.20    1.40
   2  24  -2    4.50    2.30
  -2  24   2    4.30    1.50
  -2  24   2    2.90    1.90
  -2 -24  -2    4.60    1.60
  -2 -24  -2    5.60    1.90
  -2  24   2    4.30    1.70
  -2 -24  -2    6.00    1.70
  -2  24   2   -0.10    1.70
  -2  24   2    5.00    1.70
   2 -24   2    4.30    1.70
  -2  24  -2    5.40    1.80
   2  24   2    3.40    1.80
  -2  24  -2    2.30    1.50
  -2 -24   2    6.50    1.90
   2 -24  -2    4.30    1.60
  -2  24  -2    1.70    1.60
  -2  24  -2    1.90    2.20
   2  24   2    3.00    1.60
  -2 -24   2   -0.70    1.60
  -2  24  -2    2.20    2.00
   2  24   2    2.50    2.10
   2  24   2    6.20    2.10
  -2 -24   2    1.80    1.60
  -2  24  -2    7.00    1.60
  -4  24   2    0.70    2.20
   4  24  -2   -0.50    2.60
  -4  24   2   -2.90    1.90
  -4 -24  -2   -0.10    1.60
   4 -24   2    0.40    1.70
  -4  24   2   -0.50    2.20
  -4  24   2    1.90    1.60
   4  24  -2    0.20    1.80
   4  24  -2    1.50    2.30
  -4 -24  -2   -1.00    2.10
  -4  24   2   -0.50    1.60
  -4  24   2   -1.50    1.50
   4  24  -2   -1.30    1.60
  -4 -24  -2    0.40    2.00
  -4  24  -2    1.10    2.20
  -4  24  -2    1.00    1.50
  -4 -24   2   -3.10    1.90
   4  24   2   -1.70    2.20
  -4  24  -2    0.30    1.80
  -4  24  -2   -3.00    2.10
  -4 -24   2   -2.00    1.80
  -4 -24   2    2.30    1.60
  -4  24  -2    0.30    1.40
  -4  24  -2   -2.20    1.60
   4  24   2    0.70    1.70
   4 -24  -2   -0.30    1.70
   4  24   2   -0.70    1.70
   4  24   2    3.10    2.20
   6 -24   2   32.20    3.40
  -6  24   2   25.80    3.60
  -6  24   2   31.00    3.20
  -6 -24  -2   34.50    3.00
   6  24  -2   36.40    4.00
  -6 -24  -2   33.60    4.10
   6 -24   2   34.10    3.60
  -6  24   2   36.40    4.20
  -6  24   2   32.80    3.60
  -6  24   2   25.70    4.10
   6  24  -2   34.90    4.30
   6  24   2   32.30    4.30
  -6  24  -2   28.50    4.00
   6 -24  -2   35.00    3.60
  -6  24  -2   34.90    3.50
  -6  24  -2   31.90    4.30
  -6 -24   2   27.00    4.10
   6 -24  -2   33.00    3.50
  -6  24  -2   37.00    4.40
   6  24   2   35.70    3.90
  -6  24  -2   32.50    3.40
  -6 -24   2   30.90    3.10
  -8  24   2    4.50    2.10
   8  24  -2   -0.60    2.50
   8 -24   2    6.50    2.40
  -8 -24  -2    9.20    3.20
  -8  24   2    7.40    2.60
  -8  24   2    3.60    3.30
   8 -24   2    2.40    3.00
  -8  24   2    9.70    3.80
  -8 -24  -2    8.60    2.30
  -8  24   2    5.90    2.40
   8 -24   2    7.50    2.40
   8  24  -2    2.20    2.70
  -8  24  -2    7.10    2.50
  -8  24  -2   10.70    3.50
  -8 -24   2    6.50    2.90
  -8 -24   2   10.70    2.30
  -8  24  -2    4.80    1.90
   8 -24  -2    3.60    2.20
  -8  24  -2    3.10    3.40
   8  24   2    5.10    3.20
  -8  24  -2    7.70    3.00
   8  24   2    5.80    2.70
   8 -24  -2    7.90    2.70
 -10 -24  -2    2.30    2.60
 -10  24   2    1.90    3.00
  10  24  -2   -4.20    3.20
 -10 -24  -2    0.90    3.90
  10 -24   2    4.30    3.10
  10 -24   2    2.00    2.40
  10  24  -2    1.70    3.60
  10 -24  -2    0.80    2.60
  10 -24  -2    0.60    4.30
  10 -24  -2    5.20    3.20
  10  24   2   -1.40    3.60
  10  24   2   -1.90    3.50
 -10  24  -2    1.50    3.00
 -10 -24   2    2.20    2.60
 -10 -24   2    4.20    4.00
  -1 -25  -2    1.20    1.50
   1  25  -2    2.50    2.10
   1  25  -2    1.80    1.40
  -1 -25  -2    2.10    1.70
  -1  25   2    2.60    1.50
   1  25  -2    1.60    2.50
  -1  25   2   -1.80    1.80
   1  25  -2   -1.90    1.70
   1 -25   2   -0.60    1.60
  -1  25   2    0.50    1.50
  -1  25   2   -1.50    2.00
  -1  25   2    1.70    1.80
  -1  25   2    0.80    2.00
  -1 -25  -2    2.90    1.60
  -1  25  -2   -0.60    1.30
  -1  25  -2   -0.40    1.80
  -1  25  -2    0.40    1.90
  -1 -25   2    0.50    1.60
   1  25   2   -0.30    1.90
   1  25   2    0.30    1.40
   1  25   2    1.20    2.10
  -1 -25   2    5.90    1.90
  -1  25  -2    2.60    2.40
   1  25   2    0.40    1.70
   1 -25  -2    1.80    1.90
  -1  25  -2    2.70    1.60
  -1 -25   2    3.40    1.60
  -1  25  -2    0.00    1.50
   3  25  -2  205.38   11.00
  -3  25   2  206.88   10.70
   3 -25   2  199.18   10.10
  -3 -25  -2  177.08   10.20
  -3 -25  -2  182.88    9.70
  -3 -25  -2  185.18   10.80
   3  25  -2  184.28   10.70
  -3  25   2  203.58   10.10
   3  25  -2  186.48   11.20
  -3  25   2  207.38   10.20
  -3  25   2  202.08   10.50
   3  25  -2  191.78   10.30
  -3  25   2  199.18   10.80
  -3  25   2  213.68   10.10
  -3  25  -2  199.58   10.60
  -3  25  -2  197.78   10.00
  -3  25  -2  197.28   10.60
  -3  25  -2  199.58   10.00
   3  25   2  174.98   11.10
  -3  25  -2  211.58   10.20
  -3  25  -2  194.38   10.90
   3  25   2  181.38   10.60
   3  25   2  191.78   10.90
  -3 -25   2  193.78   10.50
   3 -25  -2  192.18   10.00
   3  25   2  193.88   10.40
  -3 -25   2  178.28   10.20
   5 -25   2   32.20    3.60
  -5  25   2   36.00    3.30
  -5  25   2   32.30    3.30
  -5  25   2   33.50    4.00
  -5 -25  -2   35.90    3.20
  -5 -25  -2   32.40    4.10
  -5  25   2   32.20    3.80
   5  25  -2   37.00    4.30
  -5  25   2   41.30    4.30
   5  25  -2   30.50    3.90
  -5 -25  -2   40.60    4.10
  -5  25   2   38.20    4.60
   5  25   2   32.80    3.80
  -5 -25   2   41.10    3.20
   5  25   2   34.50    4.20
  -5  25  -2   35.30    4.40
  -5  25  -2   26.10    3.50
  -5 -25   2   36.40    4.10
  -5  25  -2   36.70    3.10
  -5 -25   2   44.00    4.20
  -5  25  -2   32.00    3.40
  -5  25  -2   25.10    3.50
   5 -25  -2   34.90    3.50
  -5  25  -2   33.70    3.80
  -7 -25  -2   37.30    4.60
  -7  25   2   38.00    5.10
  -7  25   2   36.10    3.80
   7  25  -2   35.20    4.60
   7 -25   2   30.50    4.00
   7 -25   2   37.30    4.00
  -7  25   2   45.90    4.00
  -7 -25  -2   31.90    3.90
  -7  25   2   49.40    4.70
   7  25  -2   37.30    4.80
  -7  25   2   49.90    5.30
  -7  25  -2   37.10    4.00
   7  25   2   30.40    4.60
  -7 -25   2   44.90    3.70
   7  25   2   33.80    4.90
   7 -25  -2   48.00    4.30
  -7  25  -2   32.00    3.70
  -7  25  -2   40.70    5.20
   7 -25  -2   37.30    3.80
  -7  25  -2   37.80    4.60
  -7 -25   2   38.70    4.70
  -7  25  -2   30.90    5.00
  -9 -25  -2   21.40    3.00
  -9  25   2   19.30    3.40
   9 -25   2   20.50    3.40
  -9  25   2    9.10    4.30
   9  25  -2   25.70    4.40
  -9 -25  -2   16.30    4.00
   9  25  -2   18.80    4.10
   9 -25   2   19.40    3.20
   9  25   2   16.90    4.10
  -9 -25   2   18.40    2.90
  -9  25  -2   18.10    3.40
   9 -25  -2   19.60    3.20
  -9  25  -2   13.40    4.80
   9  25   2   21.60    4.50
   9 -25  -2   24.70    3.70
  -9 -25   2   16.70    4.10
  11  25  -2    9.40    4.00
  11 -25   2   15.00    4.30
 -11  25   2   19.10    4.10
  11 -25   2    8.50    3.30
 -11 -25  -2   20.80    3.60
 -11 -25   2   14.20    5.50
  11 -25  -2   19.30    4.30
 -11 -25   2   14.00    3.30
  11  25   2   12.40    4.50
  11 -25  -2   14.70    4.20
 -11  25  -2   12.90    4.50
   0  26  -2  222.88   11.70
   0  26   2  231.48   12.30
   0  26   2  222.28   11.60
   0  26  -2  219.48   12.50
   0  26   2  236.18   12.10
   0  26  -2  233.78   12.40
   0 -26   2  239.28   11.50
   0  26  -2  222.38   12.00
   0  26   2  225.88   11.70
   0  26  -2  227.18   11.60
   0  26   2  221.48   12.30
   0 -26  -2  236.48   11.90
   0  26  -2  223.88   11.50
  -2  26   2    3.20    1.60
  -2  26   2    0.80    1.70
   2  26  -2    3.00    1.80
  -2 -26  -2    0.90    1.80
  -2  26   2   -0.90    2.40
  -2  26   2    2.40    1.60
   2  26  -2    1.90    2.00
   2  26  -2    3.20    2.20
  -2 -26  -2    3.20    2.70
  -2 -26  -2   -0.10    1.70
   2 -26   2    3.30    1.90
  -2  26   2    0.90    2.00
   2  26  -2    4.80    2.70
  -2  26   2    6.10    2.30
  -2  26  -2    2.90    2.80
   2  26   2    4.20    2.30
   2 -26  -2    0.40    1.80
  -2  26  -2    4.30    1.80
  -2  26  -2    2.70    2.00
  -2 -26   2    2.70    1.80
  -2  26  -2    2.90    1.80
   2  26   2    1.40    1.90
  -2  26  -2    3.20    2.20
   2  26   2    4.20    1.90
  -2 -26   2    3.40    1.80
  -2 -26   2    6.10    2.10
  -2  26  -2    1.50    1.60
   2  26   2    1.70    2.40
  -4  26   2   26.80    3.50
  -4 -26  -2   34.50    3.70
  -4 -26  -2   30.80    3.00
  -4  26   2   22.50    3.60
   4  26  -2   29.20    3.90
  -4  26   2   30.30    3.30
  -4  26   2   33.80    4.70
   4 -26   2   25.50    3.30
  -4  26   2   28.40    3.80
  -4  26   2   28.30    3.10
  -4 -26  -2   29.80    4.10
   4 -26  -2   26.90    3.30
  -4  26  -2   22.90    3.50
  -4  26  -2   25.30    2.80
   4  26   2   31.30    4.00
  -4 -26   2   33.40    3.80
  -4  26  -2   28.70    3.20
  -4 -26   2   34.40    3.20
  -4 -26   2   24.70    3.70
  -4  26  -2   23.80    3.40
   4  26   2   28.00    3.50
  -4  26  -2   27.60    3.50
  -4  26  -2   27.40    3.70
   6 -26   2    9.10    2.30
   6  26  -2    9.90    3.10
  -6  26   2    9.70    2.40
  -6  26   2   12.60    3.30
  -6  26   2   11.50    2.40
  -6 -26  -2    7.90    2.90
  -6 -26  -2   10.90    2.20
  -6  26   2   10.10    3.10
  -6  26   2    9.30    2.30
  -6  26   2    8.60    3.20
   6  26  -2   11.10    2.90
   6 -26  -2   14.20    2.50
  -6  26  -2    9.00    2.30
  -6  26  -2    8.10    3.30
  -6 -26   2    9.90    3.00
   6  26   2   10.60    2.80
  -6  26  -2    7.90    2.10
  -6  26  -2   10.10    3.20
  -6  26  -2   13.70    3.00
   6  26   2   14.70    3.00
  -6 -26   2   10.90    2.30
  -6  26  -2    9.00    2.40
  -8 -26  -2   16.00    2.90
   8  26  -2   13.40    3.50
  -8 -26  -2   12.70    3.70
  -8  26   2   15.70    2.80
   8 -26   2   17.00    3.10
  -8  26   2    9.80    4.20
   8  26  -2   12.90    3.60
  -8  26   2   18.70    3.10
   8 -26   2   15.70    2.90
   8 -26  -2   12.00    3.00
  -8 -26   2   15.50    3.80
  -8  26  -2   16.80    2.60
  -8  26  -2   14.50    4.20
   8  26   2   18.10    4.10
   8 -26  -2   16.00    3.20
  -8 -26   2   17.60    2.90
  -8  26  -2   14.80    3.00
   8  26   2   15.10    3.60
 -10  26   2    3.00    3.30
  10  26  -2   -2.50    3.80
  10 -26   2    1.90    3.40
 -10 -26  -2   -1.00    4.10
  10 -26   2   -0.90    2.40
 -10 -26  -2    3.10    2.80
  10 -26  -2    5.80    3.60
  10 -26  -2    1.10    2.70
  10  26   2   -2.40    3.90
  10  26   2    2.00    3.80
 -10 -26   2   -2.10    4.10
 -10 -26   2    3.50    2.70
   1  27  -2   70.79    5.60
  -1 -27  -2   59.49    5.30
   1  27  -2   58.59    6.20
  -1  27   2   83.39    4.90
  -1  27   2   85.49    5.70
  -1  27   2   66.59    5.70
   1  27  -2   66.99    5.40
  -1 -27  -2   59.19    5.00
   1  27  -2   66.19    4.70
  -1 -27  -2   59.39    4.80
  -1  27   2   72.09    4.90
  -1  27   2   83.79    5.00
  -1  27   2   75.19    5.40
   1 -27   2   76.99    4.80
   1  27   2   62.59    5.30
   1  27   2   65.69    4.70
  -1  27  -2   69.49    4.60
  -1  27  -2   69.99    5.40
  -1  27  -2   74.49    6.10
  -1  27  -2   62.59    5.70
  -1 -27   2   66.59    5.00
  -1 -27   2   65.49    4.50
   1  27   2   59.89    4.80
  -1 -27   2   64.29    4.70
   1  27   2   57.39    5.70
   1  27   2   56.69    5.30
   1 -27  -2   74.09    4.60
  -1  27  -2   72.89    5.40
  -1  27  -2   83.99    4.80
   3 -27   2  134.89    7.60
  -3 -27  -2  136.19    7.20
   3  27  -2  139.19    7.90
  -3  27   2  130.69    7.50
  -3  27   2  133.59    7.70
  -3  27   2  139.39    8.20
  -3  27   2  130.19    8.60
  -3  27   2  133.99    8.20
  -3 -27  -2  130.49    8.00
  -3 -27  -2  132.59    7.80
   3  27  -2  138.09    8.40
  -3  27   2  141.19    7.60
   3  27   2  140.99    8.00
  -3  27  -2  136.79    7.50
   3  27   2  138.49    8.40
  -3  27  -2  122.99    8.50
  -3 -27   2  134.09    7.90
  -3  27  -2  121.99    8.10
  -3 -27   2  129.49    7.70
  -3 -27   2  142.09    7.30
  -3  27  -2  138.39    8.10
  -3  27  -2  129.99    8.20
  -3  27  -2  135.79    7.40
   3 -27  -2  135.69    7.50
  -5  27   2   93.69    6.90
  -5  27   2   82.99    6.20
  -5  27   2   91.59    6.80
  -5  27   2   88.09    6.30
  -5 -27  -2   83.09    5.40
  -5  27   2   99.39    5.80
  -5  27   2   96.39    5.80
  -5 -27  -2   91.69    6.40
   5  27  -2   89.19    6.30
   5  27  -2   92.49    6.70
   5 -27   2   90.59    5.90
  -5  27  -2   95.59    6.30
   5  27   2   86.29    6.60
  -5 -27   2   82.39    5.40
  -5  27  -2   91.29    6.00
  -5  27  -2  103.39    5.80
  -5  27  -2   91.79    6.70
   5 -27  -2   83.69    5.70
  -5  27  -2   90.39    6.90
  -5  27  -2   95.69    5.80
   5  27   2   87.39    6.30
  -5 -27   2   74.39    6.30
  -7 -27  -2   15.40    3.50
  -7 -27  -2   10.00    2.50
  -7  27   2   15.40    3.40
  -7  27   2    9.70    3.70
  -7  27   2   10.80    3.90
   7  27  -2   12.20    3.30
   7 -27   2   10.40    2.70
  -7  27   2   11.40    2.80
  -7  27   2    7.80    2.50
   7  27  -2   10.20    3.20
  -7 -27   2   17.10    2.70
   7 -27  -2    9.70    2.50
   7 -27  -2   11.20    2.80
  -7  27  -2   11.90    2.50
   7  27   2   11.00    3.60
  -7  27  -2   12.60    2.70
   7  27   2   10.60    3.60
  -7 -27   2   14.90    3.40
  -7  27  -2   13.10    3.40
  -7  27  -2   12.40    3.60
  -7  27  -2   13.10    2.70
   9  27  -2   62.59    6.60
   9 -27   2   52.89    5.30
  -9 -27  -2   55.29    5.10
  -9  27   2   58.79    5.70
   9 -27   2   58.99    5.70
  -9 -27  -2   55.39    6.50
   9  27  -2   57.39    6.40
   9  27   2   55.59    6.80
  -9 -27   2   56.19    6.60
  -9  27  -2   57.09    5.80
  -9 -27   2   61.39    5.10
   9 -27  -2   60.19    5.20
   9  27   2   51.19    6.70
   9 -27  -2   55.09    5.80
  11 -27   2   -1.00    4.20
  11  27  -2   -5.80    3.80
  11 -27  -2    9.20    4.70
 -11  27  -2   -1.10    4.10
  11  27   2    5.30    4.60
 -11 -27   2    2.80    3.20
   0  28   2   -2.60    2.60
   0  28   2    0.00    1.70
   0  28  -2    2.10    2.00
   0  28   2   -0.50    1.70
   0  28   2   -0.60    2.00
   0  28  -2    0.70    1.70
   0  28  -2   -0.90    1.70
   0 -28   2    3.10    2.10
   0 -28  -2   -0.60    2.00
   0 -28  -2    2.00    1.80
   0  28   2    0.20    2.20
   0  28  -2   -5.60    2.80
   0  28  -2    2.60    2.60
   0  28   2    2.70    2.60
   0  28  -2   -3.20    2.00
  -2  28   2   39.30    3.80
  -2  28   2   42.10    4.70
  -2 -28  -2   45.10    4.10
   2 -28   2   49.30    3.90
  -2 -28  -2   37.80    4.20
  -2  28   2   38.60    4.10
   2  28  -2   44.30    4.60
   2  28  -2   44.60    4.00
  -2 -28  -2   36.30    4.60
  -2  28   2   35.20    5.20
  -2  28   2   38.00    5.70
  -2  28  -2   44.00    4.60
  -2  28  -2   38.40    3.50
  -2 -28   2   30.50    3.90
  -2  28  -2   48.00    3.90
  -2  28  -2   37.50    3.80
   2  28   2   44.00    4.50
   2 -28  -2   42.60    3.70
  -2 -28   2   53.99    4.40
  -2  28  -2   36.50    4.70
  -2  28  -2   34.60    5.30
  -2 -28   2   42.50    3.70
  -4  28   2   28.00    3.80
   4 -28   2   26.90    3.20
  -4 -28  -2   24.20    3.20
   4  28  -2   34.30    4.20
  -4  28   2   28.10    3.30
  -4  28   2   30.20    4.00
  -4 -28  -2   30.10    3.90
  -4  28   2   29.40    4.10
   4  28  -2   24.60    3.80
  -4  28   2   33.10    5.10
  -4  28  -2   24.30    4.00
  -4  28  -2   25.60    3.30
  -4  28  -2   26.40    3.90
  -4  28  -2   23.90    3.90
  -4 -28   2   24.60    3.40
  -4 -28   2   23.20    3.30
  -4 -28   2   25.40    3.30
   4  28   2   25.60    3.60
  -4  28  -2   27.30    4.00
   4 -28  -2   31.40    3.50
  -4  28  -2   26.60    3.40
   4  28   2   23.10    3.70
   6  28  -2    4.60    2.80
  -6  28   2    3.90    2.50
  -6  28   2    2.40    2.50
  -6 -28  -2    5.30    3.10
  -6  28   2   -0.70    3.20
  -6  28   2    2.30    3.30
  -6  28   2   -0.80    3.40
   6 -28   2    4.50    2.40
   6  28  -2    0.70    2.70
  -6  28  -2   -2.20    2.10
  -6  28  -2    3.30    2.10
   6  28   2   -0.80    2.70
  -6 -28   2    0.70    2.10
  -6  28  -2    1.80    3.30
  -6  28  -2    0.70    3.40
  -6 -28   2    3.30    3.10
   6  28   2    4.60    2.70
   6 -28  -2    3.50    2.30
  -6  28  -2    3.40    2.40
  -8 -28  -2    8.50    2.80
   8 -28   2    6.70    2.70
   8  28  -2    7.50    3.30
  -8  28   2    6.40    2.70
  -8  28   2    0.00    2.80
   8 -28   2    7.20    3.00
   8  28  -2    2.10    3.50
  -8 -28  -2   11.70    3.80
   8  28   2    2.00    3.50
   8 -28  -2    1.00    2.80
  -8 -28   2    7.30    3.70
   8  28   2    6.60    3.70
  -8  28  -2    3.60    4.50
  -8  28  -2    7.00    2.80
  -8  28  -2    1.30    2.60
  -8 -28   2    4.50    2.80
   8 -28  -2    2.60    2.70
  -8  28  -2    6.30    3.20
  10  28  -2   13.70    4.40
  10 -28   2   11.30    3.90
  10 -28   2   20.00    4.10
 -10  28   2   21.80    4.30
 -10 -28   2   12.40    3.50
  10 -28  -2   16.40    4.20
 -10  28  -2   10.50    4.00
  10  28   2   12.00    4.80
   1  29  -2   41.40    3.80
   1 -29   2   29.80    3.60
   1  29  -2   36.50    4.40
  -1  29   2   30.00    4.40
   1  29  -2   33.20    3.60
  -1  29   2   32.10    4.10
  -1  29   2   26.70    4.00
  -1 -29  -2   43.10    3.60
  -1  29   2   37.20    4.90
  -1  29   2   25.90    3.50
  -1  29   2   33.60    3.80
   1  29   2   44.60    4.50
  -1 -29   2   46.50    4.20
   1 -29  -2   31.50    3.60
  -1 -29   2   43.20    3.70
  -1  29  -2   33.70    3.70
  -1  29  -2   40.90    5.70
  -1  29  -2   29.60    3.40
  -1  29  -2   35.10    3.70
   1  29   2   47.40    4.30
  -1  29  -2   36.60    4.50
  -3  29   2   13.70    2.80
   3  29  -2   13.90    3.00
  -3  29   2   13.30    3.50
  -3  29   2   17.10    2.60
  -3  29   2    9.00    3.30
   3 -29   2   14.00    2.60
  -3 -29  -2   12.90    3.00
  -3  29   2   12.90    2.60
   3  29  -2   13.10    2.80
   3  29   2   14.70    2.70
  -3  29  -2   10.70    2.60
  -3  29  -2    9.80    3.20
   3  29   2   10.40    2.90
   3 -29  -2   10.80    2.50
  -3  29  -2   12.40    2.40
  -3 -29   2    8.70    2.80
  -3 -29   2   12.30    2.80
  -3 -29   2   17.10    2.50
  -3  29  -2   16.60    2.80
  -5 -29  -2    8.00    3.30
  -5  29   2    7.50    3.80
   5 -29   2    4.50    2.40
  -5  29   2    9.80    2.40
   5  29  -2   10.40    3.10
  -5  29   2    9.30    3.80
   5  29  -2    9.40    3.20
  -5  29   2   10.40    2.70
  -5  29   2    9.70    3.10
  -5  29  -2    6.50    2.30
  -5  29  -2    5.40    2.20
   5  29   2    7.60    2.70
   5 -29  -2    8.10    2.30
  -5  29  -2   10.40    3.80
  -5 -29   2    9.90    2.90
  -5  29  -2   11.60    3.10
  -5 -29   2    9.50    2.50
   5  29   2    8.10    3.00
  -5  29  -2    7.60    2.70
  -7 -29  -2   15.10    2.90
  -7 -29  -2   21.00    3.80
   7  29  -2   10.90    3.80
   7  29  -2   10.10    3.90
  -7  29   2   18.50    3.00
  -7  29   2   17.30    3.10
  -7  29   2   12.50    2.90
   7 -29   2   13.90    3.00
  -7  29   2   21.90    4.80
   7  29   2   14.40    3.70
  -7  29  -2   20.50    4.10
  -7  29  -2   15.90    3.10
  -7 -29   2   13.70    4.10
  -7  29  -2   13.60    2.90
   7 -29  -2   17.80    3.10
   7  29   2   18.10    3.90
  -7 -29   2   17.60    3.10
   9 -29   2   34.30    4.50
   9  29  -2   30.30    5.50
   9 -29   2   29.50    3.90
  -9  29   2   30.20    4.40
  -9 -29  -2   28.40    5.00
   9  29  -2   28.40    4.80
  -9 -29   2   16.60    5.00
  -9  29  -2   27.70    4.20
   9  29   2   23.20    4.80
   9  29   2   22.70    5.10
  -9 -29   2   31.50    3.90
   9 -29  -2   31.50    4.20
   9 -29  -2   31.00    4.60
   0  30  -2  216.18   11.50
   0  30   2  224.38   12.50
   0 -30  -2  221.18   11.30
   0  30   2  211.08   12.20
   0  30   2  208.58   11.60
   0  30  -2  232.68   12.40
   0  30  -2  206.48   11.50
   0  30  -2  223.58   11.70
   0  30   2  220.28   11.60
   0 -30   2  226.38   11.40
   0 -30  -2  235.58   11.90
  -2  30   2   -1.10    2.60
   2  30  -2    0.20    2.50
  -2 -30  -2    4.60    2.60
  -2  30   2    1.20    2.60
   2 -30   2    2.90    2.20
  -2 -30  -2    4.70    2.80
  -2  30   2    2.30    2.30
  -2 -30  -2    4.30    2.30
   2  30  -2    2.40    2.30
  -2  30   2    4.70    2.30
  -2  30  -2    5.20    2.10
   2  30   2    2.80    2.60
  -2 -30   2    7.60    2.60
  -2  30  -2   -2.30    3.90
  -2  30  -2   -0.30    2.40
   2  30   2   10.00    2.70
  -2 -30   2    3.20    2.60
  -2 -30   2    2.60    2.20
  -2  30  -2    4.80    2.50
   2 -30  -2    2.60    2.40
  -2  30  -2    3.10    2.00
  -4  30   2    1.70    3.40
  -4  30   2    2.60    3.20
  -4 -30  -2    3.20    2.40
  -4  30   2    4.60    2.30
  -4 -30  -2   -0.60    2.70
  -4  30   2    2.80    3.00
   4  30  -2    2.00    2.80
   4  30  -2    4.10    2.80
   4 -30   2    4.50    2.40
  -4 -30   2    5.00    2.50
  -4  30  -2    6.60    3.00
  -4  30  -2   -0.50    3.00
  -4  30  -2    3.90    4.40
   4  30   2    0.30    2.60
  -4  30  -2    5.90    2.20
   4  30   2    2.30    2.70
  -4  30  -2    5.40    2.20
   4 -30  -2    6.10    2.40
  -4 -30   2    3.50    2.80
   6  30  -2    6.90    3.40
  -6 -30  -2    7.60    2.70
  -6  30   2    7.20    3.90
  -6  30   2    2.20    2.60
   6 -30   2    6.30    2.60
   6  30  -2    1.40    3.10
  -6 -30  -2   12.80    3.70
  -6  30   2    8.10    2.50
  -6  30   2    5.80    2.90
  -6  30  -2    3.30    2.40
  -6  30  -2    2.30    2.30
   6  30   2    2.70    3.20
  -6 -30   2    3.90    3.30
  -6 -30   2    6.40    2.70
  -6  30  -2    6.30    3.00
  -6  30  -2    5.80    4.20
   6 -30  -2    2.90    2.50
  -6  30  -2    8.90    4.00
   6  30   2    8.40    3.50
  -8  30   2    1.70    3.20
   8  30  -2    2.90    4.20
  -8 -30  -2    1.60    3.80
  -8  30   2    0.10    2.90
   8 -30   2   -0.50    2.70
  -8 -30  -2    2.30    3.80
   8  30  -2    3.90    3.60
   8 -30  -2    2.30    2.80
  -8  30  -2    2.10    2.80
   8  30   2   -0.50    3.80
  -8  30  -2    2.90    3.30
   8  30   2    4.40    3.90
  -8 -30   2    6.90    3.10
  -8 -30   2    5.10    4.40
  -1 -31  -2   74.29    5.30
  -1  31   2   76.39    5.50
   1  31  -2   73.09    5.40
   1 -31   2   83.19    5.50
  -1 -31  -2   78.49    5.80
   1  31  -2   76.69    6.40
  -1  31   2   70.69    6.30
  -1  31   2   86.09    5.60
  -1  31   2   85.69    5.80
   1  31  -2   71.09    5.80
   1  31   2   74.09    6.40
   1 -31  -2   81.59    5.40
  -1  31  -2   80.99    5.60
  -1  31  -2   83.59    5.60
  -1 -31   2   77.99    5.30
   1  31   2   73.19    5.50
  -1  31  -2   73.39    5.40
  -1 -31   2   79.19    5.90
  -1  31  -2   71.59    6.20
  -3 -31  -2   65.09    5.70
  -3  31   2   68.99    5.70
  -3  31   2   80.09    5.10
   3  31  -2   63.49    5.40
  -3  31   2   71.79    6.00
  -3 -31  -2   62.99    4.90
  -3  31   2   61.49    5.10
   3  31  -2   70.19    6.20
   3 -31   2   70.29    5.20
  -3  31  -2   64.79    5.80
   3 -31  -2   62.29    5.00
  -3 -31   2   56.79    5.70
  -3  31  -2   61.59    5.50
  -3  31  -2   62.59    5.00
   3  31   2   61.39    5.90
  -3  31  -2   68.69    5.20
  -3 -31   2   57.69    4.90
   3  31   2   69.49    5.60
  -5  31   2   49.80    7.10
   5  31  -2   43.40    5.50
  -5  31   2   49.30    5.40
  -5  31   2   51.89    4.80
   5  31  -2   40.70    5.40
  -5 -31  -2   46.40    5.70
   5 -31   2   57.99    5.10
  -5  31   2   55.29    4.80
  -5 -31  -2   51.49    4.60
   5 -31  -2   48.80    4.70
  -5  31  -2   56.59    5.60
  -5 -31   2   48.00    4.70
  -5 -31   2   47.30    5.30
   5  31   2   45.10    5.40
   5  31   2   52.69    5.90
  -5  31  -2   51.89    4.70
  -5  31  -2   55.79    7.00
  -5  31  -2   49.30    6.30
  -5  31  -2   58.99    4.90
  -7  31   2   93.19    6.50
   7 -31   2   89.39    6.50
   7  31  -2   73.99    7.60
  -7 -31  -2   96.49    6.30
   7  31  -2   89.19    7.70
  -7  31   2   96.19    6.60
  -7 -31  -2   93.59    7.60
  -7  31   2   80.69    6.80
   7  31   2   88.19    7.80
  -7  31  -2   77.99    6.80
  -7  31  -2   85.69    6.70
  -7 -31   2   92.99    6.30
  -7 -31   2   92.39    7.50
   7 -31  -2   87.69    6.40
   7  31   2   73.79    7.50
  -7  31  -2   84.59    6.40
  -9  31   2   23.60    4.10
   9 -31   2   19.70    4.10
  -9  31   2   18.90    4.30
   9  31  -2   13.50    5.50
   9  31   2   14.90    5.70
  -9 -31   2   16.70    4.00
  -9  31  -2   19.60    4.60
  -9  31  -2   21.30    4.50
   0  32  -2    0.70    2.20
   0  32  -2    3.30    2.70
   0  32   2    0.30    2.60
   0  32   2    3.70    2.50
   0  32   2    0.40    2.20
   0  32  -2    0.40    2.80
   0 -32  -2    1.70    2.30
   0  32  -2   -1.50    3.60
   0 -32   2    3.20    2.50
   2  32  -2   56.99    4.80
  -2  32   2   47.10    4.60
  -2 -32  -2   42.60    4.30
  -2  32   2   34.50    5.30
   2  32  -2   49.60    5.60
   2 -32   2   52.79    4.60
  -2  32   2   54.19    5.60
  -2  32   2   45.10    4.50
  -2 -32  -2   56.29    5.20
  -2 -32   2   53.69    5.10
  -2 -32   2   43.50    4.50
  -2  32  -2   48.50    4.40
  -2  32  -2   39.80    4.90
  -2  32  -2   46.00    5.20
   2 -32  -2   50.29    4.60
   2  32   2   49.99    5.60
  -2  32  -2   42.90    4.50
   2  32   2   50.89    4.80
  -4  32   2    8.60    2.60
  -4  32   2    4.90    2.80
   4 -32   2    6.50    2.80
  -4 -32  -2   11.20    3.40
  -4 -32  -2    3.10    2.70
   4  32  -2    8.40    3.30
  -4  32   2   12.00    3.40
   4  32  -2    7.50    3.00
  -4  32  -2    2.40    3.00
  -4 -32   2    5.60    2.80
   4  32   2    4.20    2.90
   4 -32  -2   13.70    2.90
   4  32   2   11.60    3.60
  -4  32  -2    6.60    2.60
  -4  32  -2   11.40    2.60
  -4 -32   2    2.60    3.10
  -4  32  -2    4.20    3.40
   6 -32   2   59.09    5.50
  -6  32   2   54.99    5.50
   6  32  -2   75.49    6.80
  -6  32   2   65.89    6.20
  -6 -32  -2   60.19    5.50
  -6 -32  -2   55.19    6.60
  -6  32   2   71.79    7.80
   6  32  -2   68.09    7.20
  -6  32   2   67.19    5.70
   6  32   2   67.79    6.80
   6 -32  -2   62.29    5.40
  -6  32  -2   56.69    6.80
   6  32   2   72.49    6.50
  -6  32  -2   67.19    8.00
  -6  32  -2   56.19    8.80
  -6 -32   2   53.59    6.10
  -6 -32   2   53.79    5.40
  -6  32  -2   70.79    5.50
  -6  32  -2   53.99    5.40
  -8  32   2    0.30    3.40
   8  32  -2    3.40    4.70
   8 -32   2    2.70    3.20
   8  32  -2    4.40    4.00
  -8  32   2    7.50    3.30
   8  32   2    3.60    4.20
   8 -32  -2    1.30    2.90
  -8 -32   2    2.20    3.50
   8  32   2    1.20    4.60
  -8  32  -2    8.10    3.40
  -8  32  -2    4.40    3.30
   1  33  -2   15.50    3.20
  -1  33   2   17.10    3.20
  -1 -33  -2   16.20    3.50
   1  33  -2   14.60    3.40
   1  33  -2   20.80    3.20
  -1 -33  -2   22.90    3.10
   1 -33   2   17.40    3.00
  -1  33   2   16.50    3.10
  -1  33   2   21.10    3.90
  -1 -33   2   20.50    3.30
  -1  33  -2   17.90    3.10
  -1  33  -2   15.30    3.30
   1  33   2   19.90    3.20
   1 -33  -2   22.90    3.30
   1  33   2   18.20    3.90
  -1  33  -2   11.60    3.40
  -1  33  -2   18.80    3.10
  -3  33   2   31.60    4.10
   3 -33   2   22.10    3.30
  -3  33   2   17.10    3.80
   3  33  -2   20.20    3.60
  -3  33   2   24.90    3.50
  -3 -33  -2   18.50    3.20
  -3 -33  -2   20.60    3.60
   3  33  -2   12.50    3.90
   3 -33  -2   20.50    3.30
  -3  33  -2   19.30    3.80
   3  33   2   25.40    4.00
  -3  33  -2   21.70    4.90
  -3 -33   2   20.20    3.20
   3  33   2   16.80    4.20
  -3  33  -2   15.10    3.70
  -3  33  -2   28.50    4.10
  -3 -33   2   22.40    3.70
  -5 -33  -2   -0.80    3.30
   5 -33   2    0.40    2.70
   5  33  -2    2.40    3.40
  -5  33   2    0.30    3.30
  -5 -33  -2    2.50    3.00
   5  33  -2    2.80    3.50
  -5  33   2    2.90    2.80
  -5  33   2   -0.70    3.00
  -5  33  -2    4.80    3.90
  -5 -33   2    6.50    3.50
   5  33   2    1.10    3.20
  -5  33  -2    1.50    2.80
  -5  33  -2    0.40    3.50
   5 -33  -2    4.10    2.80
   5  33   2    2.10    3.40
  -5  33  -2    1.60    2.80
  -5 -33   2    5.90    2.90
   7 -33   2   68.99    6.00
  -7 -33  -2   83.79    9.90
  -7  33   2   75.59    6.40
  -7  33   2   72.59    6.60
  -7  33   2   79.59    6.50
   7  33  -2   75.79    7.80
   7  33  -2   64.99    7.10
   7 -33  -2   65.09    5.90
  -7 -33   2   73.29    6.30
   7  33   2   65.89    7.60
  -7  33  -2   76.89    6.50
  -7 -33   2   55.59    7.20
  -7  33  -2   74.19    6.30
   7  33   2   76.69    7.90
   0  34  -2  205.88   11.30
   0 -34  -2  197.58   10.90
   0  34  -2  200.88   12.30
   0  34  -2  201.48   11.30
   0  34   2  211.18   12.60
   0  34   2  201.38   11.40
   0 -34   2  206.98   11.00
   0  34   2  206.78   11.30
   2  34  -2    2.60    2.90
   2  34  -2    7.20    3.00
  -2 -34  -2   10.00    2.90
  -2  34   2   10.80    3.60
  -2  34   2    6.00    2.90
  -2  34   2    8.60    2.80
  -2 -34  -2    6.70    3.40
   2 -34   2    8.60    3.00
   2  34  -2    6.40    3.40
  -2  34  -2    4.90    2.70
  -2 -34   2    5.90    3.20
   2  34   2    6.40    3.40
   2  34   2    9.30    3.20
  -2 -34   2    6.30    2.90
  -2  34  -2    8.30    2.70
   2 -34  -2    9.60    3.00
  -2  34  -2    4.50    3.40
  -2  34  -2    2.30    3.60
  -4  34   2   12.50    3.10
  -4 -34  -2    9.10    3.60
   4  34  -2   18.60    4.00
  -4 -34  -2   10.40    3.30
   4  34  -2   15.50    4.00
  -4  34   2   15.40    3.70
   4 -34   2   21.30    3.50
  -4  34   2   21.10    3.70
  -4  34  -2   19.20    3.70
   4  34   2   17.10    4.20
  -4 -34   2   20.70    3.50
  -4  34  -2   10.00    4.20
  -4  34  -2   18.80    3.20
   4 -34  -2   18.50    3.40
  -4  34  -2   11.60    3.20
   4  34   2   13.60    4.10
  -4 -34   2   18.60    4.00
   6  34  -2   -0.20    3.60
   6  34  -2    3.40    4.10
  -6 -34  -2    0.80    3.90
  -6  34   2    5.90    3.30
  -6  34   2    2.10    3.30
   6 -34   2    6.70    2.80
  -6  34   2   -1.00    3.70
   6  34   2    1.90    3.80
  -6  34  -2   -0.80    3.10
   6 -34  -2   -0.30    2.90
  -6 -34   2   -0.40    3.80
  -6  34  -2    2.20    3.20
  -6 -34   2    3.90    3.40
   6  34   2    3.60    3.90
  -6  34  -2   -0.90    3.40
  -1  35   2    4.70    2.90
   1  35  -2    8.00    3.10
   1  35  -2    2.10    3.20
   1  35  -2   11.70    3.00
  -1 -35  -2    7.60    2.90
  -1  35   2    3.50    3.40
  -1  35   2    6.60    2.90
   1 -35   2    8.70    2.90
  -1 -35  -2   12.10    3.50
   1  35   2    7.40    3.10
   1  35   2    5.80    3.40
  -1 -35   2    8.20    3.00
   1 -35  -2    5.20    2.90
  -1  35  -2    5.20    2.80
  -1  35  -2    5.40    2.90
  -1  35  -2    2.90    3.30
   1  35   2    6.30    2.70
   3  35  -2   12.00    3.50
  -3  35   2   13.70    3.50
   3  35  -2   10.80    3.80
  -3 -35  -2   19.30    3.50
  -3 -35  -2   16.50    3.90
   3 -35   2   16.30    3.40
  -3  35   2   16.20    4.20
  -3  35   2   20.40    3.50
   3 -35  -2   15.80    3.30
   3  35   2    9.90    4.00
  -3  35  -2   12.10    3.20
  -3 -35   2   14.00    3.40
  -3  35  -2   17.50    3.40
  -3  35  -2    7.70    3.60
   3  35   2    9.40    3.60
  -3 -35   2   18.10    3.80
  -5 -35  -2   10.70    3.60
   5 -35   2   11.00    3.30
  -5  35   2    9.40    3.30
  -5  35   2    9.60    3.90
   5  35  -2    9.10    4.30
   5  35  -2    9.80    4.10
  -5  35   2   13.90    3.40
  -5 -35  -2   14.80    4.10
   5  35   2    6.80    4.10
  -5  35  -2    9.70    3.30
  -5 -35   2   13.10    3.90
   5 -35  -2   12.60    3.20
   5  35   2    5.80    3.90
  -5  35  -2    5.60    4.00
  -5  35  -2   11.00    3.50
  -5 -35   2   12.60    3.50
   7  35  -2   13.20    5.30
  -7  35   2   17.60    4.10
  -7  35   2   15.10    4.20
  -7  35  -2   13.10    3.90
   7 -35  -2    8.60    3.40
  -7 -35   2   12.40    4.00
   0  36  -2   -0.40    3.00
   0  36   2   -2.50    3.50
   0  36   2   -0.80    2.90
   0  36  -2    2.90    3.00
   0 -36   2    1.50    2.80
   0  36  -2   -0.20    3.50
   0 -36  -2    3.20    3.10
   0  36   2    4.40    3.10
  -2 -36  -2   -1.40    3.10
  -2  36   2   -4.50    2.90
  -2  36   2   -4.70    3.50
   2  36  -2   -1.60    3.80
   2  36  -2    1.90    3.30
  -2 -36  -2   -5.10    3.30
  -2  36   2    4.80    3.00
   2 -36   2    1.80    3.00
   2  36  -2    2.40    2.80
   2  36   2   -0.70    3.60
  -2  36  -2   -6.50    3.30
  -2  36  -2    6.30    2.90
  -2  36  -2   -3.40    2.70
   2  36   2   -1.30    3.40
  -2 -36   2   -3.10    3.00
  -2 -36   2    4.90    3.40
   2 -36  -2    1.70    3.00
  -4 -36  -2    3.20    4.00
  -4  36   2   -0.70    2.90
  -4  36   2   -0.60    3.90
  -4  36   2    3.30    3.30
  -4 -36  -2    3.00    3.60
   4  36  -2    0.50    3.80
   4  36  -2    3.70    3.90
   4 -36   2    0.80    3.00
   4 -36  -2   -1.00    2.90
   4  36   2   -1.10    3.80
  -4  36  -2    1.70    4.00
  -4 -36   2    7.50    4.10
   4  36   2    5.60    3.80
  -4  36  -2    2.00    3.20
  -4  36  -2    3.30    3.00
  -4 -36   2   -0.20    3.40
   6 -36   2    0.60    3.10
   6  36  -2    5.80    4.80
  -6  36   2   -3.80    3.70
  -6  36   2   -1.40    4.00
  -6  36   2   -2.10    3.70
   6 -36  -2    1.50    3.10
   6  36   2    2.20    4.50
  -6  36  -2   -8.30    4.00
  -6 -36   2    1.90    3.90
  -1  37   2   88.69    7.90
   1 -37   2   70.69    6.40
   1  37  -2   81.19    8.00
  -1  37   2   69.19    6.50
   1  37  -2   69.89    6.40
   1  37  -2   78.59    6.90
  -1 -37  -2   79.79    6.40
  -1  37   2   84.89    6.70
  -1  37  -2   74.59    6.40
  -1  37  -2   66.19    7.50
  -1 -37   2   86.99    6.50
   1  37   2   84.99    6.80
  -1  37  -2   79.49    6.50
   1  37   2   79.19    8.00
   1  37   2   87.99    6.80
   1 -37  -2   80.99    6.40
   3  37  -2   18.90    4.30
  -3  37   2   23.10    4.20
   3 -37   2   24.30    4.10
  -3 -37  -2   13.70    4.40
   3  37  -2   17.60    4.80
  -3  37   2   22.40    4.20
  -3 -37  -2   21.80    4.10
  -3  37   2   25.00    4.80
  -3  37  -2   23.10    3.80
  -3  37  -2   27.00    4.00
  -3 -37   2   20.40    4.00
   3 -37  -2   19.60    3.50
  -3 -37   2    8.50    4.10
  -3  37  -2   22.10    4.50
   3  37   2   23.10    4.50
   3  37   2   15.70    4.40
   5  37  -2   10.30    4.80
  -5  37   2   14.60    4.00
   5 -37   2   11.40    3.60
  -5  37   2    6.00    3.90
  -5  37   2    9.60    4.60
  -5  37  -2    7.60    4.20
  -5 -37   2    8.60    4.00
   5  37   2   15.20    4.90
  -5  37  -2    5.00    3.70
   5 -37  -2   12.00    3.60
  -5  37  -2    8.50    4.30
   0  38   2   19.00    4.80
   0 -38   2   23.10    3.90
   0  38  -2   26.00    4.50
   0  38   2   23.70    4.30
   0  38  -2   24.40    4.20
   0  38   2   20.00    4.10
   0 -38  -2   27.40    4.00
   0  38  -2   13.40    4.70
  -2  38   2    4.40    3.30
  -2  38   2    4.10    4.30
   2  38  -2   -2.70    3.80
  -2 -38  -2    2.80    3.70
   2  38  -2   -0.60    3.30
  -2  38   2   -0.20    3.50
   2  38  -2   -6.80    4.20
  -2 -38  -2   -3.90    3.90
   2 -38   2    1.60    3.30
   2  38   2    2.40    4.40
   2  38   2   -4.90    3.20
   2  38   2    4.50    3.90
  -2  38  -2   -0.40    3.50
  -2  38  -2    3.90    3.30
   2 -38  -2    3.30    3.40
  -2  38  -2   -1.10    4.00
  -2 -38   2   -3.10    3.60
  -4  38   2    4.90    4.00
   4  38  -2   12.70    4.80
   4 -38   2    9.30    3.70
  -4  38   2    6.80    3.70
  -4  38   2    2.40    4.40
   4  38   2   11.60    4.60
   4 -38  -2    7.30    3.30
  -4  38  -2   -0.80    3.70
  -4  38  -2    5.20    4.80
  -4  38  -2    3.00    3.50
  -4 -38   2   -4.40    3.90
  -1  39   2    8.60    4.70
  -1 -39  -2    6.30    3.80
   1  39  -2    3.20    4.20
  -1  39   2    5.30    3.80
  -1  39   2   -1.60    3.70
   1 -39   2    3.80    3.70
  -1  39  -2    8.60    3.90
  -1 -39   2    6.80    3.70
   1 -39  -2    3.10    3.40
  -1  39  -2    0.50    4.10
   1  39   2    8.30    3.70
  -1  39  -2    2.80    3.50
   1  39   2    2.50    4.00
  -3  39   2   10.00    5.00
  -3  39   2   21.40    4.60
  -3  39   2   16.60    4.50
  -3 -39  -2   21.70    4.40
   3  39  -2   18.10    5.00
   3 -39   2   20.40    4.10
   3 -39  -2   21.60    4.00
  -3  39  -2   23.50    4.40
  -3  39  -2   14.90    4.30
  -3  39  -2   19.90    5.30
  -3 -39   2   29.60    4.80
   3  39   2   17.40    5.00
   0 -40  -2   -0.90    3.90
   0  40   2  -11.00    5.70
   0  40   2    4.40    4.20
   0 -40   2   -0.80    3.80
   0  40  -2    1.20    4.40
   2   0  -3   -0.10    0.40
   2   0   3    0.20    0.30
  -2   0   3    0.80    0.40
  -2   0   3    0.30    0.40
  -2   0  -3    0.60    0.40
   2   0  -3   -0.20    0.80
   2   0   3    0.80    0.50
   2   0  -3   -0.30    0.30
  -2   0   3    0.10    0.50
  -2   0   3   -0.10    0.40
   2   0   3    0.10    0.40
  -2   0  -3    0.60    0.30
  -4   0  -3   -0.10    0.60
  -4   0   3    1.20    0.60
  -4   0  -3    0.00    0.70
   4   0   3   -0.20    0.60
   4   0   3   -0.50    0.60
  -4   0  -3    0.30    0.50
  -4   0   3   -0.90    0.60
   4   0   3    0.30    0.40
   4   0  -3   -0.20    0.60
  -4   0   3    0.20    0.50
   4   0  -3    0.20    0.70
   4   0   3   -0.30    0.70
  -4   0   3   -0.20    0.80
   4   0  -3    0.80    0.40
  -6   0   3    0.30    0.90
  -6   0  -3    4.20    1.00
   6   0   3    1.30    0.90
   6   0  -3    0.50    1.00
  -6   0   3    0.00    0.90
  -6   0   3   -0.30    0.70
   6   0   3    2.00    1.10
  -6   0   3    1.00    1.10
   6   0  -3    0.90    0.90
   6   0   3    3.30    1.10
  -6   0  -3    2.10    1.00
   6   0  -3    0.60    0.60
  -8   0  -3    5.30    1.50
   8   0   3    3.90    1.60
  -8   0  -3    2.40    1.50
 -10   0   3    6.70    2.60
  10   0  -3    0.80    2.00
 -10   0   3    5.90    2.10
 -10   0   3    1.50    1.60
  10   0   3   -1.70    2.00
 -10   0  -3    4.10    1.70
 -10   0  -3    0.30    2.30
  10   0   3    3.20    2.20
 -10   0  -3    7.50    2.20
  10   0  -3    4.10    2.10
 -12   0   3   16.00    2.50
 -12   0   3   19.00    3.30
  12   0  -3   12.80    2.60
  12   0  -3   16.60    3.40
 -14   0  -3   -2.50    2.40
  14   0  -3   -1.90    3.30
  14   0   3    1.00    3.50
 -14   0   3   -2.70    3.80
 -14   0  -3   -1.40    4.10
 -14   0   3   -2.30    2.40
  -1   1   3 1492.55   65.49
  -1  -1  -3 1369.06   65.29
   1  -1   3 1479.95   65.39
   1  -1   3 1551.74   65.49
  -1  -1  -3 1233.38   65.29
  -1   1   3 1414.46   65.29
   1   1  -3 1373.46   65.39
  -1   1  -3 1457.95   65.39
  -1   1  -3 1352.56   65.29
   1   1   3 1498.05   65.39
  -1  -1   3 1441.76   65.29
   1   1   3 1402.16   65.29
  -1  -1   3 1355.26   65.39
  -1  -1   3 1457.85   65.49
  -3   1   3    1.40    0.60
  -3   1   3    0.40    0.40
  -3  -1  -3    0.50    0.50
  -3  -1  -3    0.40    0.50
   3  -1   3   -0.50    0.50
  -3   1   3   -1.30    0.50
   3   1  -3    0.70    0.50
   3   1  -3    0.60    0.60
  -3   1   3    0.40    0.30
   3  -1   3    0.70    0.50
  -3  -1  -3    1.20    0.60
   3   1  -3    0.00    0.40
   3   1   3    1.90    0.60
   3   1   3    0.10    0.50
   3   1   3    0.70    0.60
  -3  -1   3    0.20    0.50
  -3  -1   3   -0.50    0.60
   3   1   3    1.00    0.40
   3  -1  -3    0.40    0.50
   3  -1  -3    0.70    0.30
  -3  -1   3    1.40    0.70
  -3   1  -3   -0.10    0.50
  -3  -1   3    0.40    0.40
   3  -1  -3    0.40    0.40
   5  -1   3   29.70    2.10
  -5   1   3   24.30    1.80
   5   1  -3   27.40    2.20
  -5   1   3   29.10    2.30
   5   1  -3   30.60    2.10
   5  -1   3   36.40    2.20
  -5   1   3   27.10    2.00
   5  -1   3   34.80    2.20
  -5   1   3   27.20    2.00
   5   1  -3   24.60    1.80
  -5  -1   3   25.50    1.90
   5  -1  -3   28.80    2.20
   5  -1  -3   26.80    1.70
   5  -1  -3   30.50    2.00
  -5  -1   3   33.80    2.40
  -5   1  -3   30.80    2.20
  -5  -1   3   30.10    2.10
  -5  -1   3   31.30    2.00
   5   1   3   27.00    1.90
  -7   1   3   65.29    4.20
  -7   1   3   68.19    4.10
   7  -1   3   74.49    4.40
  -7  -1  -3   71.09    4.50
  -7  -1  -3   75.39    4.20
   7   1  -3   73.29    4.50
  -7  -1  -3   70.09    4.30
   7  -1   3   75.89    4.30
   7   1  -3   69.49    4.30
   7  -1   3   77.89    4.20
  -7   1   3   77.89    4.50
   7   1  -3   74.39    3.80
   7  -1  -3   65.99    4.40
  -7   1  -3   77.39    4.20
  -7  -1   3   68.79    4.40
  -7  -1   3   72.39    4.00
  -7   1  -3   76.29    4.40
   7   1   3   75.29    3.90
  -7  -1   3   69.49    4.10
  -7   1  -3   75.29    4.50
  -7  -1   3   72.59    4.20
   7   1   3   72.29    4.40
   7   1   3   73.69    4.40
  -9   1   3  378.36   19.20
   9  -1   3  402.96   19.10
   9   1  -3  382.46   18.90
   9   1  -3  391.26   18.30
   9  -1   3  375.56   18.90
   9   1  -3  391.46   19.20
  -9  -1  -3  387.76   19.10
  -9   1   3  387.46   18.80
  -9  -1  -3  402.86   18.80
  -9   1   3  385.46   18.90
  -9  -1  -3  393.16   19.20
  -9   1  -3  385.46   19.00
  -9  -1   3  392.96   18.80
   9   1   3  384.86   19.00
   9   1   3  403.06   19.20
  -9  -1   3  396.36   19.30
   9  -1  -3  391.46   18.90
  -9   1  -3  374.76   19.20
  -9   1  -3  390.36   18.80
   9  -1  -3  389.06   19.10
  -9  -1   3  386.36   18.90
 -11   1   3    8.50    2.70
  11  -1   3   10.10    2.60
  11   1  -3    6.70    2.50
 -11   1   3    9.00    2.00
  11   1  -3   10.40    2.80
 -11  -1  -3   13.50    2.80
 -11  -1  -3   10.10    2.10
  11  -1   3    6.50    2.70
  11   1   3    9.40    2.70
  11  -1  -3   10.90    2.70
  11  -1  -3    8.70    2.30
 -11  -1   3   12.60    2.80
 -11   1  -3   14.00    2.70
  11   1   3   13.00    2.90
 -11   1  -3   14.10    2.20
 -11  -1   3   10.00    2.10
  13  -1   3   44.50    5.30
 -13  -1  -3   39.50    4.20
  13   1  -3   32.70    5.00
 -13   1   3   45.40    4.10
 -13  -1  -3   46.70    5.80
 -13   1   3   43.10    5.50
 -13   1  -3   41.30    4.30
  13   1   3   45.30    5.60
 -13   1  -3   44.80    5.60
 -13  -1   3   35.90    4.20
  13  -1  -3   41.40    5.10
 -13  -1   3   44.40    5.50
   0  -2   3   -0.10    0.20
   0   2   3    0.00    0.20
   0  -2   3    0.10    0.10
   0   2   3   -0.20    0.20
   0   2   3    0.10    0.20
  -2   2   3   28.10    1.40
   2  -2   3   26.90    1.50
   2  -2   3   27.90    1.60
  -2  -2  -3   25.60    1.60
  -2  -2  -3   23.40    1.60
  -2   2   3   27.40    1.60
   2  -2   3   28.50    1.40
   2   2  -3   25.70    1.70
  -2   2   3   28.00    1.40
  -2   2   3   23.80    1.60
   2   2  -3   26.40    1.60
   2   2  -3   24.40    1.50
  -2  -2  -3   27.90    1.60
  -2  -2   3   24.50    1.50
   2   2   3   25.80    1.60
  -2   2  -3   27.30    1.40
  -2   2  -3   26.30    1.50
   2  -2  -3   29.70    1.40
   2  -2  -3   29.60    1.40
   2  -2  -3   26.90    1.60
  -2  -2   3   26.00    1.50
  -2  -2   3   28.70    1.70
  -2  -2   3   28.00    1.60
  -2   2  -3   25.40    1.70
   2   2   3   28.90    1.70
   4   2  -3    0.10    0.70
  -4   2   3    0.70    0.80
  -4   2   3    1.20    0.60
  -4   2   3    0.90    0.40
  -4   2   3    2.00    0.80
   4   2  -3    0.70    0.50
   4  -2   3    2.40    0.70
   4  -2   3    0.90    0.60
  -4  -2  -3    0.70    0.70
  -4  -2  -3    2.00    0.80
  -4  -2  -3    0.70    0.80
   4   2  -3    1.00    0.70
   4  -2   3    1.40    0.70
  -4  -2  -3    1.40    0.60
  -4   2  -3    2.30    0.80
   4  -2  -3    1.40    0.70
  -4  -2   3    0.90    0.70
  -4  -2   3    0.90    0.80
  -4  -2   3    1.00    0.60
   4   2   3    1.80    0.70
   4   2   3    0.20    0.60
   4   2   3    1.50    0.80
   4  -2  -3    1.60    0.60
  -4  -2   3    1.70    0.60
  -4   2  -3    0.20    0.70
   6  -2   3    7.90    1.40
   6  -2   3    9.90    1.30
  -6  -2  -3    7.90    1.40
  -6  -2  -3    8.20    1.40
  -6  -2  -3    6.70    1.20
   6  -2   3   11.50    1.60
   6   2   3    5.90    1.10
  -6   2  -3    8.50    1.80
   6   2   3    9.20    1.50
  -6   2  -3    8.10    1.30
   6   2   3    8.80    1.40
   6   2   3    5.90    1.10
   8   2  -3    3.10    1.60
  -8   2  -3   13.60    1.70
  10  -2   3   24.20    3.40
 -10   2   3   26.40    3.10
 -10  -2  -3   17.70    2.40
  10   2  -3   24.10    3.00
  10   2  -3   25.80    3.10
  10   2  -3   24.50    3.40
 -10  -2  -3   20.00    3.20
  10   2  -3   26.40    2.20
 -10   2   3   21.00    2.80
 -10   2   3   18.60    3.20
  10  -2   3   19.30    2.70
  10  -2  -3   24.40    3.30
 -10   2  -3   20.50    3.30
 -10  -2   3   23.50    2.70
 -10  -2   3   24.40    3.80
  10  -2  -3   23.80    3.20
  10   2   3   23.10    5.00
 -10   2  -3   20.70    2.90
 -10  -2   3   28.40    3.50
  10   2   3   23.00    3.00
 -10   2  -3   21.40    2.60
  12  -2   3    5.00    2.60
  12   2  -3    4.90    3.10
 -12  -2  -3    6.40    2.20
  12   2  -3    9.40    2.80
 -12  -2  -3   12.10    3.20
 -12   2   3    5.70    2.00
  12  -2  -3    1.40    2.40
  12   2   3    5.00    3.00
 -12  -2   3    4.40    3.00
 -12   2  -3    7.70    2.40
 -12  -2   3    1.70    2.00
 -12   2  -3    6.90    3.00
  12  -2  -3    5.00    3.00
 -14  -2  -3   20.40    4.90
 -14   2   3   17.30    2.90
 -14   2   3   20.30    4.70
  14   2  -3   10.30    4.00
 -14  -2  -3    7.30    2.60
  14  -2   3    2.00    3.60
  14   2   3    7.10    4.50
  14  -2  -3   14.80    4.10
 -14   2  -3    3.20    4.20
 -14  -2   3   11.00    2.80
 -14   2  -3    4.30    2.70
  -1  -3  -3  250.07   11.80
  -1  -3  -3  243.98   11.80
   1   3  -3  242.78   11.80
   1   3  -3  246.78   11.80
  -1   3   3  248.48   11.80
  -1  -3  -3  257.67   11.80
  -1   3   3  272.37   11.80
   1   3  -3  254.77   11.80
   1  -3   3  259.27   11.80
  -1  -3   3  256.17   11.80
  -1  -3   3  233.28   11.80
   1  -3  -3  260.57   11.80
   1   3   3  260.47   11.80
   1   3   3  246.18   11.80
  -1   3  -3  250.27   11.80
   1   3   3  244.58   11.80
  -1   3  -3  263.37   11.70
  -3  -3  -3  211.18   10.00
   3   3  -3  206.88    9.90
   3   3  -3  206.88   10.00
   3   3  -3  201.78    9.90
  -3   3   3  204.58    9.90
  -3  -3  -3  203.58    9.90
  -3   3   3  208.28   10.00
   3  -3   3  206.58    9.90
  -3  -3  -3  201.88   10.00
   3  -3   3  195.68    9.90
   3  -3   3  215.28    9.90
  -3   3   3  206.58    9.80
  -3   3   3  216.58    9.70
  -3  -3   3  204.78   10.00
   3  -3  -3  217.48    9.80
   3  -3  -3  220.38    9.70
   3  -3  -3  211.28   10.00
  -3  -3   3  205.18    9.90
  -3   3  -3  216.28    9.90
  -3   3  -3  214.98    9.90
   3   3   3  216.58   10.00
  -3  -3   3  199.88    9.80
   3   3   3  202.98    9.90
   3  -3  -3  201.88    9.90
   3   3   3  209.28   10.00
  -3  -3   3  214.18   10.00
   5  -3   3   83.69    4.30
  -5   3   3   79.99    4.40
   5  -3   3   94.29    4.40
   5   3  -3   75.39    4.30
   5   3  -3   87.99    4.50
  -5   3   3   79.39    4.50
  -5  -3  -3   82.39    4.30
  -5  -3  -3   82.99    4.60
  -5  -3  -3   82.29    4.50
   5  -3   3   85.29    4.50
   5   3  -3   79.09    4.60
  -5   3   3   77.49    4.30
   5   3   3   87.69    4.60
  -5   3  -3   87.09    4.50
   5   3   3   88.79    4.60
  -5  -3   3   79.39    4.30
   5   3   3   72.69    4.30
   5  -3  -3   81.79    4.20
  -5   3  -3   90.09    4.50
  -5  -3   3   80.79    4.40
   5  -3  -3   78.29    4.50
  -5  -3   3   76.99    4.40
   5   3   3   75.89    4.40
  -7   3   3   29.80    2.70
   7  -3   3   31.40    2.40
   7   3  -3   22.00    2.60
   7   3  -3   23.80    2.00
   7   3  -3   27.20    2.50
  -7  -3  -3   29.30    2.70
  -7   3   3   25.00    2.20
  -7  -3  -3   34.50    2.20
  -7   3   3   22.80    2.30
   7  -3   3   30.70    2.40
  -7  -3   3   21.60    2.40
  -7  -3   3   23.30    2.10
  -7  -3   3   24.40    2.70
  -7  -3   3   24.10    2.30
   7  -3  -3   25.40    2.20
  -7   3  -3   34.40    2.50
   7   3   3   27.40    2.10
   7   3   3   31.90    2.30
   7  -3  -3   22.60    2.40
  -9  -3  -3  140.09    8.20
  -9  -3  -3  135.89    8.30
   9  -3   3  141.89    8.10
   9  -3   3  143.39    8.10
   9   3  -3  164.78    8.40
  -9   3   3  151.88    7.90
  -9  -3  -3  142.79    7.80
  -9   3   3  156.58    8.60
  -9   3   3  153.58    8.10
   9   3  -3  160.78    7.60
   9   3  -3  157.18    8.20
   9   3  -3  148.19    7.90
   9   3   3  137.79    7.70
   9  -3  -3  158.98    8.00
   9  -3  -3  164.88    8.30
  -9  -3   3  155.58    8.60
   9   3   3  142.89    7.60
  -9   3  -3  145.99    8.00
  -9  -3   3  157.68    8.20
  -9   3  -3  144.59    8.20
   9   3   3  154.88    8.40
   9   3   3  133.29    8.20
  -9  -3   3  155.28    7.90
  -9   3  -3  144.09    8.40
 -11  -3  -3    1.20    1.80
  11   3  -3    4.50    1.30
  11  -3   3   -0.50    2.10
 -11   3   3    2.80    1.80
 -11  -3  -3   -0.40    2.30
  11   3  -3    2.30    2.60
  11   3  -3    2.20    2.20
 -11   3   3    0.10    2.20
  11  -3   3    8.20    2.30
  11  -3  -3    2.70    2.00
 -11   3  -3    4.20    2.50
  11   3   3    2.50    2.50
 -11  -3   3    5.00    2.60
 -11   3  -3   -4.20    3.60
 -11   3  -3    2.30    1.80
 -11  -3   3    1.40    1.90
  11  -3  -3    1.20    2.30
  11   3   3    3.80    2.70
 -13   3   3    7.30    2.30
  13   3  -3    1.30    2.80
 -13  -3  -3    7.50    2.20
  13  -3   3    4.00    3.10
 -13   3   3    3.00    3.40
 -13  -3  -3    9.20    3.80
 -13  -3   3    2.30    2.30
  13   3   3    7.70    3.50
 -13   3  -3    2.60    3.30
 -13  -3   3    3.50    3.20
  13  -3  -3   -1.10    2.90
 -13   3  -3    8.10    2.60
   0   4  -3    0.20    0.30
   0   4   3    0.20    0.30
   0  -4   3    0.00    0.30
   0  -4  -3   -0.30    0.30
   0   4  -3    0.00    0.30
   0   4   3   -0.30    0.20
   0  -4  -3   -0.10    0.30
   0   4  -3    0.00    0.20
   0  -4   3   -0.30    0.30
   0   4   3   -0.40    0.30
   0   4   3    0.00    0.30
   0  -4  -3    0.10    0.20
   0  -4   3    0.10    0.20
   0   4  -3   -0.10    0.30
   2  -4   3  378.26   16.90
  -2   4   3  370.86   17.00
   2   4  -3  354.86   17.00
   2   4  -3  359.76   17.10
   2  -4   3  374.96   17.00
  -2   4   3  374.76   16.90
   2  -4   3  366.56   16.90
  -2  -4  -3  374.26   17.10
   2  -4   3  330.67   17.00
  -2   4   3  370.56   16.90
  -2  -4  -3  358.46   17.10
   2   4  -3  357.76   17.20
   2   4   3  383.36   17.10
   2  -4  -3  349.47   17.00
  -2  -4   3  377.96   17.10
   2  -4  -3  367.76   17.00
  -2  -4   3  358.96   17.20
   2  -4  -3  357.56   16.90
  -2   4  -3  372.66   17.00
   2   4   3  349.96   17.10
   2  -4  -3  363.86   17.00
  -2   4  -3  383.36   16.90
  -2  -4   3  368.06   17.10
  -2   4  -3  379.96   16.90
  -2  -4   3  347.47   16.90
   2   4   3  358.96   17.10
  -4  -4  -3   -0.60    0.80
   4  -4   3    0.30    0.70
  -4   4   3    1.20    0.80
   4  -4   3    1.10    0.60
  -4  -4  -3    0.90    0.60
   4   4  -3    0.00    0.60
   4  -4   3    0.10    0.60
   4   4  -3    0.40    0.80
  -4   4   3   -0.30    0.70
  -4  -4  -3    1.50    0.70
   4   4   3    0.70    0.80
  -4   4  -3    1.50    0.80
  -4  -4   3    0.50    0.70
   4   4   3   -0.80    0.70
   4   4   3   -0.20    0.60
   4   4   3    0.80    0.70
  -4   4  -3    1.00    0.70
  -4  -4   3    1.00    0.90
   4  -4  -3    0.50    0.60
   6  -4   3  153.28    7.60
   6   4  -3  146.89    7.90
   6   4  -3  153.88    7.80
  -6   4   3  153.58    7.70
   6   4  -3  146.99    7.60
  -6  -4  -3  153.38    7.90
  -6  -4  -3  151.18    7.50
   6  -4   3  158.18    7.70
  -6  -4  -3  153.28    7.90
  -6   4   3  151.78    7.90
   6  -4   3  150.48    7.70
  -6   4   3  148.29    7.60
   6   4   3  159.68    7.70
  -6  -4   3  151.78    7.70
  -6  -4   3  158.18    7.80
   6   4   3  147.79    7.90
   6  -4  -3  154.28    7.50
   6  -4  -3  146.69    7.80
  -6  -4   3  156.78    8.00
  -6   4  -3  153.48    7.80
   6   4   3  154.18    7.90
  -6  -4   3  153.48    7.60
   6   4   3  152.28    7.70
  -8  -4  -3    7.10    1.80
  -8  -4  -3    5.20    1.80
   8  -4   3    7.00    1.70
  -8  -4  -3    4.00    1.30
  -8   4  -3    6.70    1.70
   8   4   3    8.40    1.70
   8   4   3    8.60    1.60
   8   4   3    3.50    1.10
  -8   4  -3    6.40    1.80
   8   4   3    3.30    1.40
  10   4  -3   74.09    4.10
 -10   4   3   63.79    4.70
 -10  -4  -3   62.99    4.30
  10   4  -3   71.09    4.80
 -10  -4  -3   64.29    5.30
  10  -4   3   64.89    4.90
  10   4  -3   61.99    5.00
 -10   4   3   59.19    5.20
 -10  -4  -3   67.29    5.10
  10  -4   3   67.39    4.80
  10   4  -3   67.89    5.10
 -10   4   3   65.19    4.40
 -10   4  -3   71.39    4.70
 -10  -4   3   69.19    4.40
 -10   4  -3   67.59    4.90
  10   4   3   62.29    5.20
 -10  -4   3   57.09    5.20
  10  -4  -3   65.49    4.70
 -10   4  -3   71.79    5.50
  10   4   3   70.99    4.10
 -10  -4   3   62.99    4.80
  10   4   3   63.39    5.00
  10   4   3   67.69    4.40
  10  -4  -3   63.69    4.60
 -12   4   3    7.50    3.50
 -12  -4  -3    2.20    3.00
  12   4  -3   10.40    2.80
  12  -4   3    0.30    2.60
 -12   4   3   10.20    2.20
  12   4  -3    6.40    1.70
 -12  -4  -3    3.20    1.90
 -12  -4   3    7.30    2.20
  12   4   3    0.70    2.60
  12  -4  -3    8.10    2.60
 -12   4  -3    7.20    3.00
  12  -4  -3   10.00    2.90
 -12  -4   3    9.50    2.90
 -12   4  -3    4.20    2.20
  14  -4   3   -5.30    3.40
 -14   4   3    3.20    4.20
 -14   4   3    1.70    2.40
 -14  -4  -3    2.70    4.20
 -14  -4  -3    1.10    2.50
  14   4  -3   -4.30    3.60
 -14   4  -3   -4.40    3.80
 -14   4  -3    1.10    2.70
  14   4   3   -0.70    3.60
 -14  -4   3   -0.60    4.20
 -14  -4   3   -1.40    2.30
  -1  -5  -3   82.29    4.20
  -1   5   3   85.59    4.20
   1  -5   3   86.49    4.20
  -1  -5  -3   80.49    4.50
  -1   5   3   89.99    4.20
   1   5  -3   86.49    4.20
   1   5  -3   85.99    4.40
   1  -5   3   78.89    4.10
   1   5  -3   85.69    4.30
  -1   5   3   86.19    4.10
   1  -5   3   89.19    4.20
  -1   5  -3   87.59    4.20
   1  -5  -3   87.79    4.30
   1  -5  -3   82.09    4.10
  -1  -5   3   86.79    4.30
   1   5   3   80.49    4.20
   1   5   3   90.89    4.30
  -1  -5   3   85.69    4.20
   1   5   3   87.99    4.30
  -1   5  -3   77.99    4.30
  -3  -5  -3  267.57   12.80
  -3  -5  -3  266.97   12.70
  -3   5   3  269.77   12.40
  -3  -5  -3  254.67   12.80
   3   5  -3  268.17   12.70
   3   5  -3  263.47   12.70
   3  -5   3  247.28   12.60
  -3   5   3  274.27   12.50
  -3   5   3  279.77   12.70
   3  -5   3  261.37   12.60
   3  -5   3  277.27   12.60
   3   5  -3  263.27   12.70
   3   5   3  277.97   12.80
  -3   5  -3  275.67   12.60
   3  -5  -3  266.07   12.70
   3  -5  -3  273.07   12.50
  -3  -5   3  268.57   12.80
  -3  -5   3  268.67   12.70
  -3  -5   3  271.37   12.50
  -3  -5   3  262.07   12.70
  -3   5  -3  270.37   12.60
   3  -5  -3  273.07   12.60
   3   5   3  258.27   12.70
   3   5   3  260.37   12.70
   3  -5  -3  260.77   12.50
   5   5  -3    7.30    1.30
  -5   5   3    8.60    1.20
  -5  -5  -3    5.60    1.30
   5  -5   3    6.80    1.10
   5  -5   3    6.10    1.00
  -5  -5  -3    5.60    1.30
   5   5  -3    6.30    1.30
   5   5  -3    5.50    1.00
  -5  -5  -3    6.10    1.00
   5  -5   3    6.40    1.10
  -5   5   3    7.90    1.30
   5   5   3    7.60    1.40
  -5   5  -3    5.50    1.10
   5  -5  -3    6.80    1.10
  -5   5  -3    7.70    1.30
  -5  -5   3    6.00    1.30
  -5  -5   3    7.20    1.10
   5   5   3    4.50    1.10
   5   5   3    5.30    1.10
  -5  -5   3   10.70    1.30
   7   5  -3  150.48    8.00
  -7  -5  -3  158.38    7.70
  -7  -5  -3  157.08    8.10
  -7   5   3  149.29    8.10
   7   5  -3  147.39    8.10
   7  -5   3  161.48    7.90
   7  -5   3  159.78    7.80
  -7   5   3  139.59    7.70
   7  -5   3  163.38    8.00
  -7   5   3  135.19    8.10
  -7  -5  -3  157.48    8.10
   7   5  -3  151.08    7.70
  -7  -5   3  146.29    7.70
   7   5   3  152.28    8.10
  -7  -5   3  148.09    7.90
   7   5   3  158.38    8.20
   7  -5  -3  146.39    7.90
   7   5   3  155.48    7.80
   7  -5  -3  152.28    7.70
  -7   5  -3  161.88    8.00
   7   5   3  153.58    7.80
  -7  -5   3  159.48    8.00
  -7  -5   3  143.19    8.10
  -7   5  -3  162.48    8.00
  -9   5   3   71.09    4.30
  -9   5   3   64.49    5.00
   9  -5   3   62.59    4.40
   9  -5   3   62.19    4.20
   9   5  -3   70.89    4.80
  -9  -5  -3   67.29    4.10
   9   5  -3   66.69    4.00
  -9  -5  -3   66.99    4.70
  -9  -5  -3   63.79    4.80
  -9   5   3   71.79    4.40
   9  -5   3   69.39    4.50
   9   5  -3   60.09    4.60
   9   5  -3   64.29    4.60
   9   5   3   54.59    4.30
  -9  -5   3   64.19    4.20
  -9   5  -3   66.59    4.90
   9  -5  -3   67.29    4.20
  -9  -5   3   68.49    4.60
  -9   5  -3   62.99    4.30
   9   5   3   64.39    4.70
  -9   5  -3   63.39    4.50
   9  -5  -3   72.39    4.50
   9   5   3   58.99    4.00
  -9  -5   3   59.09    4.80
   9   5   3   69.59    4.80
  11   5  -3   46.90    5.10
  11   5  -3   54.29    4.80
 -11   5   3   45.10    4.30
  11  -5   3   37.10    4.10
 -11   5   3   51.19    3.90
  11  -5   3   38.50    4.50
 -11  -5  -3   41.50    4.70
 -11  -5  -3   41.00    3.60
  11   5  -3   48.70    3.50
  11   5   3   40.10    3.40
  11   5   3   36.60    4.50
 -11   5  -3   39.10    4.50
 -11   5  -3   38.30    4.10
  11  -5  -3   46.40    4.30
 -11   5  -3   37.50    5.10
 -11  -5   3   51.99    3.80
 -13  -5  -3   46.00    5.80
  13   5  -3   38.10    5.20
 -13   5   3   42.10    5.40
 -13  -5  -3   45.90    4.40
  13  -5   3   31.20    4.90
 -13   5   3   48.60    4.40
 -13   5  -3   44.30    4.60
  13  -5  -3   44.30    5.20
  13   5   3   51.49    6.00
 -13  -5   3   48.20    5.70
 -13  -5   3   48.00    4.30
 -13   5  -3   53.39    6.00
   0   6   3   -0.20    0.40
   0   6  -3   -0.10    0.40
   0  -6   3    0.70    0.50
   0   6   3    0.20    0.40
   0  -6  -3    0.30    0.60
   0  -6   3   -0.30    0.40
   0   6  -3    0.10    0.50
   0  -6   3    0.20    0.30
   0   6  -3    0.10    0.30
   0   6  -3   -0.30    0.50
   0  -6  -3    0.20    0.40
   0   6   3    0.20    0.40
   0  -6   3    0.20    0.30
   0   6   3    0.40    0.50
   0  -6  -3   -0.10    0.40
   2   6  -3   24.50    1.80
  -2  -6  -3   24.50    1.90
   2   6  -3   29.70    1.80
   2  -6   3   24.80    1.50
  -2  -6  -3   24.00    1.70
   2  -6   3   27.90    1.60
   2  -6   3   23.20    1.60
  -2   6   3   26.50    1.60
   2   6  -3   26.00    1.70
  -2  -6  -3   23.40    1.70
  -2  -6   3   25.90    1.60
   2  -6  -3   22.80    1.60
   2   6   3   24.30    1.80
   2  -6  -3   24.70    1.50
   2  -6  -3   25.20    1.60
  -2   6  -3   29.40    1.60
  -2  -6   3   26.40    1.70
  -2  -6   3   25.40    1.80
   2   6   3   24.40    1.70
  -2   6  -3   25.60    1.50
   2   6   3   20.20    1.80
  -2   6  -3   27.30    1.40
  -4   6   3   95.39    4.70
  -4   6   3   97.49    5.00
  -4   6   3   94.59    4.60
   4   6  -3   98.49    5.10
   4   6  -3   93.99    5.10
   4  -6   3   98.49    4.90
  -4  -6  -3   93.99    5.10
   4  -6   3   98.19    4.80
   4  -6   3   93.59    4.90
  -4  -6  -3   99.79    5.10
  -4  -6  -3   93.09    4.70
   4   6  -3   96.39    5.00
   4   6   3   92.59    5.10
   4  -6  -3   94.89    4.70
   4   6   3   95.09    5.10
  -4  -6   3   90.09    5.00
   4  -6  -3   95.39    4.90
   4  -6  -3   92.89    4.90
  -4   6  -3   97.29    4.90
  -4  -6   3   97.59    5.10
  -4   6  -3  100.29    4.90
   4   6   3   89.59    5.10
  -4  -6   3   96.49    5.10
   4  -6  -3   91.59    4.70
  -4  -6   3   95.39    4.80
   4   6   3  103.09    5.10
  -6  -6  -3  168.58    8.60
   6   6  -3  181.08    9.00
   6  -6   3  165.18    8.70
   6  -6   3  166.78    8.80
  -6   6   3  192.48    9.00
   6   6  -3  179.28    8.90
  -6   6   3  189.28    8.80
   6  -6   3  170.98    8.80
  -6   6   3  192.38    8.70
   6   6  -3  174.78    8.80
  -6  -6  -3  162.08    8.90
  -6  -6  -3  173.58    9.00
   6  -6  -3  190.88    8.90
  -6  -6   3  182.78    8.90
   6  -6  -3  187.48    8.80
  -6   6  -3  165.78    8.90
   6   6   3  162.18    8.80
   6  -6  -3  189.48    8.60
  -6  -6   3  175.68    9.10
  -6   6  -3  167.08    8.80
   6   6   3  168.68    8.80
   6   6   3  160.88    8.90
   6   6   3  174.28    9.00
  -6  -6   3  179.68    9.00
  -6  -6   3  183.38    8.60
   8   6  -3   65.69    4.80
  -8   6   3   67.99    4.50
   8  -6   3   83.99    4.60
   8   6  -3   69.79    4.80
   8   6  -3   67.49    4.30
   8  -6   3   76.09    4.50
  -8   6   3   64.89    4.30
  -8   6   3   66.29    4.90
   8  -6   3   77.79    4.50
  -8  -6  -3   84.59    4.30
  -8  -6  -3   79.99    4.90
  -8  -6  -3   86.29    5.00
   8   6  -3   69.59    4.80
  -8   6  -3   80.49    4.70
  -8   6  -3   77.09    4.80
   8  -6  -3   67.29    4.50
  -8  -6   3   69.09    4.90
   8   6   3   74.69    4.50
   8   6   3   71.49    4.60
  -8  -6   3   71.39    4.70
  -8  -6   3   67.79    4.20
   8  -6  -3   64.69    4.30
   8   6   3   74.39    4.80
   8   6   3   81.99    4.90
 -10  -6  -3   53.39    4.80
  10  -6   3   57.19    4.10
 -10  -6  -3   51.39    3.90
  10  -6   3   50.09    4.30
  10  -6   3   58.49    4.30
 -10   6  -3   51.49    5.10
  10   6   3   59.69    4.90
 -10   6  -3   59.99    4.20
  10   6   3   56.19    4.60
 -10   6  -3   52.99    4.50
  10   6   3   51.79    3.90
 -12   6   3   26.40    3.50
 -12  -6  -3   27.70    3.10
  12   6  -3   24.80    3.60
  12   6  -3   23.70    3.20
  12   6  -3   26.90    3.90
 -12   6   3   19.50    3.40
  12  -6   3   22.80    3.40
 -12  -6  -3   26.20    3.80
  12  -6  -3   24.00    3.50
 -12   6  -3   25.90    3.40
  12   6   3   22.50    3.10
  12  -6  -3   25.30    3.50
 -12  -6   3   28.50    4.40
  12   6   3   26.80    3.90
 -12  -6   3   25.50    3.30
 -12   6  -3   26.00    3.80
  14   6  -3    7.10    3.80
  14  -6   3    0.10    3.70
 -14  -6  -3    9.20    4.50
 -14  -6  -3    1.00    2.50
 -14   6   3   14.30    4.50
 -14   6   3    8.10    2.60
  14  -6  -3    6.90    3.60
 -14  -6   3   10.00    2.90
  14   6   3   -2.30    4.10
 -14  -6   3   10.60    4.50
 -14   6  -3    2.10    4.10
 -14   6  -3    3.30    2.60
  -1   7   3  349.77   15.80
  -1  -7  -3  331.47   15.80
  -1  -7  -3  332.47   15.80
  -1   7   3  348.07   15.70
   1   7  -3  340.07   15.90
   1  -7   3  330.17   15.70
  -1  -7  -3  324.17   15.90
   1   7  -3  331.47   15.80
  -1   7   3  339.07   15.70
   1  -7   3  351.66   15.80
   1  -7   3  340.27   15.80
  -1  -7   3  333.67   15.60
   1   7   3  342.97   15.80
  -1  -7   3  334.57   15.70
   1  -7  -3  319.57   15.70
  -1   7  -3  348.07   15.80
  -1   7  -3  329.17   15.60
   1  -7  -3  333.67   15.70
   1   7   3  328.07   15.80
   1  -7  -3  341.07   15.70
   1  -7  -3  342.77   15.90
   1   7   3  335.87   15.90
  -1   7  -3  342.87   16.00
  -1  -7   3  339.27   15.80
  -1   7  -3  323.97   15.60
   3   7  -3    1.40    0.70
   3  -7   3    0.90    0.70
  -3   7   3    1.60    0.70
  -3  -7  -3    0.80    0.60
   3  -7   3    1.80    0.50
   3   7  -3    2.50    0.80
  -3  -7  -3    1.90    0.80
  -3  -7  -3    0.00    0.90
  -3   7   3    2.30    0.50
  -3   7   3    1.20    0.50
   3  -7   3    1.10    0.50
   3   7  -3    0.50    0.70
   3  -7   3    1.70    0.60
   3  -7  -3    0.90    0.70
  -3  -7   3    1.70    0.50
   3   7   3    0.90    0.60
   3  -7  -3    3.20    0.70
   3  -7  -3    2.10    0.50
  -3  -7   3    1.20    0.70
  -3  -7   3    1.10    0.70
  -3   7  -3    1.20    0.40
   3  -7  -3    0.40    0.60
   3   7   3    0.40    0.80
  -3   7  -3    1.60    0.60
  -3  -7   3    2.50    0.80
  -3   7  -3    2.10    0.60
   3   7   3    1.00    0.90
  -5  -7  -3  239.98   11.90
  -5   7   3  238.78   11.60
  -5  -7  -3  240.68   11.90
   5   7  -3  250.87   11.90
  -5  -7  -3  238.48   11.50
   5   7  -3  236.48   11.80
   5  -7   3  248.98   11.70
   5  -7   3  241.58   11.60
   5   7  -3  234.38   11.90
   5  -7   3  250.37   11.70
  -5  -7   3  254.67   12.00
   5   7   3  243.68   11.90
  -5  -7   3  243.68   11.90
  -5   7  -3  243.48   11.70
   5  -7  -3  244.88   11.50
  -5   7  -3  251.07   11.70
  -5  -7   3  241.88   11.50
   5  -7  -3  236.78   11.70
   5   7   3  237.48   11.90
   5   7   3  226.18   11.80
   5  -7  -3  245.28   11.70
   5   7   3  233.78   11.90
  -5  -7   3  247.28   11.90
  -7  -7  -3   12.70    1.50
   7  -7   3   12.10    1.80
   7  -7   3    7.90    1.30
  -7   7   3   12.40    1.80
   7  -7   3    7.30    1.50
   7   7  -3    6.90    1.70
  -7   7   3   10.00    1.80
  -7  -7  -3    8.30    1.60
   7   7  -3    6.40    1.30
  -7  -7  -3   10.50    1.70
  -7   7   3    8.00    1.50
   7   7  -3    9.20    1.80
  -7  -7   3    9.30    1.40
   7   7   3   10.40    1.80
   7   7   3    7.50    1.70
  -7  -7   3    9.70    1.70
  -7  -7   3    5.70    1.50
   7   7   3    7.10    1.40
   7  -7  -3    9.20    1.30
   7  -7  -3   14.00    1.90
  -7  -7   3    7.90    1.70
  -7   7  -3   13.70    2.00
   7  -7  -3    7.80    1.50
   9   7  -3  109.19    6.70
   9  -7   3  108.59    6.30
  -9   7   3  108.79    6.30
   9  -7   3  102.49    6.30
   9   7  -3  110.29    7.80
  -9  -7  -3  106.79    6.80
  -9   7   3  112.79    7.00
  -9  -7  -3  110.79    6.70
  -9   7   3  124.29    6.50
   9   7  -3  118.69    6.30
   9   7  -3  113.19    6.80
   9  -7   3  116.79    6.40
  -9  -7  -3  107.99    6.10
  -9  -7   3  116.69    6.60
   9   7   3  114.89    6.30
  -9   7  -3  106.69    6.70
  -9   7  -3  112.39    6.50
   9   7   3  102.39    6.70
   9   7   3  104.19    6.50
  -9  -7   3  114.29    6.90
   9  -7  -3  111.59    6.20
  -9  -7   3  118.49    6.10
   9  -7  -3  115.59    6.50
   9   7   3  101.49    6.70
 -11  -7  -3    1.40    2.50
 -11   7   3    3.80    1.90
  11  -7   3    1.60    2.50
  11   7  -3    2.10    1.60
 -11   7   3    3.40    2.20
  11   7  -3    2.00    2.50
 -11  -7  -3    3.60    2.30
  11  -7   3    6.00    2.30
  11   7  -3    1.60    2.70
  11   7  -3    1.00    2.80
  11   7   3   -1.60    1.60
  11   7   3    5.60    2.50
  11  -7  -3    3.60    2.20
 -11   7  -3   -0.20    1.90
 -11   7  -3    5.90    3.30
 -11  -7   3    5.50    1.70
 -11   7  -3    1.70    2.40
  11  -7  -3    4.40    2.30
 -11  -7   3    3.10    2.70
  13   7  -3   65.29    6.50
  13  -7   3   63.29    6.00
 -13  -7  -3   60.39    6.60
 -13   7   3   66.99    6.10
 -13   7   3   69.39    5.40
 -13  -7  -3   67.59    5.10
 -13  -7   3   61.99    6.80
  13  -7  -3   72.59    6.00
  13   7   3   70.19    6.90
 -13   7  -3   72.39    6.40
 -13   7  -3   69.19    5.50
 -13  -7   3   68.29    5.20
   0   8  -3   -0.50    0.50
   0   8  -3   -0.40    0.60
   0  -8  -3   -0.50    0.50
   0   8  -3    0.30    0.40
   0  -8   3   -0.30    0.40
   0   8   3   -0.70    0.50
   0  -8   3   -0.60    0.50
   0  -8   3    0.50    0.50
   0   8   3    0.10    0.50
   0  -8   3   -0.50    0.50
   0   8   3   -0.40    0.50
   0  -8  -3   -0.20    0.40
   0  -8  -3   -0.60    0.60
  -2   8   3    1.10    0.50
   2  -8   3    1.90    0.60
   2   8  -3    1.20    0.70
   2  -8   3    2.20    0.60
  -2   8   3    1.20    0.50
  -2  -8  -3    1.80    0.80
   2  -8   3    1.80    0.50
  -2  -8  -3    1.40    0.70
   2  -8   3    1.30    0.70
   2   8  -3    1.20    0.60
   2   8  -3    1.20    0.70
  -2   8   3    1.40    0.60
  -2  -8  -3    2.00    0.60
  -2   8   3    1.40    0.60
   2  -8  -3    1.60    0.60
   2   8   3    2.00    0.70
  -2  -8   3    1.60    0.70
   2   8   3    2.10    0.70
  -2   8  -3    1.30    0.50
  -2  -8   3    1.50    0.50
  -2   8  -3    1.60    0.90
  -2  -8   3    2.00    0.70
   2   8   3    1.60    0.80
  -2   8  -3    1.60    0.50
  -2  -8   3    1.10    0.70
   2  -8  -3    1.80    0.70
   2  -8  -3    1.60    0.60
  -4  -8  -3    1.90    1.10
   4  -8   3    1.30    0.70
   4   8  -3    2.10    0.90
   4  -8   3    0.70    0.80
  -4  -8  -3    0.50    0.90
   4  -8   3    1.80    0.70
  -4  -8  -3   -0.50    0.60
  -4  -8   3   -0.10    1.00
   4   8   3    2.70    1.00
  -4   8  -3    0.80    0.80
   4   8   3   -1.00    1.00
   4   8   3   -0.20    1.00
   6  -8   3   78.19    4.30
  -6  -8  -3   76.59    4.00
   6   8  -3   74.79    4.50
   6  -8   3   73.69    4.20
  -6  -8  -3   75.89    4.50
  -6   8   3   74.49    4.10
   6   8  -3   77.49    4.60
   6   8  -3   76.19    4.40
   6  -8   3   75.79    4.20
  -6   8   3   70.99    4.50
  -6  -8  -3   71.99    4.50
  -6  -8   3   74.19    4.60
   6   8   3   79.89    4.60
   6  -8  -3   73.99    4.30
   6  -8  -3   76.69    4.30
  -6  -8   3   74.99    4.10
  -6   8  -3   74.69    4.30
   6   8   3   74.79    4.50
   6  -8  -3   75.89    4.10
  -6   8  -3   67.59    4.70
   6   8   3   77.19    4.60
  -6  -8   3   79.99    4.60
   6   8   3   79.99    4.60
  -6  -8   3   77.29    4.50
   8  -8   3    3.80    1.50
  -8  -8  -3    6.10    1.80
  -8  -8  -3    2.40    1.60
  -8  -8  -3    6.60    1.40
   8  -8   3    5.50    1.40
   8  -8   3    4.50    1.50
   8   8   3    6.00    1.70
   8   8   3    2.50    1.30
  -8   8  -3    9.00    1.70
   8   8   3    4.30    1.70
   8   8   3    4.30    1.90
[truncated: 3,187,313 more chars]
