# Supplementary material for: Crystal structure of 1-phenyl­imido-1-{6-[1-(phenyl­imino)­eth­yl]pyridin-2-yl}ethan-1-yl-κ3 N,N′,N′′)iron(II)
Source: Acta Crystallogr E Crystallogr Commun. 2016 Oct 18;72(Pt 11):1595–8. doi: 10.1107/S2056989016015528 (PMC5095841; doi:10.1107/S2056989016015528)
Supplement: Supplementary file 2 [file e-72-01595-Isup2.hkl]

data_I                                                                          
_shelx_title ' tim21'                                                           
_shelx_refln_list_code          4                                               
_shelx_F_calc_maximum     1261.38                                               
_exptl_crystal_F_000      5728.00                                               
_reflns_d_resolution_high  0.7982                                               
                                                                                
loop_                                                                           
 _space_group_symop_operation_xyz                                               
 'x, y, z'                                                                      
 '-x+1/2, -y, z'                                                                
 '-x, y, -z+1/2'                                                                
 'x+1/2, -y, -z+1/2'                                                            
 'x+1/2, y+1/2, z'                                                              
 '-x+1, -y+1/2, z'                                                              
 '-x+1/2, y+1/2, -z+1/2'                                                        
 'x+1, -y+1/2, -z+1/2'                                                          
 '-x, -y, -z'                                                                   
 'x-1/2, y, -z'                                                                 
 'x, -y, z-1/2'                                                                 
 '-x-1/2, y, z-1/2'                                                             
 '-x+1/2, -y+1/2, -z'                                                           
 'x, y+1/2, -z'                                                                 
 'x+1/2, -y+1/2, z-1/2'                                                         
 '-x, y+1/2, z-1/2'                                                             
                                                                                
_cell_length_a    11.9028                                                       
_cell_length_b    32.2189                                                       
_cell_length_c    35.5223                                                       
_cell_angle_alpha  90.000                                                       
_cell_angle_beta   90.000                                                       
_cell_angle_gamma  90.000                                                       
                                                                                
_shelx_F_squared_multiplier     1.000                                           
                                                                                
loop_                                                                           
 _refln_index_h                                                                 
 _refln_index_k                                                                 
 _refln_index_l                                                                 
 _refln_F_squared_calc                                                          
 _refln_F_squared_meas                                                          
 _refln_F_squared_sigma                                                         
 _refln_observed_status                                                         
   2   0   0       4244.88       4038.87        94.66 o                         
   4   0   0      28478.80      23430.41       441.16 o                         
   6   0   0        811.02        853.70        99.03 o                         
   8   0   0     256425.81     241638.72      5033.85 o                         
  10   0   0      13506.47      13314.43       437.52 o                         
  12   0   0      31972.46      30503.48      1010.65 o                         
  14   0   0          6.24        -18.90       325.08 o                         
   2   2   0      45857.58      45646.48       675.74 o                         
   4   2   0        253.12        316.33        38.44 o                         
   6   2   0     329413.09     316644.47      4413.81 o                         
   8   2   0         11.51        527.61        70.61 o                         
  10   2   0       2550.58       5804.21       213.92 o                         
  12   2   0         16.26         91.38       160.15 o                         
  14   2   0       8529.73       7568.05       387.56 o                         
   0   4   0     432093.75     511738.22     11248.43 o                         
   2   4   0       2371.09       1671.18        53.94 o                         
   4   4   0        214.03        501.93        43.85 o                         
   6   4   0       1586.80       1848.99        76.74 o                         
   8   4   0      41103.54      35083.66       521.30 o                         
  10   4   0         14.24        255.22        93.09 o                         
  12   4   0       6497.34       6341.03       301.12 o                         
  14   4   0       1910.27       2207.36       275.97 o                         
   0   6   0          0.17         60.54        35.65 o                         
   2   6   0       6536.49       6059.52       133.44 o                         
   4   6   0       3691.29       3434.50        86.46 o                         
   6   6   0      19007.98      14096.77       233.52 o                         
   8   6   0       4909.51       4934.59       140.81 o                         
  10   6   0      96851.42      88838.48      1304.99 o                         
  12   6   0        852.96        913.94       217.73 o                         
  14   6   0      18913.47      18047.89       568.87 o                         
   0   8   0       6239.46       6665.72       146.36 o                         
   2   8   0       1543.64       1581.64        50.11 o                         
   4   8   0     300687.03     307189.81      4095.49 o                         
   6   8   0       1941.54       2427.97        95.63 o                         
   8   8   0       8899.48       9528.57       201.07 o                         
  10   8   0       6323.64       7100.77       223.97 o                         
  12   8   0       5561.88       5428.33       242.90 o                         
  14   8   0       2940.01       3052.53       304.68 o                         
   0  10   0       7609.26       8602.22       185.31 o                         
   2  10   0        681.66       2337.66       106.82 o                         
   4  10   0        275.94        426.13        44.20 o                         
   6  10   0      30944.37      23156.66       357.71 o                         
   8  10   0        519.00        361.85        83.95 o                         
  10  10   0      78598.18      73377.14      1046.33 o                         
  12  10   0       1072.04       1363.69       178.68 o                         
  14  10   0      10360.16       9399.99       522.47 o                         
   0  12   0      34589.22      40752.14       746.50 o                         
   2  12   0         95.36        183.85        51.65 o                         
   4  12   0     446739.75     499234.53      6152.65 o                         
   6  12   0      16373.27      16218.93       270.07 o                         
   8  12   0      22532.30      21861.02       362.34 o                         
  10  12   0       5202.98       5126.68       210.87 o                         
  12  12   0      41738.04      41395.49       763.00 o                         
  14  12   0         33.68        877.22       337.81 o                         
   0  14   0       4127.61       6067.60       184.93 o                         
   2  14   0      25403.95      24711.69       338.31 o                         
   4  14   0       3077.02       2870.27        96.96 o                         
   6  14   0      35863.91      33793.89       502.15 o                         
   8  14   0          0.50        371.80        96.48 o                         
  10  14   0      29132.70      25494.54       515.01 o                         
  12  14   0        313.45         15.04       180.77 o                         
   0  16   0      27135.74      28760.06       554.71 o                         
   2  16   0       2864.10       2822.40        91.54 o                         
   4  16   0      75018.10      69791.97       867.53 o                         
   6  16   0        448.78        497.90        69.63 o                         
   8  16   0      40902.36      38387.96       615.15 o                         
  10  16   0       9296.57       9052.21       289.36 o                         
  12  16   0      25923.05      25490.66       589.05 o                         
   0  18   0       4782.41       5705.78       176.42 o                         
   2  18   0     291278.91     319087.66      3949.67 o                         
   4  18   0        498.98        437.14        66.08 o                         
   6  18   0      71287.70      71578.73       931.94 o                         
   8  18   0        548.12        660.94       122.57 o                         
  10  18   0      71065.98      66568.77      1136.55 o                         
  12  18   0        256.04        458.65       201.50 o                         
   0  20   0       6672.77       6419.79       234.55 o                         
   2  20   0        817.06       1079.01        72.34 o                         
   4  20   0      79494.92      79387.39       988.59 o                         
   6  20   0         34.72         63.81        83.99 o                         
   8  20   0      10412.46      12131.18       298.06 o                         
  10  20   0       4080.63       5260.54       298.57 o                         
  12  20   0      19170.86      17481.98       517.71 o                         
   0  22   0       8818.44      10716.67       280.79 o                         
   2  22   0      91523.52      95486.39      1225.70 o                         
   4  22   0        247.11        233.20        79.99 o                         
   6  22   0      20337.11      19098.52       327.60 o                         
   8  22   0       8971.65       8212.77       255.98 o                         
  10  22   0       2603.10       2763.93       218.28 o                         
  12  22   0       2787.15       3361.55       319.96 o                         
   0  24   0      44328.43      47135.65       905.87 o                         
   2  24   0       8055.57       8077.21       183.51 o                         
   4  24   0      13676.77      11865.72       231.96 o                         
   6  24   0        790.10        552.19       119.59 o                         
   8  24   0      11235.30      12315.98       322.47 o                         
  10  24   0       1814.95       1767.76       237.14 o                         
   0  26   0        171.87        184.74       117.32 o                         
   2  26   0      29071.46      31847.94       746.88 o                         
   4  26   0       1415.42       1724.69       125.43 o                         
   6  26   0      22939.50      21961.11       433.72 o                         
   8  26   0       1209.11       1687.97       180.20 o                         
  10  26   0        731.22       1224.66       250.85 o                         
   0  28   0      17193.27      18271.44       512.31 o                         
   2  28   0       2155.92       2148.88       135.31 o                         
   4  28   0      10588.55      10906.79       275.13 o                         
   6  28   0       7861.14       7672.99       267.77 o                         
   8  28   0      67693.61      64135.26      1180.88 o                         
  10  28   0       1125.46       1239.43       407.27 o                         
   0  30   0        233.53        199.89       178.42 o                         
   2  30   0      85292.42      90514.02      1346.13 o                         
   4  30   0      24030.78      23194.46       483.82 o                         
   6  30   0      27906.54      28219.29       544.36 o                         
   8  30   0       4366.46       4526.54       286.26 o                         
   0  32   0      14588.65      15713.32       506.43 o                         
   2  32   0       1914.03       1930.67       183.08 o                         
   4  32   0      11385.47      11952.51       348.86 o                         
   6  32   0       4051.75       3502.86       232.87 o                         
   8  32   0      56950.55      52833.37      1181.36 o                         
   0  34   0        417.87        311.00       252.71 o                         
   2  34   0      18802.08      20348.55       492.09 o                         
   4  34   0       1178.59       1528.71       214.59 o                         
   6  34   0        402.51        507.46       230.30 o                         
   0  36   0       6211.77       5435.34       381.17 o                         
   2  36   0       1446.95       1527.19       214.09 o                         
   4  36   0      32587.05      31457.35       691.36 o                         
   6  36   0        256.53        187.86       295.03 o                         
   0  38   0         17.53        292.12       352.90 o                         
   2  38   0      24351.90      24150.95       562.23 o                         
   4  38   0         44.37       -103.93       290.37 o                         
   0  40   0      28273.21      28312.30      1322.34 o                         
   1   1   1      85370.53      70360.97      3195.17 o                         
   3   1   1      68382.69      63107.57       602.23 o                         
   5   1   1      74731.51      72139.80       680.36 o                         
   7   1   1        900.84       1078.56        66.52 o                         
   9   1   1      30948.53      31360.39       796.26 o                         
  11   1   1       1146.84        922.58       106.38 o                         
  13   1   1       4488.01       5333.66       214.80 o                         
   2   2   1      30368.70      28658.65       304.64 o                         
   4   2   1         16.51         37.17        22.85 o                         
   6   2   1        351.43       1812.37       226.75 o                         
   8   2   1       4732.22       4965.57       146.12 o                         
  10   2   1      20324.79      17731.90       259.40 o                         
  12   2   1        136.26        605.52       175.49 o                         
  14   2   1         92.35        528.23       171.63 o                         
   1   3   1      79956.16      79531.30       916.27 o                         
   3   3   1       2643.73       2259.00        43.06 o                         
   5   3   1        347.02        563.17        56.68 o                         
   7   3   1      12363.19      11700.18       215.78 o                         
   9   3   1        887.81       1185.22       133.29 o                         
  11   3   1       3252.36       2972.90       131.11 o                         
  13   3   1       3213.91       3527.46       272.46 o                         
   2   4   1       7223.78       7043.75        80.04 o                         
   4   4   1       6056.43       5801.41        77.92 o                         
   6   4   1        500.44        687.21        57.63 o                         
   8   4   1        935.15       1662.15        92.91 o                         
  10   4   1       1488.26       1659.60        81.43 o                         
  12   4   1        889.13       1918.83       164.79 o                         
  14   4   1        581.68        731.18       173.84 o                         
   1   5   1       1040.94        833.47        22.71 o                         
   3   5   1       1066.47       1212.00        38.55 o                         
   5   5   1        127.55        177.76        33.01 o                         
   7   5   1       1334.12       1179.65        76.24 o                         
   9   5   1      14720.32      14317.64       310.36 o                         
  11   5   1       1120.80       1773.16       139.44 o                         
  13   5   1       1793.51       2016.95       162.22 o                         
   2   6   1       4195.71       3687.57        48.32 o                         
   4   6   1         23.65         79.31        28.32 o                         
   6   6   1       7712.44       8215.58       125.82 o                         
   8   6   1       2759.86       4307.69       189.73 o                         
  12   6   1        744.00        648.79       106.84 o                         
  14   6   1       2740.48       4026.06       342.08 o                         
   1   7   1       8793.94       8272.35        91.26 o                         
   3   7   1       2668.00       2930.16        46.94 o                         
   5   7   1      16868.66      15738.71       234.07 o                         
   7   7   1       3876.99       3322.43       125.01 o                         
   9   7   1         31.13        226.77        64.21 o                         
  11   7   1        158.55        455.31       122.67 o                         
  13   7   1       2957.17       4124.81       193.38 o                         
   2   8   1          8.11          7.50        18.63 o                         
   4   8   1      44816.00      48842.74       543.00 o                         
   6   8   1       1765.36       2184.14        63.90 o                         
   8   8   1      11513.15      11305.14       161.27 o                         
  10   8   1       4735.93       5245.57       184.92 o                         
  12   8   1        572.22        851.38       113.86 o                         
  14   8   1        170.21        687.14       193.87 o                         
   1   9   1       2359.13       2454.16        40.91 o                         
   3   9   1      54844.43      55102.98       513.73 o                         
   5   9   1       8594.52       8315.98       181.38 o                         
   7   9   1      16213.46      17732.86       425.49 o                         
   9   9   1       4954.31       5480.90       187.23 o                         
  11   9   1      25751.44      25038.29       395.88 o                         
  13   9   1       4607.66       5259.11       250.15 o                         
   2  10   1      11790.61      12864.78       130.47 o                         
   4  10   1       4187.99       4324.41        67.77 o                         
   6  10   1       1523.79       2033.73        80.88 o                         
   8  10   1        158.67        131.95        59.35 o                         
  12  10   1       4846.62       4271.52       160.72 o                         
  14  10   1       1786.53       3098.64       239.84 o                         
   1  11   1      31136.86      31719.13       283.45 o                         
   3  11   1       9621.96       9290.70       103.64 o                         
   5  11   1       2331.68       2421.50        66.12 o                         
   7  11   1       1682.70       1569.59        63.10 o                         
   9  11   1      35344.93      33044.80       364.61 o                         
  11  11   1        266.86        342.63       100.24 o                         
  13  11   1       1767.56       2788.51       174.62 o                         
   2  12   1       6235.27       6364.57        80.45 o                         
   4  12   1       1052.21       2902.13       193.18 o                         
   6  12   1       1350.24       2243.22        87.71 o                         
   8  12   1        322.66       1160.28       128.09 o                         
  10  12   1       2395.27       2612.04       111.04 o                         
  12  12   1        139.79       3071.22       943.16 o                         
  14  12   1       1394.47       1570.61       210.56 o                         
   1  13   1         40.22         10.82        24.79 o                         
   3  13   1       2891.43       2496.29        60.25 o                         
   5  13   1      43498.67      46115.04       495.57 o                         
   7  13   1       5290.14       5795.31       126.97 o                         
   9  13   1      28915.64      29595.51       527.81 o                         
  11  13   1        849.98       1505.54       164.55 o                         
  13  13   1       1425.64       2194.62       172.08 o                         
   2  14   1       9113.76      10005.26       113.85 o                         
   4  14   1        151.54        305.78        36.87 o                         
   6  14   1      15382.12      17361.64       236.71 o                         
   8  14   1       2064.59       2336.80        85.98 o                         
  10  14   1        256.71       4126.43       422.37 o                         
  12  14   1         92.25        125.54       130.06 o                         
   1  15   1       7250.61       6850.76        91.25 o                         
   3  15   1      44538.55      48913.14       450.26 o                         
   5  15   1       5061.70       6218.91        95.98 o                         
   7  15   1       1642.68       1777.04        74.11 o                         
   9  15   1       1506.75       2085.04       149.85 o                         
  11  15   1       1619.56       2213.80       155.61 o                         
  13  15   1         12.73        261.23       181.96 o                         
   2  16   1        265.23        540.61        41.11 o                         
   4  16   1        111.95        355.34        50.90 o                         
   6  16   1         69.35        117.44        46.31 o                         
   8  16   1       8515.37       8886.14       274.99 o                         
  10  16   1       1202.66       3176.19       217.08 o                         
  12  16   1        261.32       2172.32       376.87 o                         
   1  17   1       3455.21       3442.10        72.17 o                         
   3  17   1      11118.99      10290.30       125.86 o                         
   5  17   1       1979.32       1598.02        71.96 o                         
   7  17   1       4040.73       3873.60       107.11 o                         
   9  17   1       2948.62       3401.18       125.88 o                         
  11  17   1      17295.37      15447.67       276.28 o                         
  13  17   1        172.36        787.24       190.81 o                         
   2  18   1         35.83        238.51        49.74 o                         
   4  18   1       4816.91       5091.72        93.90 o                         
   6  18   1       3384.35       5126.90       205.21 o                         
   8  18   1        367.34        659.40        90.75 o                         
  10  18   1      13448.21      12011.35       332.29 o                         
  12  18   1       2006.44       2515.19       159.67 o                         
   1  19   1      29601.15      31847.26       303.26 o                         
   3  19   1       9451.89       9385.55       135.84 o                         
   5  19   1      20444.29      21227.39       224.18 o                         
   7  19   1      10836.93      11594.50       238.32 o                         
   9  19   1        481.28        352.01       100.06 o                         
  11  19   1       4614.91       5291.72       201.19 o                         
  13  19   1       3836.37       4206.63       252.02 o                         
   2  20   1         48.56        -33.83        42.89 o                         
   4  20   1       1201.49       1897.24        93.12 o                         
   6  20   1         29.73        248.93        61.58 o                         
   8  20   1      14345.94      12221.60       213.19 o                         
  10  20   1      12537.53      11822.96       262.24 o                         
  12  20   1         68.67        692.76       274.51 o                         
   1  21   1         90.59         63.46        44.55 o                         
   3  21   1        447.75        353.92        52.49 o                         
   5  21   1       7178.86       7523.37       145.57 o                         
   7  21   1       1549.00       2243.82       109.83 o                         
   9  21   1        109.63         54.23       109.03 o                         
  11  21   1        332.16       1282.54       205.81 o                         
   2  22   1       2671.23       3034.93        83.63 o                         
   4  22   1         71.56        148.72        56.30 o                         
   6  22   1       2424.55       2120.85        90.73 o                         
   8  22   1       5681.54       5658.36       168.67 o                         
  10  22   1       2651.80       1971.54       150.17 o                         
  12  22   1         16.44        271.78       181.73 o                         
   1  23   1      10401.64      11218.15       150.99 o                         
   3  23   1       1752.30       1811.62        70.28 o                         
   5  23   1       1899.42       2256.74        81.23 o                         
   7  23   1        313.09        385.50        85.93 o                         
   9  23   1        279.17        100.18       120.78 o                         
  11  23   1       1891.74       2200.36       181.36 o                         
   2  24   1       1339.17       1456.77        67.87 o                         
   4  24   1        234.41        301.18        65.43 o                         
   6  24   1         55.18        147.91        80.57 o                         
   8  24   1      11193.23      10259.25       242.27 o                         
  10  24   1         29.67        119.71       152.49 o                         
   1  25   1         14.68         87.00        60.60 o                         
   3  25   1       9253.61       9696.06       151.27 o                         
   5  25   1       4658.18       4588.55       129.79 o                         
   7  25   1       2543.89       2697.67       113.16 o                         
   9  25   1       2184.97       1948.73       159.21 o                         
  11  25   1        387.98        777.30       208.23 o                         
   2  26   1      17634.26      17898.75       219.55 o                         
   4  26   1        973.06       1071.61        84.11 o                         
   6  26   1       4257.64       4090.65       145.97 o                         
   8  26   1       1651.01       1972.17       133.43 o                         
  10  26   1          2.84         95.24       167.00 o                         
   1  27   1       4464.49       4385.59       113.49 o                         
   3  27   1      12868.65      12375.78       196.14 o                         
   5  27   1      12819.67      12311.15       208.46 o                         
   7  27   1       2023.95       2369.30       120.58 o                         
   9  27   1       8156.73       7557.43       264.13 o                         
  11  27   1         50.39       -257.56       296.51 o                         
   2  28   1       2970.48       2816.46       103.49 o                         
   4  28   1       1846.21       1861.49       105.24 o                         
   6  28   1        772.61       1027.69       107.71 o                         
   8  28   1       3063.50      11573.88       738.84 o                         
  10  28   1        122.93        253.32       230.57 o                         
   1  29   1      14507.98      14156.99       209.12 o                         
   3  29   1        172.41        186.69        96.38 o                         
   5  29   1        382.12        345.58       102.46 o                         
   7  29   1       6592.73       5988.58       186.95 o                         
   9  29   1        965.81       1161.06       175.69 o                         
   2  30   1       9117.77       9981.69       198.46 o                         
   4  30   1        816.75       1142.14       114.51 o                         
   6  30   1       9024.22       9041.76       273.67 o                         
   8  30   1        749.31        850.93       165.89 o                         
   1  31   1       4979.79       5422.36       160.12 o                         
   3  31   1       3088.24       3488.87       144.15 o                         
   5  31   1      16517.71      15430.06       269.46 o                         
   7  31   1       8849.55       9030.84       258.89 o                         
   9  31   1       3927.41       4004.35       299.93 o                         
   2  32   1        664.08        579.37       116.30 o                         
   4  32   1        504.69        714.66       125.76 o                         
   6  32   1       2353.42       2361.48       150.76 o                         
   8  32   1       4753.98       4866.90       329.56 o                         
   1  33   1        123.22        131.83       113.31 o                         
   3  33   1       3040.89       3272.06       154.23 o                         
   5  33   1        788.72        853.48       140.27 o                         
   7  33   1         71.87        699.51       184.72 o                         
   2  34   1       7228.89       7685.59       224.11 o                         
   4  34   1        150.91        113.13       140.32 o                         
   6  34   1       5457.25       4679.03       205.47 o                         
   1  35   1         37.07          4.13       132.11 o                         
   3  35   1       1614.90       1890.22       159.36 o                         
   5  35   1       4309.29       4332.36       192.92 o                         
   7  35   1       1582.57       1862.31       272.64 o                         
   2  36   1         93.03         79.51       144.85 o                         
   4  36   1       1816.39       2484.78       177.81 o                         
   6  36   1        135.09        -36.31       209.22 o                         
   1  37   1       4986.24       5332.01       199.16 o                         
   3  37   1       1198.08       1328.76       173.95 o                         
   5  37   1        148.86        512.26       214.73 o                         
   2  38   1       1700.00       1984.51       179.31 o                         
   4  38   1          2.91        -32.97       204.75 o                         
   1  39   1        985.56       1019.91       194.86 o                         
   3  39   1       3369.30       3454.75       240.52 o                         
   2   0   2      97854.55      96506.95      1288.55 o                         
   4   0   2        320.33        313.74        57.62 o                         
   6   0   2      12009.10      10391.61       192.01 o                         
   8   0   2       3121.25       4103.37       187.26 o                         
  10   0   2       4111.19       4250.28       184.95 o                         
  12   0   2        125.33        916.12       175.44 o                         
  14   0   2        153.06       -186.05       272.57 o                         
   1   1   2     281766.78     285575.59      4643.12 o                         
   3   1   2      71313.92      68425.91       626.73 o                         
   5   1   2      42359.68      39812.95       392.46 o                         
   7   1   2       8807.66       8730.38       132.30 o                         
   9   1   2      43841.20      46459.20       871.12 o                         
  11   1   2       4201.42       3888.72       140.24 o                         
  13   1   2       5602.76       6339.02       241.02 o                         
   2   2   2       2288.26       1901.20        46.62 o                         
   4   2   2       4913.37       4156.18        64.68 o                         
   6   2   2        957.21       1081.29        48.08 o                         
   8   2   2      27632.24      25098.12       273.76 o                         
  10   2   2          1.64        967.79       111.16 o                         
  12   2   2       7480.69       6368.20       211.12 o                         
  14   2   2         18.73        608.10       172.84 o                         
   1   3   2     117162.25     118046.55      1983.81 o                         
   3   3   2      11389.54      10648.12       115.58 o                         
   5   3   2      24935.92      23026.12       239.72 o                         
   7   3   2      18710.70      17877.47       206.50 o                         
   9   3   2      10169.33      11423.91       367.78 o                         
  11   3   2        844.60       1296.46       111.91 o                         
  13   3   2       5559.55       5467.13       218.01 o                         
   0   4   2        688.76        -20.61        20.61 o                         
   2   4   2        854.51       1518.89        57.96 o                         
   4   4   2        447.02        433.97        29.09 o                         
   6   4   2       4547.27       7196.43       184.69 o                         
   8   4   2       7111.19       6316.58       109.35 o                         
  10   4   2       1803.48       3093.26       141.89 o                         
  12   4   2        738.18       1101.70       138.53 o                         
  14   4   2       1611.84       1439.67       182.38 o                         
   1   5   2       3182.11       3478.69        55.92 o                         
   3   5   2      16095.36      15052.30       153.62 o                         
   5   5   2        194.02        -31.79        31.79 o                         
   7   5   2      20741.05      20305.97       298.09 o                         
   9   5   2      19447.50      18761.10       221.88 o                         
  11   5   2       8732.65       9090.51       263.86 o                         
  13   5   2       6127.01       7300.12       251.78 o                         
   0   6   2      28812.83      29411.32       470.63 o                         
   2   6   2         11.48        -19.31        19.31 o                         
   4   6   2       7019.01       7515.73       103.78 o                         
   6   6   2        732.96       1074.11       105.56 o                         
   8   6   2      22690.30      20975.84       239.80 o                         
  10   6   2       1112.26       2435.58       170.96 o                         
  12   6   2        384.23        795.80       114.10 o                         
  14   6   2        850.15       2039.99       192.54 o                         
   1   7   2      30961.08      34174.03       528.20 o                         
   3   7   2       5130.52       5756.42        69.36 o                         
   5   7   2      24479.03      23631.29       258.39 o                         
   7   7   2      12954.80      11264.19       144.85 o                         
   9   7   2       3143.26       3611.99       165.82 o                         
  11   7   2       4627.41       4423.68       142.11 o                         
  13   7   2       7718.92       8602.23       286.81 o                         
   0   8   2       2038.45       1835.49        51.54 o                         
   2   8   2       1794.69       1918.19        40.68 o                         
   4   8   2        220.75        456.27        42.17 o                         
   6   8   2       2847.02       3127.70        86.08 o                         
   8   8   2       7446.39       7631.71       124.34 o                         
  10   8   2      17630.91      16424.15       225.65 o                         
  12   8   2        412.24        656.70       115.19 o                         
  14   8   2        330.62        612.43       199.50 o                         
   1   9   2        205.37         79.60        20.38 o                         
   3   9   2      27014.44      28567.80       432.43 o                         
   5   9   2      40169.66      41144.68       420.95 o                         
   7   9   2      44308.96      45288.84       459.87 o                         
   9   9   2      13241.39      12546.06       181.47 o                         
  11   9   2      22226.72      22796.64       337.01 o                         
  13   9   2       6460.66       7065.50       260.78 o                         
   0  10   2         34.03        111.61        27.47 o                         
   2  10   2         18.96         15.24        22.06 o                         
   4  10   2        220.50        658.32        33.77 o                         
   6  10   2        263.65        445.69        44.09 o                         
   8  10   2        311.67        321.64        60.85 o                         
  10  10   2       3137.60       6296.21       195.90 o                         
  12  10   2         14.32        358.55       120.92 o                         
  14  10   2       1263.02       2074.14       231.83 o                         
   1  11   2      23430.94      25200.65       352.57 o                         
   3  11   2       2681.48       2545.12        62.04 o                         
   5  11   2       9761.52       8886.29       175.88 o                         
   7  11   2       1047.22       1839.01        66.61 o                         
   9  11   2       8715.75       9336.46       216.78 o                         
  11  11   2       1729.10       2326.60       152.57 o                         
  13  11   2       6608.73       7494.82       251.68 o                         
   0  12   2       3052.80       2814.78        77.37 o                         
   2  12   2      10781.08      11587.07       162.61 o                         
   4  12   2       2293.09       2477.82        59.62 o                         
   6  12   2       1197.52       1629.48        61.15 o                         
   8  12   2        752.07        946.23        66.62 o                         
  10  12   2       1862.83       1909.63       100.38 o                         
  12  12   2        962.17       1604.35       175.37 o                         
  14  12   2        276.02        491.39       202.52 o                         
   1  13   2        926.59        938.32        35.99 o                         
   3  13   2      27263.27      29796.98       559.63 o                         
   5  13   2      67848.35      71826.27       637.72 o                         
   7  13   2       7414.71       7978.00       130.64 o                         
   9  13   2      28900.92      32990.07       384.37 o                         
  11  13   2      11889.07      12949.36       410.34 o                         
  13  13   2       5180.07       6397.69       232.40 o                         
   0  14   2       7005.54       7657.06       133.08 o                         
   2  14   2       4167.97       4203.37        69.02 o                         
   4  14   2      18604.62      19351.50       194.82 o                         
   6  14   2        380.05        867.11        60.86 o                         
   8  14   2       5918.01       5723.42       128.78 o                         
  10  14   2        506.47        864.95        94.30 o                         
  12  14   2        925.28        966.19       132.47 o                         
   1  15   2      34850.66      37617.79       419.03 o                         
   3  15   2      64545.61      72026.17       628.30 o                         
   5  15   2        574.37        768.59        50.16 o                         
   7  15   2       2238.44       2087.12        76.10 o                         
   9  15   2       8356.84       8452.38       170.42 o                         
  11  15   2       6990.16       7244.03       203.49 o                         
  13  15   2       1170.72       1571.76       233.84 o                         
   0  16   2       3394.01       3829.85       114.64 o                         
   2  16   2      39473.04      45339.38       420.72 o                         
   4  16   2       3450.36       3410.57        74.99 o                         
   6  16   2         48.36        200.01        46.12 o                         
   8  16   2       2696.89       3562.39       202.77 o                         
  10  16   2      16089.80      14785.93       255.12 o                         
  12  16   2          3.57        575.07       133.71 o                         
   1  17   2       4886.41       4559.71        77.12 o                         
   3  17   2       4085.18       4211.83       101.86 o                         
   5  17   2      32156.07      29983.03       290.58 o                         
   7  17   2       2941.41       3118.12        94.31 o                         
   9  17   2       2242.82       3467.81       188.55 o                         
  11  17   2      10058.52      10537.83       296.48 o                         
  13  17   2       5001.93       5669.81       244.05 o                         
   0  18   2       1696.76       1559.07        69.67 o                         
   2  18   2         16.26         -1.84        38.48 o                         
   4  18   2      21088.69      22563.67       242.06 o                         
   6  18   2          0.00        182.41        53.54 o                         
   8  18   2       2414.90       3006.85       109.08 o                         
  10  18   2          0.91        746.09       190.19 o                         
  12  18   2       6992.46       7049.45       247.44 o                         
   1  19   2      78386.36      87505.04      1048.14 o                         
   3  19   2      49507.55      54853.37       653.57 o                         
   5  19   2      15944.08      16282.11       189.95 o                         
   7  19   2      27250.14      25642.72       278.61 o                         
   9  19   2         38.95         77.38        96.96 o                         
  11  19   2      13996.42      14384.84       289.87 o                         
  13  19   2       4430.18       5035.58       251.20 o                         
   0  20   2       1544.48       1736.39        81.45 o                         
   2  20   2         50.51        181.99        44.07 o                         
   4  20   2       1005.85       1079.59        57.12 o                         
   6  20   2       5709.43       5298.38       114.93 o                         
   8  20   2       2229.93       3382.10       140.09 o                         
  10  20   2       3677.98       4668.31       194.08 o                         
  12  20   2        421.45       1113.41       196.24 o                         
   1  21   2         88.92         24.63        43.11 o                         
   3  21   2       4458.48       4029.24        93.19 o                         
   5  21   2      19552.77      19754.73       220.43 o                         
   7  21   2      12436.56      11697.29       179.70 o                         
   9  21   2         35.43        247.05       107.53 o                         
  11  21   2      10973.40      10432.42       282.17 o                         
   0  22   2      13461.48      13516.80       214.33 o                         
   2  22   2       1424.27       1462.85        61.46 o                         
   4  22   2      12937.36      11914.72       157.40 o                         
   6  22   2          4.87        178.30        69.51 o                         
   8  22   2       1755.56       2479.95       121.14 o                         
  10  22   2         57.85        456.45       133.68 o                         
  12  22   2        235.74        372.03       180.63 o                         
   1  23   2      21885.56      24400.14       435.20 o                         
   3  23   2      11098.96      11113.89       151.46 o                         
   5  23   2       8321.91       9211.33       152.88 o                         
   7  23   2        900.41        960.15        87.00 o                         
   9  23   2        694.23        821.00       132.85 o                         
  11  23   2        787.39        642.11       164.63 o                         
   0  24   2         56.10         61.04        75.25 o                         
   2  24   2        785.06        701.52        62.32 o                         
   4  24   2          3.97        -48.51        63.35 o                         
   6  24   2       6278.60       6122.25       147.66 o                         
   8  24   2        441.19       1151.66       101.90 o                         
  10  24   2         32.80        261.08       149.56 o                         
   1  25   2         54.47        193.26        59.92 o                         
   3  25   2      35641.36      36427.39       374.93 o                         
   5  25   2       6290.96       6549.87       142.04 o                         
   7  25   2       6873.51       7255.08       196.10 o                         
   9  25   2       3110.48       3645.15       170.56 o                         
  11  25   2       2856.92       2858.56       226.42 o                         
   0  26   2      40046.50      42571.66       616.82 o                         
   2  26   2        491.93        481.99        68.74 o                         
   4  26   2       5426.71       5348.29       135.60 o                         
   6  26   2       1830.37       1977.04       105.06 o                         
   8  26   2       3227.01       2915.10       142.67 o                         
  10  26   2        137.40        204.58       173.72 o                         
   1  27   2      11917.74      13017.85       249.08 o                         
   3  27   2      25497.13      25160.91       299.42 o                         
   5  27   2      15949.87      16884.25       244.58 o                         
   7  27   2       1897.43       2281.74       121.89 o                         
   9  27   2      11010.49      10694.87       292.05 o                         
  11  27   2        460.30        244.86       350.56 o                         
   0  28   2          7.28          3.93        97.06 o                         
   2  28   2       6842.40       7827.19       181.03 o                         
   4  28   2       5510.32       5053.72       145.50 o                         
   6  28   2        304.91        400.41       112.79 o                         
   8  28   2        458.39        939.15       134.49 o                         
  10  28   2       3076.88       2893.89       270.75 o                         
   1  29   2       6297.41       6843.33       225.23 o                         
   3  29   2       2427.36       2501.65       118.69 o                         
   5  29   2       1405.77       1603.23       119.41 o                         
   7  29   2       2979.01       3051.70       152.36 o                         
   9  29   2       5936.69       5440.05       234.87 o                         
   0  30   2      39752.24      41200.39       661.93 o                         
   2  30   2        401.18        608.15        99.32 o                         
   4  30   2        749.24        643.65       114.50 o                         
   6  30   2        401.52       1040.56       125.76 o                         
   8  30   2        367.74        449.57       166.02 o                         
   1  31   2      12846.54      14533.34       243.63 o                         
   3  31   2      12170.70      12297.38       237.42 o                         
   5  31   2       8718.40       9541.01       226.61 o                         
   7  31   2      15673.98      16454.29       320.78 o                         
   9  31   2       3345.60       3609.03       296.57 o                         
   0  32   2        170.05        267.40       157.06 o                         
   2  32   2       9235.23       9048.66       213.14 o                         
   4  32   2       1458.35       1427.96       143.42 o                         
   6  32   2      12930.66      11745.40       286.27 o                         
   8  32   2          1.03        668.14       200.49 o                         
   1  33   2       3004.85       3464.46       148.50 o                         
   3  33   2       3762.78       4058.85       167.80 o                         
   5  33   2        390.95        409.23       140.95 o                         
   7  33   2      14736.41      13485.99       340.35 o                         
   0  34   2      36960.92      38063.93       757.05 o                         
   2  34   2       1366.61       1302.03       135.17 o                         
   4  34   2       2993.34       3144.28       163.84 o                         
   6  34   2        526.89        344.48       164.67 o                         
   1  35   2       1176.70       1247.92       137.12 o                         
   3  35   2       2390.55       2822.07       166.71 o                         
   5  35   2       1541.41       1986.90       170.92 o                         
   7  35   2       2158.17       2518.56       308.28 o                         
   0  36   2        175.57        200.22       203.63 o                         
   2  36   2         54.89        -80.87       150.41 o                         
   4  36   2         93.41        339.32       161.42 o                         
   6  36   2         31.91        -91.07       233.71 o                         
   1  37   2      14533.68      14807.31       317.91 o                         
   3  37   2       4004.48       3972.87       195.58 o                         
   5  37   2       1806.92       1856.51       229.53 o                         
   0  38   2       4647.53       4318.80       282.47 o                         
   2  38   2          0.68         41.23       164.29 o                         
   4  38   2        911.90        950.80       229.14 o                         
   1  39   2        632.90        825.33       198.00 o                         
   3  39   2       3725.13       3836.11       246.13 o                         
   0  40   2          2.95       -169.01       356.48 o                         
   1   1   3     270601.81     265797.34      3260.64 o                         
   3   1   3         35.49         82.39        18.46 o                         
   5   1   3       5947.43       5449.38       114.37 o                         
   7   1   3      13962.17      13607.74       165.64 o                         
   9   1   3      74471.26      72670.87       772.89 o                         
  11   1   3       2114.73       2016.85       115.87 o                         
  13   1   3       7399.95       7846.20       263.78 o                         
   2   2   3       5847.05       5045.10        57.40 o                         
   4   2   3        306.13        217.42        24.30 o                         
   6   2   3       1015.72       1530.59        72.02 o                         
   8   2   3        105.09       1979.92       979.85 o                         
  10   2   3       3939.78       4310.01       122.54 o                         
  12   2   3        458.78       1077.97       132.79 o                         
  14   2   3       1119.58       2134.13       332.14 o                         
   1   3   3      46952.75      47174.54       533.87 o                         
   3   3   3      40934.84      38953.42       362.61 o                         
   5   3   3      17068.97      15375.63       172.24 o                         
   7   3   3       6134.16       5120.32       161.08 o                         
   9   3   3      28073.77      28016.39       310.00 o                         
  11   3   3        346.50        450.86        92.38 o                         
  13   3   3        482.32        879.22       157.67 o                         
   2   4   3      69748.84      68213.47       622.78 o                         
   4   4   3         48.22         91.38        29.51 o                         
   6   4   3      28343.76      28494.95       301.38 o                         
   8   4   3        365.35       1149.63        98.80 o                         
  10   4   3      13446.11      12413.43       181.19 o                         
  12   4   3        412.83       1198.12       149.23 o                         
  14   4   3         75.59       -102.64       174.80 o                         
   1   5   3      16204.37      15933.49       176.81 o                         
   3   5   3      53710.00      49914.04       472.07 o                         
   5   5   3       1473.65       1270.74        48.64 o                         
   7   5   3      31151.98      28605.20       302.21 o                         
   9   5   3      10824.42      12235.29       166.55 o                         
  11   5   3       6041.42       8264.32       251.28 o                         
  13   5   3       8128.80       8507.76       272.06 o                         
   2   6   3       5169.23       4761.53        65.46 o                         
   4   6   3      17673.02      17854.88       180.47 o                         
   6   6   3      30840.05      32993.36       338.29 o                         
   8   6   3      14675.11      13768.75       229.39 o                         
  10   6   3       9636.56      10252.71       245.92 o                         
  12   6   3       4937.70       4697.24       163.64 o                         
  14   6   3          2.18       1069.59       237.00 o                         
   1   7   3      62383.24      62848.24       588.69 o                         
   3   7   3        368.95        279.51        22.36 o                         
   5   7   3      44384.43      45236.01       457.75 o                         
   7   7   3       1384.64       1774.06        77.03 o                         
   9   7   3      21574.03      20827.01       249.34 o                         
  11   7   3         29.51        518.42        93.68 o                         
  13   7   3      12549.62      12634.62       320.61 o                         
   2   8   3        309.23        293.82        22.15 o                         
   4   8   3         12.06        151.45        52.63 o                         
   6   8   3      13744.42      14118.00       167.10 o                         
   8   8   3        209.87       1002.89        85.26 o                         
  10   8   3       6195.41       6768.65       256.83 o                         
  12   8   3        259.17       2695.09       277.93 o                         
  14   8   3       1401.21       2175.35       226.76 o                         
   1   9   3        734.56        625.81        24.25 o                         
   3   9   3        402.14        568.28        29.76 o                         
   5   9   3      31048.99      31024.11       317.07 o                         
   7   9   3      10578.08      11847.83       283.33 o                         
   9   9   3       2695.29       3213.95       119.00 o                         
  11   9   3       2307.06       2689.88       163.65 o                         
  13   9   3       7676.29       7804.39       270.22 o                         
   2  10   3        205.59        273.74        26.12 o                         
   4  10   3       4091.61       3865.27        67.17 o                         
   6  10   3          0.07         30.14        42.67 o                         
   8  10   3        714.92        740.11        60.74 o                         
  10  10   3       9018.54      10182.11       267.75 o                         
  12  10   3        356.66        283.24       118.33 o                         
  14  10   3        630.93       2271.51       257.87 o                         
   1  11   3        178.34         83.98        23.61 o                         
   3  11   3       6891.43       6209.84        79.57 o                         
   5  11   3      39222.67      39288.79       380.22 o                         
   7  11   3        796.25        575.77        52.26 o                         
   9  11   3        408.17       1554.33       104.95 o                         
  11  11   3       7675.26       7259.02       178.57 o                         
  13  11   3       2381.63       3627.41       186.22 o                         
   2  12   3       6849.53       6951.34        86.63 o                         
   4  12   3       6211.81       6682.93       144.20 o                         
   6  12   3         41.33        132.89        43.46 o                         
   8  12   3       1807.19       2466.06       118.29 o                         
  10  12   3        277.07        586.27        98.62 o                         
  12  12   3       1078.89       1794.18       176.63 o                         
  14  12   3        256.20        286.02       210.18 o                         
   1  13   3      12418.42      11846.56       125.84 o                         
   3  13   3      67149.72      69052.87       622.03 o                         
   5  13   3      30744.72      32313.54       384.61 o                         
   7  13   3       4946.94       5189.47       119.20 o                         
   9  13   3      31986.54      32468.44       425.12 o                         
  11  13   3      20049.44      20068.34       305.38 o                         
  13  13   3       8021.44       9038.76       299.27 o                         
   2  14   3       2649.55       2876.66        59.26 o                         
   4  14   3       4295.03       4923.70        78.42 o                         
   6  14   3       1505.42       2233.30        95.03 o                         
   8  14   3        291.22        614.54        70.51 o                         
  10  14   3       3902.38       4657.91       191.64 o                         
  12  14   3       2976.34       2651.68       154.64 o                         
   1  15   3      17124.14      16461.12       171.09 o                         
   3  15   3      53226.49      55816.12       502.22 o                         
   5  15   3      16117.61      15306.64       216.92 o                         
   7  15   3       3585.59       3763.73       102.15 o                         
   9  15   3       1555.83       2356.89       129.89 o                         
  11  15   3       2902.29       4027.80       157.93 o                         
  13  15   3       6242.31       6078.32       244.90 o                         
   2  16   3       5049.85       4974.26        81.66 o                         
   4  16   3       4174.72       4434.74       132.07 o                         
   6  16   3        918.28       1040.60        56.04 o                         
   8  16   3      26124.63      22696.39       276.13 o                         
  10  16   3       2176.45       2978.01       187.09 o                         
  12  16   3       1233.75       2093.22       165.43 o                         
   1  17   3      16197.29      16406.72       171.18 o                         
   3  17   3         58.12         68.91        37.85 o                         
   5  17   3      16646.77      16907.63       183.55 o                         
   7  17   3       6394.82       5854.76       123.00 o                         
   9  17   3      29816.26      27696.91       368.03 o                         
  11  17   3       3412.82       4999.63       257.45 o                         
  13  17   3       1255.38       2038.95       189.67 o                         
   2  18   3      14483.43      17841.88       200.87 o                         
   4  18   3       7309.56       8047.80       113.45 o                         
   6  18   3        239.50        519.21        79.81 o                         
   8  18   3       2333.22       3138.83       111.06 o                         
  10  18   3        446.72       1061.14       149.62 o                         
  12  18   3        818.13       1092.35       192.27 o                         
   1  19   3      12598.35      11666.13       137.65 o                         
   3  19   3      82718.61      89353.55       794.92 o                         
   5  19   3       3783.30       4576.81        98.42 o                         
   7  19   3       4037.57       4422.62       168.87 o                         
   9  19   3        103.21        361.41       100.78 o                         
  11  19   3      14901.61      15480.26       310.77 o                         
  13  19   3       3763.57       4285.95       294.91 o                         
   2  20   3          0.57          6.78        45.38 o                         
   4  20   3       1363.96       1758.97        63.24 o                         
   6  20   3        305.11        532.13        67.16 o                         
   8  20   3      10261.25       9210.95       188.16 o                         
  10  20   3        922.19       1398.47       135.72 o                         
  12  20   3       1287.14       1453.59       199.74 o                         
   1  21   3       1916.99       1853.58        59.12 o                         
   3  21   3       4665.32       4219.75        94.37 o                         
   5  21   3      21318.82      20323.34       226.71 o                         
   7  21   3       1896.55       2599.12       108.70 o                         
   9  21   3       2113.97       2241.37       130.38 o                         
  11  21   3       6877.71       7850.52       244.38 o                         
   2  22   3       6272.54       6300.92       109.24 o                         
   4  22   3        706.55        756.18        60.66 o                         
   6  22   3       2069.38       2590.82       123.20 o                         
   8  22   3       4136.17       4126.07       138.63 o                         
  10  22   3       1067.75       1425.68       174.81 o                         
  12  22   3          3.68        123.21       202.34 o                         
   1  23   3      16397.40      16333.77       185.62 o                         
   3  23   3       2728.36       2763.30        79.91 o                         
   5  23   3      14206.39      13481.23       178.01 o                         
   7  23   3        782.46        735.72        89.35 o                         
   9  23   3       6477.73       5949.38       195.87 o                         
  11  23   3        225.98        217.54       186.00 o                         
   2  24   3         16.55         -0.90        58.00 o                         
   4  24   3        223.15        597.58        81.71 o                         
   6  24   3       1867.07       2146.00        92.63 o                         
   8  24   3       8011.90       8514.83       248.68 o                         
  10  24   3        334.56        565.30       155.39 o                         
   1  25   3       1148.68       1075.96        66.85 o                         
   3  25   3      32815.04      32829.45       337.80 o                         
   5  25   3      13138.24      13190.53       199.75 o                         
   7  25   3      19892.51      19024.04       271.19 o                         
   9  25   3        427.59        852.63       150.83 o                         
  11  25   3       1232.24       1773.61       228.31 o                         
   2  26   3       4804.14       5456.45       134.91 o                         
   4  26   3       1418.73       1434.92        89.25 o                         
   6  26   3        572.23       1391.60       126.96 o                         
   8  26   3       2953.75       3318.20       148.52 o                         
  10  26   3         67.83        164.18       168.02 o                         
   1  27   3      19640.81      19927.88       235.03 o                         
   3  27   3         66.48        380.03        78.55 o                         
   5  27   3       1798.39       2391.39       120.48 o                         
   7  27   3        133.36        484.31       111.87 o                         
   9  27   3      10518.94      10396.97       290.91 o                         
  11  27   3         67.50       -731.11       731.11 o                         
   2  28   3       7006.16       7115.57       164.14 o                         
   4  28   3       4621.60       4526.55       134.77 o                         
   6  28   3       1517.45       1428.58       113.06 o                         
   8  28   3       4935.52       5147.60       262.74 o                         
  10  28   3       2297.05       2532.10       265.55 o                         
   1  29   3         90.21        208.60        80.38 o                         
   3  29   3       5174.60       5199.23       144.75 o                         
   5  29   3      16514.68      15629.43       251.09 o                         
   7  29   3        793.67       1201.63       143.90 o                         
   9  29   3        935.66       1174.53       179.08 o                         
   2  30   3       2197.00       2382.02       116.95 o                         
   4  30   3        438.74        431.04       111.12 o                         
   6  30   3       8223.63       7507.43       215.66 o                         
   8  30   3        552.98        712.86       173.05 o                         
   1  31   3      20450.38      20246.77       298.08 o                         
   3  31   3       1973.30       2262.10       125.23 o                         
   5  31   3      11114.59      11202.95       239.55 o                         
   7  31   3      19936.14      20768.19       396.42 o                         
   9  31   3       1374.15       1584.25       296.42 o                         
   2  32   3       5120.88       5255.61       164.48 o                         
   4  32   3       1590.38       1447.31       131.79 o                         
   6  32   3        321.71        788.68       157.80 o                         
   8  32   3       1409.60       2055.28       229.24 o                         
   1  33   3      18101.04      18637.62       314.44 o                         
   3  33   3       2022.85       2094.66       141.36 o                         
   5  33   3       4035.36       4010.81       178.56 o                         
   7  33   3        145.57        648.76       205.95 o                         
   2  34   3       5821.12       5396.00       183.40 o                         
   4  34   3       4505.64       4883.69       186.18 o                         
   6  34   3        879.93        840.22       167.66 o                         
   1  35   3        266.71         77.38       132.34 o                         
   3  35   3       2461.10       2611.61       161.72 o                         
   5  35   3      13587.77      12589.28       315.19 o                         
   7  35   3        683.03       1017.43       293.71 o                         
   2  36   3        103.47        135.64       149.64 o                         
   4  36   3       3719.12       3931.04       199.14 o                         
   6  36   3       1581.34       1576.31       234.60 o                         
   1  37   3       7178.21       7244.28       241.38 o                         
   3  37   3       9236.38       8657.07       261.36 o                         
   5  37   3        443.86        312.19       247.95 o                         
   2  38   3       1159.75       1146.75       174.40 o                         
   4  38   3        280.76        407.88       230.43 o                         
   1  39   3        385.99        243.59       195.11 o                         
   3  39   3       3563.33       3922.65       278.56 o                         
   0   0   4    1206498.12    1158135.25     57638.02 o                         
   2   0   4       1051.66        855.45        33.79 o                         
   4   0   4       8261.01       6521.82       106.21 o                         
   6   0   4       2200.16       2264.27        85.39 o                         
   8   0   4     117055.79     105973.94      1513.10 o                         
  10   0   4       4514.48       4903.72       193.07 o                         
  12   0   4      21145.10      19661.90       526.87 o                         
  14   0   4        326.93        623.40       242.03 o                         
   1   1   4      34518.32      34925.44       561.31 o                         
   3   1   4       6570.79       6800.86        72.70 o                         
   5   1   4       4711.64       5754.29        83.63 o                         
   7   1   4       1532.82       2146.81        77.19 o                         
   9   1   4      41392.53      41268.41      1036.42 o                         
  11   1   4        196.66        183.74        98.57 o                         
  13   1   4       6144.88       5911.74       227.70 o                         
   0   2   4        359.93        -32.57        32.57 o                         
   2   2   4        208.10       1260.24        53.50 o                         
   4   2   4          1.55        -22.07        22.07 o                         
   6   2   4      68487.93      60370.21       589.96 o                         
   8   2   4        633.03        836.00        53.58 o                         
  10   2   4       7380.70       6845.47       152.69 o                         
  12   2   4        430.54        773.29       125.85 o                         
  14   2   4      15833.13      15076.59       370.75 o                         
   1   3   4      17622.04      17852.03       202.57 o                         
   3   3   4      26259.39      25472.93       284.83 o                         
   5   3   4       1490.19       2724.82       110.66 o                         
   7   3   4        229.52        298.59        46.21 o                         
   9   3   4      33916.01      33159.21       355.93 o                         
  11   3   4       1062.36       1276.76       100.38 o                         
  13   3   4        425.14        419.19       145.43 o                         
   0   4   4     724809.69     801448.19     11668.24 o                         
   2   4   4         88.16        128.79        16.02 o                         
   4   4   4      48778.30      44212.74       414.24 o                         
   6   4   4        949.89       1311.98        73.45 o                         
   8   4   4      69171.14      64120.06       636.57 o                         
  10   4   4         95.55        625.64       128.05 o                         
  12   4   4       8363.48       7842.49       218.12 o                         
  14   4   4        353.37         56.45       169.72 o                         
   1   5   4       1564.28       2006.78        39.38 o                         
   3   5   4      38508.86      35557.48       340.76 o                         
   5   5   4      14940.53      14384.30       165.55 o                         
   7   5   4        811.98       1284.67        76.20 o                         
   9   5   4      26731.88      23605.37       269.94 o                         
  11   5   4      15598.02      17974.60       483.24 o                         
  13   5   4       1152.69       1800.23       163.44 o                         
   0   6   4       4192.81       4193.63        72.40 o                         
   2   6   4     509714.78     553927.06      4898.51 o                         
   4   6   4       2578.82       2588.06        51.80 o                         
   6   6   4      31269.20      31054.02       319.41 o                         
   8   6   4       1115.83       2042.33        85.51 o                         
  10   6   4      80598.44      76099.84       778.46 o                         
  12   6   4         92.32        375.15       108.77 o                         
  14   6   4      14162.72      13184.91       361.23 o                         
   1   7   4     106155.02     123004.57      1882.97 o                         
   3   7   4      20636.77      20359.10       204.67 o                         
   5   7   4      21910.22      21326.68       235.77 o                         
   7   7   4       9567.75      10148.42       170.07 o                         
   9   7   4       9916.21      11059.48       184.46 o                         
  11   7   4       2551.99       2491.76       163.22 o                         
  13   7   4       2244.89       2953.39       269.06 o                         
   0   8   4     399703.84     472048.78      5807.07 o                         
   2   8   4       1087.60       1236.68        33.18 o                         
   4   8   4     247040.44     250860.36      2234.66 o                         
   6   8   4        526.28       1144.56        64.94 o                         
   8   8   4      41043.58      38124.21       390.69 o                         
  10   8   4        494.94        843.30        84.90 o                         
  12   8   4      20795.77      19293.52       313.12 o                         
  14   8   4         24.09       1181.09       228.05 o                         
   1   9   4      19665.86      23407.40       329.53 o                         
   3   9   4       7218.41       7845.47        92.56 o                         
   5   9   4       2866.08       2886.58       101.75 o                         
   7   9   4       5153.39       5566.36       123.85 o                         
   9   9   4       3636.45       3794.28       143.82 o                         
  11   9   4        145.70        685.76        94.08 o                         
  13   9   4        705.50       1760.26       256.98 o                         
   0  10   4        916.95        965.01        40.16 o                         
   2  10   4      55113.30      57457.09       535.87 o                         
   4  10   4       1362.93       1377.72        41.96 o                         
   6  10   4        623.35        182.27        44.39 o                         
   8  10   4        505.50        923.71        81.56 o                         
  10  10   4      95067.88      90356.32       982.87 o                         
  12  10   4       1466.97       1438.75       129.08 o                         
  14  10   4      12131.88      10782.31       384.43 o                         
   1  11   4       1524.37       1555.47        42.15 o                         
   3  11   4         54.31        104.49        28.17 o                         
   5  11   4      49365.46      50685.86       482.49 o                         
   7  11   4        499.73        514.90        53.44 o                         
   9  11   4       5099.69       5924.25       179.30 o                         
  11  11   4        978.80       1410.07       111.51 o                         
  13  11   4       8895.08       9049.66       279.43 o                         
   0  12   4     109274.86     112908.56      1322.15 o                         
   2  12   4          1.15        -27.04        27.04 o                         
   4  12   4     158437.80     161354.12      1421.37 o                         
   6  12   4         14.03         36.84        45.22 o                         
   8  12   4      60586.94      56631.97       564.00 o                         
  10  12   4       3645.83       4354.12       168.30 o                         
  12  12   4      28290.48      28353.98       406.33 o                         
  14  12   4        764.89        413.91       216.15 o                         
   1  13   4      27634.06      30942.15       490.84 o                         
   3  13   4       3018.53       3664.27       126.46 o                         
   5  13   4      10858.04      10912.57       128.79 o                         
   7  13   4        799.68        764.76        58.60 o                         
   9  13   4         47.60        737.26       109.40 o                         
  11  13   4      13673.87      14399.90       260.05 o                         
  13  13   4       4961.63       5980.36       300.65 o                         
   0  14   4        332.85        583.80        45.59 o                         
   2  14   4      28015.76      28133.38       446.88 o                         
   4  14   4         89.96        125.43        35.03 o                         
   6  14   4      57578.78      53332.45       514.95 o                         
   8  14   4       2786.42       3301.14       100.02 o                         
  10  14   4      12804.87      11797.27       217.75 o                         
  12  14   4          1.64        174.02       129.49 o                         
   1  15   4         22.84          9.75        31.58 o                         
   3  15   4      29975.12      33813.28       350.61 o                         
   5  15   4      25268.93      26170.13       260.36 o                         
   7  15   4       2041.99       2496.14        81.01 o                         
   9  15   4        190.54        630.80        87.04 o                         
  11  15   4       7592.04       6776.08       204.78 o                         
  13  15   4       1296.74       2382.83       221.65 o                         
   0  16   4       7316.88       5766.87       112.87 o                         
   2  16   4       1802.92       2182.10        56.56 o                         
   4  16   4      44740.43      44720.26       426.06 o                         
   6  16   4        170.75        190.93        45.94 o                         
   8  16   4       4319.57       5369.79       242.11 o                         
  10  16   4       4745.50       4818.56       157.89 o                         
  12  16   4       9524.37       9651.14       277.87 o                         
   1  17   4      10441.75      11896.37       194.47 o                         
   3  17   4       3689.53       4114.72        80.85 o                         
   5  17   4       3954.75       4372.23        88.87 o                         
   7  17   4        172.30        419.25        61.80 o                         
   9  17   4       8796.27      10606.50       442.33 o                         
  11  17   4      11156.84      10344.94       249.80 o                         
  13  17   4       2967.47       3581.06       211.97 o                         
   0  18   4          0.04         83.74        49.59 o                         
   2  18   4     114312.11     120748.71      1057.91 o                         
   4  18   4         10.49         35.80        45.27 o                         
   6  18   4      50877.50      49536.21       470.16 o                         
   8  18   4        308.59        474.34        84.00 o                         
  10  18   4      13098.49      12090.35       235.08 o                         
  12  18   4       1364.13       1243.95       166.96 o                         
   1  19   4        114.43        193.18        40.92 o                         
   3  19   4      35025.30      40479.06       482.28 o                         
   5  19   4      12874.86      12535.85       154.67 o                         
   7  19   4       1364.72       1875.77        84.92 o                         
   9  19   4       2023.05       1963.38       118.02 o                         
  11  19   4       9503.40       9659.90       320.63 o                         
  13  19   4        849.13        920.63       228.04 o                         
   0  20   4       9066.42       8113.13       156.61 o                         
   2  20   4       3519.20       3514.63        81.28 o                         
   4  20   4      17168.42      15656.60       178.63 o                         
   6  20   4        165.10        112.80        61.53 o                         
   8  20   4       1491.50       2127.19       148.15 o                         
  10  20   4       5465.15       5071.57       179.25 o                         
  12  20   4       4874.14       5461.51       263.81 o                         
   1  21   4       2775.01       2803.22        72.90 o                         
   3  21   4        228.34         62.04        48.64 o                         
   5  21   4       7728.37       8425.93       137.30 o                         
   7  21   4       7799.22       7090.38       145.19 o                         
   9  21   4       2621.24       3230.84       150.99 o                         
  11  21   4       1504.16       2415.88       162.07 o                         
   0  22   4       3851.03       4354.60       132.37 o                         
   2  22   4      36705.53      38497.07       373.27 o                         
   4  22   4        496.45        507.23        60.43 o                         
   6  22   4      27144.88      26535.24       284.98 o                         
   8  22   4         99.86        175.77       108.03 o                         
  10  22   4      28853.49      25940.85       412.30 o                         
  12  22   4         50.07        696.92       210.27 o                         
   1  23   4        112.06        206.82        53.02 o                         
   3  23   4       1845.46       1609.50        70.36 o                         
   5  23   4       1819.25       1919.84        78.78 o                         
   7  23   4         12.43        135.14        81.86 o                         
   9  23   4          8.74        698.02       128.10 o                         
  11  23   4        725.59        902.06       164.61 o                         
   0  24   4     111086.94     121870.02      1551.41 o                         
   2  24   4        596.94        549.59        61.59 o                         
   4  24   4      33556.52      34430.77       356.01 o                         
   6  24   4        349.84        328.25        81.74 o                         
   8  24   4      15269.81      15081.96       247.53 o                         
  10  24   4        657.07        679.19       155.31 o                         
   1  25   4       2126.89       2272.12        75.51 o                         
   3  25   4      15172.37      15487.89       194.81 o                         
   5  25   4       3196.57       3496.97       110.33 o                         
   7  25   4       7896.35       8549.81       185.45 o                         
   9  25   4         13.17        430.04       148.84 o                         
  11  25   4       7487.35       7312.55       317.55 o                         
   0  26   4        773.13        830.80       102.23 o                         
   2  26   4      51705.24      54254.00       641.33 o                         
   4  26   4        484.59        637.29        79.96 o                         
   6  26   4      72102.68      66440.14       746.98 o                         
   8  26   4        122.21       1108.73       131.43 o                         
  10  26   4       2505.35       2120.49       195.38 o                         
   1  27   4        287.48        538.02        72.43 o                         
   3  27   4       8132.52       8339.58       157.64 o                         
   5  27   4        742.55        829.24        95.90 o                         
   7  27   4       2292.81       2663.96       143.11 o                         
   9  27   4         97.25        796.47       185.48 o                         
   0  28   4     166833.28     175004.02      2301.15 o                         
   2  28   4       1491.41       1483.54        92.78 o                         
   4  28   4       5373.69       5108.15       146.68 o                         
   6  28   4       2479.44       2401.41       123.15 o                         
   8  28   4      27771.01      26725.86       423.86 o                         
  10  28   4          3.92         62.58       236.86 o                         
   1  29   4       1069.26       1441.78        94.23 o                         
   3  29   4       3526.42       3668.27       133.65 o                         
   5  29   4       3990.33       4694.86       151.56 o                         
   7  29   4       3671.44       4096.95       163.45 o                         
   9  29   4        368.27        483.80       183.09 o                         
   0  30   4       1331.26       1382.67       144.39 o                         
   2  30   4       8318.67       8109.69       187.50 o                         
   4  30   4        270.24        372.21       106.76 o                         
   6  30   4      16397.04      16007.48       279.22 o                         
   8  30   4       2980.83       2741.65       206.63 o                         
   1  31   4      22015.65      23465.46       336.87 o                         
   3  31   4       1071.28       1199.87       121.42 o                         
   5  31   4       1253.55       1180.59       128.50 o                         
   7  31   4      13481.50      12531.16       309.42 o                         
   9  31   4         92.99       -250.33       250.33 o                         
   0  32   4       5434.21       5462.12       233.97 o                         
   2  32   4          1.49       -107.77       107.77 o                         
   4  32   4       6546.30       6855.30       204.75 o                         
   6  32   4       2305.98       2404.58       161.28 o                         
   8  32   4      15826.83      16573.93       448.33 o                         
   1  33   4      14207.29      14676.38       266.51 o                         
   3  33   4      10647.85      10599.11       247.24 o                         
   5  33   4       1580.07       1831.86       159.81 o                         
   7  33   4        171.25        177.60       179.02 o                         
   0  34   4        826.82       1184.96       191.73 o                         
   2  34   4       3287.62       4017.50       166.81 o                         
   4  34   4       2098.36       2327.91       161.39 o                         
   6  34   4        897.76       1241.07       175.75 o                         
   1  35   4         27.84        138.91       128.89 o                         
   3  35   4       1584.40       1671.02       159.05 o                         
   5  35   4         35.43        198.47       167.34 o                         
   7  35   4       3778.67       3779.26       309.43 o                         
   0  36   4       6449.90       7451.34       336.38 o                         
   2  36   4        203.77        164.43       149.42 o                         
   4  36   4      29898.38      28352.07       475.77 o                         
   6  36   4       2433.28       2218.10       257.85 o                         
   1  37   4       6562.58       6174.14       209.62 o                         
   3  37   4       4612.36       4519.91       213.31 o                         
   5  37   4        157.12        487.03       230.39 o                         
   0  38   4        524.18        345.04       240.44 o                         
   2  38   4       7792.93       8336.26       276.42 o                         
   4  38   4         24.16       -225.25       225.25 o                         
   1  39   4       1301.38        869.81       207.09 o                         
   3  39   4        142.28        412.98       243.92 o                         
   0  40   4      20982.55      21395.18       714.49 o                         
   1   1   5      27015.10      25420.56       255.71 o                         
   3   1   5      16642.52      15103.73       143.11 o                         
   5   1   5        175.33        270.39        28.96 o                         
   7   1   5         86.24        250.46        37.81 o                         
   9   1   5        175.50       5149.70       961.18 o                         
  11   1   5        560.13        502.37       105.38 o                         
  13   1   5        325.88        667.37       147.91 o                         
   2   2   5      51365.10      48739.64       475.77 o                         
   4   2   5        496.71        374.79        25.16 o                         
   6   2   5      14203.27      14935.21       278.48 o                         
   8   2   5        774.40        703.56        76.26 o                         
  10   2   5        287.33       1087.34       107.19 o                         
  12   2   5       4310.74       4439.92       181.09 o                         
  14   2   5       1140.34       2502.85       284.81 o                         
   1   3   5      39840.68      37752.38       483.09 o                         
   3   3   5       3772.08       3381.76        67.75 o                         
   5   3   5     114192.78     118331.35      1104.24 o                         
   7   3   5          1.71        165.36        64.23 o                         
   9   3   5      16425.39      17616.18       436.03 o                         
  11   3   5       1027.79       1189.15       104.95 o                         
  13   3   5        188.75        534.65       147.39 o                         
   2   4   5      55361.75      53297.00       521.46 o                         
   4   4   5        813.07       1073.19        40.64 o                         
   6   4   5       6591.53       7294.49       103.82 o                         
   8   4   5       4172.76       4587.77       140.31 o                         
  10   4   5          0.47        135.25        71.20 o                         
  12   4   5       2181.05       2599.67       153.73 o                         
  14   4   5        270.52        664.83       192.62 o                         
   1   5   5     155007.52     156831.81      1478.80 o                         
   3   5   5       9533.83       8911.74        97.93 o                         
   5   5   5      15680.74      16575.79       173.69 o                         
   7   5   5       4695.78       4660.32       125.47 o                         
   9   5   5      11286.94      12048.42       274.85 o                         
  11   5   5      40485.80      38380.49       457.55 o                         
  13   5   5        714.72       1876.41       171.00 o                         
   2   6   5      34805.96      33290.87       319.30 o                         
   4   6   5       6408.79       6547.23       148.36 o                         
   6   6   5      11633.64      12705.85       197.61 o                         
   8   6   5       3791.60       4358.10       170.71 o                         
  10   6   5       9053.78      10047.20       243.10 o                         
  12   6   5         31.08       1055.32       164.17 o                         
  14   6   5         38.96       1332.08       198.58 o                         
   1   7   5      60324.09      62275.48       596.99 o                         
   3   7   5       1486.32       1537.34        42.35 o                         
   5   7   5       4928.08       6044.58       130.05 o                         
   7   7   5      17633.44      17000.39       198.65 o                         
   9   7   5       7711.00       7401.69       151.28 o                         
  11   7   5      12157.15      11298.78       319.77 o                         
  13   7   5         39.41        755.28       216.21 o                         
   2   8   5      12211.24      12198.03       130.70 o                         
   4   8   5       1334.22       1225.72        77.09 o                         
   6   8   5      26731.32      26536.78       274.65 o                         
   8   8   5      10107.19      12537.92       350.52 o                         
  10   8   5         93.88        109.96        77.37 o                         
  12   8   5       1391.82       1702.69       153.34 o                         
  14   8   5       5054.67       5711.21       327.87 o                         
   1   9   5      64113.92      65738.08       620.19 o                         
   3   9   5         54.11         53.12        25.41 o                         
   5   9   5       1249.06       1672.16        50.26 o                         
   7   9   5        158.26        676.80        49.51 o                         
   9   9   5      17178.17      17361.55       283.67 o                         
  11   9   5       5533.50       5810.11       247.16 o                         
  13   9   5        229.64        728.25       161.58 o                         
   2  10   5        234.46        194.80        26.47 o                         
   4  10   5        346.45        365.68        32.12 o                         
   6  10   5         30.41        125.38        41.52 o                         
   8  10   5      11166.25      11350.59       226.69 o                         
  10  10   5       7016.74       8466.96       240.44 o                         
  12  10   5       1207.30       1269.16       122.67 o                         
  14  10   5          2.80       1048.31       225.61 o                         
   1  11   5      13018.67      13936.82       144.92 o                         
   3  11   5        329.80        394.14        31.29 o                         
   5  11   5        348.43        867.07        67.29 o                         
   7  11   5       1382.06       1442.64        63.12 o                         
   9  11   5      14382.66      15027.59       281.91 o                         
  11  11   5       1099.96       1865.27       143.51 o                         
  13  11   5        201.96       1484.28       162.28 o                         
   2  12   5       1044.22       1468.41        44.71 o                         
   4  12   5       6791.71       7759.02       132.41 o                         
   6  12   5         69.91        176.97        49.25 o                         
   8  12   5       1657.58       2423.10       139.89 o                         
  10  12   5       9289.48       9857.47       336.01 o                         
  12  12   5       5779.89       7492.20       360.16 o                         
  14  12   5         16.21        417.98       296.46 o                         
   1  13   5         19.86         28.67        29.49 o                         
   3  13   5      58944.44      62554.20       556.04 o                         
   5  13   5         21.16        314.85        57.89 o                         
   7  13   5        251.53        592.17        60.60 o                         
   9  13   5        338.33        818.86        85.85 o                         
  11  13   5       1902.40       2897.94       155.47 o                         
  13  13   5          9.31        646.15       167.28 o                         
   2  14   5       3227.93       3110.45        61.92 o                         
   4  14   5       1159.60       1425.61        69.86 o                         
   6  14   5       1176.94       1643.58        80.97 o                         
   8  14   5      11844.70      12173.84       174.74 o                         
  10  14   5       1879.24       2484.85       190.58 o                         
  12  14   5       1290.08       1345.39       149.35 o                         
   1  15   5        745.15       1065.89        40.82 o                         
   3  15   5       5857.04       7124.92        96.77 o                         
   5  15   5        662.63       1233.71        63.21 o                         
   7  15   5       1890.96       2091.27        96.48 o                         
   9  15   5       4140.86       4882.48       133.22 o                         
  11  15   5        399.16        925.95       125.74 o                         
  13  15   5       6282.42       6410.38       268.81 o                         
   2  16   5       4232.60       4577.05        76.53 o                         
   4  16   5       9909.18      10384.33       127.76 o                         
   6  16   5        169.49        207.48        48.04 o                         
   8  16   5       1185.68       1357.47        88.19 o                         
  10  16   5       1948.48       2604.97       193.81 o                         
  12  16   5        115.65        816.76       221.55 o                         
   1  17   5       4627.62       4652.88        79.27 o                         
   3  17   5        309.55        295.16        39.33 o                         
   5  17   5       6892.28       7101.32       109.06 o                         
   7  17   5        118.54        227.09        60.29 o                         
   9  17   5       4575.11       4613.32       140.29 o                         
  11  17   5         35.23        677.58       169.75 o                         
  13  17   5        117.97        241.60       178.65 o                         
   2  18   5       9319.15      10693.36       128.98 o                         
   4  18   5         12.53        224.00        54.09 o                         
   6  18   5       3495.14       3682.74       121.13 o                         
   8  18   5        464.45        580.91        84.52 o                         
  10  18   5        572.67        990.89       129.10 o                         
  12  18   5        556.43        776.41       169.46 o                         
   1  19   5       2372.95       2382.58        70.81 o                         
   3  19   5       3095.88       3509.04        77.29 o                         
   5  19   5       4991.74       5253.06       105.26 o                         
   7  19   5      12569.98      12884.13       191.88 o                         
   9  19   5       1622.77       2125.75       115.97 o                         
  11  19   5        710.29       1498.00       147.89 o                         
  13  19   5          3.66       -235.20       236.96 o                         
   2  20   5       6231.19       6275.17       100.55 o                         
   4  20   5       2275.36       2733.07        76.44 o                         
   6  20   5        760.12       1072.37        77.60 o                         
   8  20   5         80.13        163.64        86.71 o                         
  10  20   5         51.85       1052.19       122.83 o                         
  12  20   5       1246.02       1370.48       224.96 o                         
   1  21   5          1.99          7.35        45.99 o                         
   3  21   5       2854.95       2674.03        74.05 o                         
   5  21   5        225.90        423.10        58.75 o                         
   7  21   5       1966.91       2592.29        91.99 o                         
   9  21   5      14479.91      13374.72       255.22 o                         
  11  21   5          1.91        654.18       152.30 o                         
   2  22   5       2167.47       2453.71        71.69 o                         
   4  22   5       2797.17       3065.27        86.36 o                         
   6  22   5        184.10        779.64        93.49 o                         
   8  22   5          2.53        280.82        97.94 o                         
  10  22   5       2455.08       2386.49       191.67 o                         
  12  22   5       2793.40       5032.24       482.33 o                         
   1  23   5       5873.74       5845.74       105.56 o                         
   3  23   5        399.80        379.51        57.80 o                         
   5  23   5        483.50        457.96        68.79 o                         
   7  23   5         23.47        415.64        84.95 o                         
   9  23   5       7847.23       8076.75       359.65 o                         
  11  23   5        262.79        675.63       164.48 o                         
   2  24   5         29.19         73.52        59.05 o                         
   4  24   5       1144.73       1327.27        73.15 o                         
   6  24   5        550.04       1115.96       108.12 o                         
   8  24   5       4601.61       5085.77       218.03 o                         
  10  24   5         53.70       1079.48       258.08 o                         
   1  25   5       6591.70       6348.26       116.11 o                         
   3  25   5       1627.56       2139.56        81.31 o                         
   5  25   5        500.03        484.59        81.71 o                         
   7  25   5       2235.25       2298.02       112.01 o                         
   9  25   5       1322.43       1433.00       158.07 o                         
  11  25   5       3745.68       4206.84       335.20 o                         
   2  26   5       8865.98       8656.06       148.89 o                         
   4  26   5       7115.18       6961.35       153.39 o                         
   6  26   5        227.10        697.37       134.59 o                         
   8  26   5      12564.99      11651.97       245.18 o                         
  10  26   5        705.50        802.75       184.31 o                         
   1  27   5       8410.98       8175.94       144.19 o                         
   3  27   5       3907.44       4284.79       120.44 o                         
   5  27   5         26.34        110.54        88.92 o                         
   7  27   5       7777.39       7461.35       203.81 o                         
   9  27   5        683.44       1353.04       232.29 o                         
   2  28   5       3501.68       3461.27       114.35 o                         
   4  28   5          5.78        -72.34        90.58 o                         
   6  28   5       7504.48       6697.22       180.90 o                         
   8  28   5        243.75       1423.22       191.30 o                         
  10  28   5        942.21        882.63       283.93 o                         
   1  29   5       1993.76       2219.95       101.62 o                         
   3  29   5         32.43        -18.43        95.88 o                         
   5  29   5       5901.45       6015.07       178.99 o                         
   7  29   5       1858.98       1826.92       140.22 o                         
   9  29   5        992.44        857.67       200.81 o                         
   2  30   5       3500.84       3552.40       134.59 o                         
   4  30   5        277.00        268.37       105.45 o                         
   6  30   5          6.80        436.41       123.93 o                         
   8  30   5        119.53        494.16       165.12 o                         
   1  31   5       3855.06       4114.64       144.27 o                         
   3  31   5       5235.73       5225.70       167.84 o                         
   5  31   5       1676.61       1876.41       135.09 o                         
   7  31   5       1047.55       2050.99       164.35 o                         
   9  31   5        201.23         85.20       279.09 o                         
   2  32   5         16.83          3.05       108.42 o                         
   4  32   5        333.55        561.91       127.50 o                         
   6  32   5       2949.69       3069.28       171.15 o                         
   8  32   5       7134.45       7204.15       342.90 o                         
   1  33   5       1515.68       1361.15       123.91 o                         
   3  33   5       3986.79       4284.94       165.16 o                         
   5  33   5       9504.25       9179.83       264.15 o                         
   7  33   5         18.65        412.40       199.08 o                         
   2  34   5      15124.19      14161.30       279.13 o                         
   4  34   5        102.10        139.47       149.63 o                         
   6  34   5       3378.73       3000.03       202.41 o                         
   1  35   5       1158.32        920.55       157.81 o                         
   3  35   5       2184.33       2322.98       157.79 o                         
   5  35   5       1054.81        721.58       176.51 o                         
   7  35   5         35.08        490.37       272.32 o                         
   2  36   5        391.39        398.19       151.87 o                         
   4  36   5       1671.24       1802.11       182.73 o                         
   6  36   5       1265.99       1879.26       275.38 o                         
   1  37   5       5071.05       4814.11       191.28 o                         
   3  37   5       2030.50       2131.30       189.09 o                         
   5  37   5        133.24        443.13       225.21 o                         
   2  38   5       1672.27       1811.45       201.76 o                         
   4  38   5        301.89        297.93       233.76 o                         
   1  39   5       2409.16       2249.24       219.16 o                         
   3  39   5       8109.81       8114.46       368.90 o                         
   0   0   6       1560.92       1346.88        52.40 o                         
   2   0   6     133309.42     135924.36      1989.56 o                         
   4   0   6        217.01        276.68        35.12 o                         
   6   0   6       9583.67      14338.33       212.39 o                         
   8   0   6        314.78        272.82        67.33 o                         
  10   0   6      39245.12      37034.56       658.67 o                         
  12   0   6       3606.33       4018.95       233.45 o                         
  14   0   6      12026.67      10759.16       454.65 o                         
   1   1   6      62239.49      63108.78       661.18 o                         
   3   1   6       2957.34       2491.35        40.83 o                         
   5   1   6       4608.42       4024.90        64.49 o                         
   7   1   6       1040.94        834.21        56.69 o                         
   9   1   6       5785.65       6839.00       210.42 o                         
  11   1   6        756.82        593.00       107.35 o                         
  13   1   6       1171.21       1540.02       170.98 o                         
   0   2   6      35903.47      33646.23       560.31 o                         
   2   2   6        148.23        223.57        18.66 o                         
   4   2   6      11386.06      10015.58       105.55 o                         
   6   2   6          0.84        491.07        63.83 o                         
   8   2   6      61120.59      55180.49       551.59 o                         
  10   2   6       2007.20       2611.29       101.57 o                         
  12   2   6       9473.70       9469.55       248.22 o                         
  14   2   6         29.40        622.96       171.19 o                         
   1   3   6      24339.06      25382.71       338.56 o                         
   3   3   6      10508.49      11625.36       125.71 o                         
   5   3   6     118987.67     124431.99      1138.45 o                         
   7   3   6      15577.40      16185.28       189.92 o                         
   9   3   6       3991.56       5061.49       123.41 o                         
  11   3   6        793.87        974.93       100.38 o                         
  13   3   6         14.93        515.99       147.39 o                         
   0   4   6       3091.65       3321.63        78.76 o                         
   2   4   6      82341.13      85437.98      1034.22 o                         
   4   4   6         38.16         41.14        23.00 o                         
   6   4   6      14913.10       9767.29       118.91 o                         
   8   4   6         28.29        383.85        59.76 o                         
  10   4   6       1457.62       2064.37       121.79 o                         
  12   4   6        112.81        204.48       113.81 o                         
  14   4   6       8389.46       7689.93       288.01 o                         
   1   5   6     388393.41     440222.12      5395.71 o                         
   3   5   6       1454.99       1902.77        42.86 o                         
   5   5   6        848.90       2169.10        70.86 o                         
   7   5   6      32875.86      31420.25       328.40 o                         
   9   5   6       2473.50       4857.41       164.01 o                         
  11   5   6        177.42       1311.20       139.99 o                         
  13   5   6       8293.77       8089.26       264.02 o                         
   0   6   6    1591086.50    1766728.00     24500.68 o                         
   2   6   6       2171.28       2298.31        44.77 o                         
   4   6   6     192433.09     198667.97      1739.22 o                         
   6   6   6       2092.57       2855.18        67.64 o                         
   8   6   6     138216.56     131856.67      1270.80 o                         
  10   6   6       4806.43       6487.70       161.88 o                         
  12   6   6      10490.52      10146.54       225.40 o                         
  14   6   6       1411.95       2015.50       211.66 o                         
   1   7   6        102.45        275.82        22.02 o                         
   3   7   6      25265.92      25575.84       248.12 o                         
   5   7   6      52650.37      56565.04       533.81 o                         
   7   7   6       2153.73       2576.21       118.85 o                         
   9   7   6        362.77       1340.19        92.57 o                         
  11   7   6      38963.50      40405.84       562.55 o                         
  13   7   6       7351.63       7774.70       330.78 o                         
   0   8   6       2237.57       2191.79        58.25 o                         
   2   8   6       4701.10       4534.95       111.38 o                         
   4   8   6        285.84        216.50        27.46 o                         
   6   8   6      24149.26      23199.89       243.97 o                         
   8   8   6       3419.43       3909.21       118.04 o                         
  10   8   6         56.60        245.21        81.45 o                         
  12   8   6         48.77        247.62       112.33 o                         
  14   8   6       8706.23       9109.69       333.91 o                         
   1   9   6      44061.20      44918.57       438.68 o                         
   3   9   6      29653.93      30422.78       294.07 o                         
   5   9   6       2151.69       2166.56        55.35 o                         
   7   9   6       7223.60       8309.17       190.62 o                         
   9   9   6      15188.49      15721.34       230.37 o                         
  11   9   6      19575.83      19132.43       286.55 o                         
  13   9   6       2957.06       3373.67       202.15 o                         
   0  10   6     112272.29     125000.33      1615.79 o                         
   2  10   6        137.56        149.29        27.75 o                         
   4  10   6      15360.02      13808.63       149.53 o                         
   6  10   6       3337.31       3402.47        74.16 o                         
   8  10   6      18944.89      18349.39       227.54 o                         
  10  10   6       1743.37       2243.48       117.46 o                         
  12  10   6       3060.87       3621.74       147.36 o                         
  14  10   6       1321.17       1925.10       242.62 o                         
   1  11   6      19006.29      22699.88       272.60 o                         
   3  11   6       3778.98       3028.08        61.77 o                         
   5  11   6      12056.03      11380.68       134.62 o                         
   7  11   6       1052.17       1051.76        57.90 o                         
   9  11   6      20887.64      20216.15       247.11 o                         
  11  11   6       5331.85       6468.97       193.17 o                         
  13  11   6       5091.43       5870.13       263.04 o                         
   0  12   6        694.82       1163.38        51.76 o                         
   2  12   6     154608.56     165347.88      1569.41 o                         
   4  12   6       2660.40       2785.36        59.40 o                         
   6  12   6      19357.58      17621.24       195.09 o                         
   8  12   6      10134.25       9298.41       148.88 o                         
  10  12   6      20278.09      19404.27       277.22 o                         
  12  12   6        302.73       1179.56       133.27 o                         
  14  12   6       7982.85       7865.13       344.46 o                         
   1  13   6      43635.91      47933.57       453.97 o                         
   3  13   6      94002.56     101836.45      1003.41 o                         
   5  13   6      17164.73      17352.42       185.21 o                         
   7  13   6        251.28        613.12        55.98 o                         
   9  13   6       2040.39       2401.48        96.61 o                         
  11  13   6       4690.66       5090.89       174.31 o                         
  13  13   6       1546.85       1932.79       175.16 o                         
   0  14   6       7707.16      10289.36       168.24 o                         
   2  14   6        201.52        417.53        37.14 o                         
   4  14   6      78797.70      80277.77       710.55 o                         
   6  14   6        171.63        252.15        45.99 o                         
   8  14   6       2351.75       2843.68       134.99 o                         
  10  14   6        195.25        288.37        96.93 o                         
  12  14   6       4830.43       5033.13       192.51 o                         
   1  15   6       3164.78       4945.75       124.32 o                         
   3  15   6       2910.23       2476.58        65.38 o                         
   5  15   6      11602.35      10376.76       127.38 o                         
   7  15   6      29020.45      28295.11       299.57 o                         
   9  15   6       7566.04       8491.88       176.63 o                         
  11  15   6        640.43       1729.07       181.57 o                         
  13  15   6       1642.95       2567.64       199.13 o                         
   0  16   6       6545.11       7284.74       140.86 o                         
   2  16   6      24362.01      25922.32       254.57 o                         
   4  16   6         35.41        180.82        39.91 o                         
   6  16   6       2344.69       2689.13        76.21 o                         
   8  16   6       1635.57       1424.79        84.89 o                         
  10  16   6      27512.09      24643.41       355.06 o                         
  12  16   6        422.15        323.53       150.10 o                         
   1  17   6      15557.96      16728.66       249.19 o                         
   3  17   6       3884.95       3062.91        70.45 o                         
   5  17   6       2905.08       3754.20       108.95 o                         
   7  17   6        455.34        418.86        62.77 o                         
   9  17   6         79.89        443.93        89.09 o                         
  11  17   6        209.34        509.35       132.88 o                         
  13  17   6        507.06        672.39       199.59 o                         
   0  18   6      15031.11      14188.59       222.78 o                         
   2  18   6        992.06       1111.96        47.71 o                         
   4  18   6      46929.65      48487.86       455.71 o                         
   6  18   6        744.22       1143.80        62.21 o                         
   8  18   6        260.92        655.90        90.14 o                         
  10  18   6        361.03        799.18       121.99 o                         
  12  18   6       6672.28       7073.85       252.37 o                         
   1  19   6       2368.61       2372.96        64.22 o                         
   3  19   6      11734.95      11759.73       138.67 o                         
   5  19   6         24.21        189.78        52.99 o                         
   7  19   6      16921.48      17235.42       215.52 o                         
   9  19   6       5164.75       5395.64       164.68 o                         
  11  19   6       4163.93       4039.94       179.69 o                         
   0  20   6        670.39        922.53        67.92 o                         
   2  20   6       4414.82       5145.16       156.68 o                         
   4  20   6        604.39        657.95        55.42 o                         
   6  20   6      28261.33      26025.88       276.53 o                         
   8  20   6         35.84        148.76        87.00 o                         
  10  20   6       5091.67       5686.73       183.68 o                         
  12  20   6        190.46        116.68       216.93 o                         
   1  21   6      10591.16      10788.81       136.61 o                         
   3  21   6      12713.36      13138.06       190.38 o                         
   5  21   6       3143.49       3502.23        91.09 o                         
   7  21   6       3907.52       4041.33       112.14 o                         
   9  21   6        467.25       2033.00       211.80 o                         
  11  21   6        369.14        778.58       160.81 o                         
   0  22   6       1343.83       1938.60        91.49 o                         
   2  22   6        435.08        411.25        54.07 o                         
   4  22   6      29239.17      29335.70       292.39 o                         
   6  22   6        412.52        357.35        71.93 o                         
   8  22   6       4055.15       4410.63       147.80 o                         
  10  22   6         31.64        644.48       133.59 o                         
  12  22   6      18386.18      16415.34       473.61 o                         
   1  23   6       7371.11       7622.81       114.54 o                         
   3  23   6       4747.69       4855.42       105.62 o                         
   5  23   6       2638.45       2448.71        83.16 o                         
   7  23   6       5878.83       6101.81       159.58 o                         
   9  23   6      17336.26      19347.00       604.53 o                         
  11  23   6       3091.47       3707.77       220.51 o                         
   0  24   6       2669.93       3182.83       114.33 o                         
   2  24   6      20816.14      20681.13       227.58 o                         
   4  24   6       6998.36       6624.19       127.69 o                         
   6  24   6      54154.12      52039.16       567.54 o                         
   8  24   6       5292.21       5188.65       184.84 o                         
  10  24   6      28760.68      26228.48       454.45 o                         
   1  25   6      54746.48      58953.11       557.30 o                         
   3  25   6      24183.32      25184.45       398.87 o                         
   5  25   6        585.08       1055.24        85.13 o                         
   7  25   6       1744.81       2027.81       164.39 o                         
   9  25   6       1537.41       2444.80       205.15 o                         
  11  25   6       4054.65       5606.00       346.14 o                         
   0  26   6      12187.51      12768.39       252.62 o                         
   2  26   6       1252.46       1422.14        78.86 o                         
   4  26   6      18618.29      18951.03       247.92 o                         
   6  26   6       2450.68       2911.47       114.21 o                         
   8  26   6       2590.35       4419.01       217.07 o                         
  10  26   6         84.12        240.23       170.52 o                         
   1  27   6       9215.78      10533.93       221.16 o                         
   3  27   6         31.34        359.18        80.63 o                         
   5  27   6       3453.94       3715.23       120.87 o                         
   7  27   6      13901.06      13576.99       250.94 o                         
   9  27   6      11972.10      10616.50       320.39 o                         
   0  28   6        695.83        959.81       125.70 o                         
   2  28   6       7978.62       8195.43       166.90 o                         
   4  28   6       2282.12       2367.59       108.31 o                         
   6  28   6       7909.12       7262.55       196.31 o                         
   8  28   6       1500.20       1092.08       159.79 o                         
  10  28   6       7504.63       7161.38       404.19 o                         
   1  29   6        424.64        573.98        90.81 o                         
   3  29   6       3624.95       4134.59       130.61 o                         
   5  29   6        593.31        712.26       107.40 o                         
   7  29   6       2151.40       2310.20       150.07 o                         
   9  29   6        610.92        904.93       218.97 o                         
   0  30   6      12948.59      13140.85       328.73 o                         
   2  30   6       4941.53       4877.40       146.34 o                         
   4  30   6       7833.47       7702.37       192.64 o                         
   6  30   6       2830.43       2753.44       144.79 o                         
   8  30   6       1063.01        989.30       175.84 o                         
   1  31   6       2843.57       3101.16       129.76 o                         
   3  31   6       2078.68       2092.18       122.99 o                         
   5  31   6       9236.87       8948.12       230.83 o                         
   7  31   6       5630.88       6250.76       230.61 o                         
   9  31   6         16.86         65.35       266.16 o                         
   0  32   6        193.05        159.56       143.49 o                         
   2  32   6       1722.50       1727.92       126.53 o                         
   4  32   6       2535.38       2612.28       151.91 o                         
   6  32   6       7101.93       7015.19       244.01 o                         
   8  32   6         10.58        457.00       259.13 o                         
   1  33   6       2169.43       2228.97       135.00 o                         
   3  33   6        405.80        475.12       125.81 o                         
   5  33   6       2343.99       2505.25       169.22 o                         
   7  33   6       7521.63       7873.30       318.04 o                         
   0  34   6      99870.50     103421.98      1690.51 o                         
   2  34   6         87.32        187.62       128.45 o                         
   4  34   6       2031.60       2246.79       183.02 o                         
   6  34   6        616.88        537.28       182.96 o                         
   1  35   6         90.86       -102.45       144.74 o                         
   3  35   6        309.82        637.65       149.26 o                         
   5  35   6       1871.60       1798.42       187.95 o                         
   7  35   6       1600.51       2018.51       278.50 o                         
   0  36   6       2649.96       2877.96       236.93 o                         
   2  36   6      10801.94      10770.28       287.77 o                         
   4  36   6       2114.54       1946.98       193.53 o                         
   6  36   6      10443.12       9334.94       470.52 o                         
   1  37   6        906.52        898.64       158.47 o                         
   3  37   6        686.08        632.06       184.93 o                         
   5  37   6      11752.88      11480.24       417.64 o                         
   0  38   6       9722.67       9565.88       428.35 o                         
   2  38   6       1024.53       1027.69       215.77 o                         
   4  38   6       4160.91       4036.45       270.44 o                         
   1  39   6       1176.16       1201.71       220.47 o                         
   3  39   6       5300.76       5897.17       347.86 o                         
   1   1   7         73.08        105.22        14.74 o                         
   3   1   7       3886.70       3364.38        50.80 o                         
   5   1   7       1290.62       2577.06        54.74 o                         
   7   1   7      10163.39       9374.23       134.83 o                         
   9   1   7      15323.68      15326.96       190.79 o                         
  11   1   7       1404.59       1163.77       112.54 o                         
  13   1   7        978.23       1376.95       153.63 o                         
   2   2   7       6331.39       5917.56        84.42 o                         
   4   2   7        120.50        146.23        23.36 o                         
   6   2   7      34910.11      36851.00       356.17 o                         
   8   2   7       1761.50       2120.43        93.08 o                         
  10   2   7       6554.33       5479.31       143.34 o                         
  12   2   7       4605.04       4839.03       180.29 o                         
  14   2   7          3.97        985.33       234.00 o                         
   1   3   7      12732.83      11937.98       129.06 o                         
   3   3   7      13715.50      12457.85       131.23 o                         
   5   3   7      36364.53      34483.56       445.85 o                         
   7   3   7      20799.63      19467.40       212.30 o                         
   9   3   7       6460.10       7014.54       154.35 o                         
  11   3   7       2311.78       3575.01       203.73 o                         
  13   3   7       6881.21       6882.91       246.56 o                         
   2   4   7      21229.32      21072.48       216.37 o                         
   4   4   7        814.07        809.65        36.96 o                         
   6   4   7       1726.18       1770.59        56.06 o                         
   8   4   7       5713.59       5947.75       168.06 o                         
  10   4   7      10481.42       9785.80       165.18 o                         
  12   4   7        751.35       2948.93       186.18 o                         
  14   4   7         71.88        598.19       190.34 o                         
   1   5   7     404093.69     420791.97      4126.31 o                         
   3   5   7        658.44        871.49        32.15 o                         
   5   5   7      33863.09      30820.23       299.82 o                         
   7   5   7      39737.62      38571.17       378.29 o                         
   9   5   7      19464.08      18788.92       230.73 o                         
  11   5   7       5964.13       6108.47       158.17 o                         
  13   5   7       7432.40       7909.57       274.27 o                         
   2   6   7        534.11        626.38        34.08 o                         
   4   6   7       1554.34       2036.75        95.44 o                         
   6   6   7       8566.27       9494.31       120.21 o                         
   8   6   7        669.83       1439.66        94.39 o                         
  10   6   7       4915.75       6011.44       210.52 o                         
  12   6   7         14.92        717.27       134.49 o                         
  14   6   7       1011.99       1388.23       216.27 o                         
   1   7   7      51948.13      50168.10       484.27 o                         
   3   7   7      45318.52      44474.36       445.95 o                         
   5   7   7     132711.73     138564.44      1268.79 o                         
   7   7   7       9224.88       8244.52       123.61 o                         
   9   7   7      13665.24      14306.14       340.88 o                         
  11   7   7      48343.57      47564.70       603.80 o                         
  13   7   7       5090.25       7053.16       265.86 o                         
   2   8   7       5484.37       5524.22        73.95 o                         
   4   8   7         43.30         24.00        27.69 o                         
   6   8   7      19594.89      21285.61       251.88 o                         
   8   8   7       1122.10       1546.73        92.80 o                         
  10   8   7       2922.97       2803.70       103.28 o                         
  12   8   7          4.23        218.08       111.47 o                         
  14   8   7       1417.91       2040.50       214.11 o                         
   1   9   7      42527.89      41532.04       399.17 o                         
   3   9   7      59890.95      59455.27       566.39 o                         
   5   9   7       3018.78       2500.17        57.52 o                         
   7   9   7      28594.92      26209.26       284.39 o                         
   9   9   7       1611.81       2211.01        99.95 o                         
  11   9   7       9619.62      10275.81       261.41 o                         
  13   9   7        825.53       1423.97       170.89 o                         
   2  10   7       2091.38       2474.55        55.97 o                         
   4  10   7        213.71        259.16        31.50 o                         
   6  10   7       5597.02       5470.08        89.48 o                         
   8  10   7       9997.75      10376.42       211.05 o                         
  10  10   7       1210.92       1484.14       141.56 o                         
  12  10   7       2438.84       2324.94       135.95 o                         
  14  10   7        193.58        858.33       292.77 o                         
   1  11   7       2902.31       2744.77        55.87 o                         
   3  11   7        155.94         58.58        31.45 o                         
   5  11   7      33046.04      28931.38       278.05 o                         
   7  11   7       8667.70       7392.22       117.71 o                         
   9  11   7       2667.85       3802.61       178.33 o                         
  11  11   7      12648.78      12282.44       237.03 o                         
  13  11   7      13735.25      13491.20       326.31 o                         
   2  12   7         73.74        160.30        33.20 o                         
   4  12   7       2744.80       3017.75        64.06 o                         
   6  12   7       4722.71       5562.02       114.58 o                         
   8  12   7       1411.51       2920.03       132.33 o                         
  10  12   7        299.61       1305.70       111.10 o                         
  12  12   7       3595.92       4153.01       177.95 o                         
  14  12   7         17.49        183.73       248.55 o                         
   1  13   7     101735.58     107080.20       986.50 o                         
   3  13   7      20628.72      19347.13       207.84 o                         
   5  13   7      39343.79      38557.23       357.99 o                         
   7  13   7       9018.01       8997.92       187.35 o                         
   9  13   7       1229.87       1595.36        90.31 o                         
  11  13   7       6167.53       6565.74       194.16 o                         
  13  13   7       5676.36       6648.03       249.48 o                         
   2  14   7       6478.43       7341.72       102.63 o                         
   4  14   7      10131.62      12506.06       140.93 o                         
   6  14   7       3886.49       4077.30       143.90 o                         
   8  14   7         49.88        324.23        66.60 o                         
  10  14   7       3717.02       3223.50       127.61 o                         
  12  14   7        663.27        687.65       143.65 o                         
   1  15   7       9544.77      12281.65       135.75 o                         
   3  15   7      34323.02      35235.91       341.14 o                         
   5  15   7      12579.64      11299.85       136.92 o                         
   7  15   7      23240.19      23033.34       255.12 o                         
   9  15   7        541.97        885.24        91.96 o                         
  11  15   7      18011.73      15372.48       289.81 o                         
  13  15   7       3286.88       3874.80       219.56 o                         
   2  16   7       4754.48       5348.38        83.92 o                         
   4  16   7       2521.10       2791.77        70.21 o                         
   6  16   7        422.42        422.88        50.85 o                         
   8  16   7        104.30        589.98        84.12 o                         
  10  16   7        835.30       1062.42       136.66 o                         
  12  16   7          1.76        499.43       152.09 o                         
   1  17   7      12916.90      12457.19       141.50 o                         
   3  17   7      10510.87      10066.64       127.38 o                         
   5  17   7      17446.62      16726.62       193.67 o                         
   7  17   7        637.24        536.61        64.22 o                         
   9  17   7       1889.47       2059.22       112.16 o                         
  11  17   7       5763.96       5652.75       212.61 o                         
  13  17   7         80.66         87.43       194.17 o                         
   2  18   7       1862.02       2069.23        60.08 o                         
   4  18   7         67.42        155.57        47.11 o                         
   6  18   7       3565.42       4111.15       128.21 o                         
   8  18   7       8158.25       7323.07       154.03 o                         
  10  18   7       3000.37       3376.98       259.32 o                         
  12  18   7       3352.38       3827.48       200.59 o                         
   1  19   7        659.61        567.94        44.51 o                         
   3  19   7      19150.53      19068.03       200.77 o                         
   5  19   7       7968.56       7561.44       119.81 o                         
   7  19   7      10713.36      11420.15       182.54 o                         
   9  19   7       6653.64       7440.56       188.13 o                         
  11  19   7       3342.75       3944.03       181.09 o                         
   2  20   7       3403.13       3315.41        78.11 o                         
   4  20   7        881.75       1100.12        56.09 o                         
   6  20   7        648.30       1225.44        81.70 o                         
   8  20   7        997.66       1255.26        95.09 o                         
  10  20   7       4613.52       4185.60       171.89 o                         
  12  20   7        732.50       1060.89       259.98 o                         
   1  21   7      20403.81      20363.83       205.02 o                         
   3  21   7      38653.61      38010.91       364.66 o                         
   5  21   7       2276.67       2274.75        78.18 o                         
   7  21   7       7049.03       6691.70       143.01 o                         
   9  21   7      13967.45      14175.42       335.21 o                         
  11  21   7        346.02       1129.54       168.31 o                         
   2  22   7       6135.26       6513.50       110.89 o                         
   4  22   7       1266.35       1690.30        67.69 o                         
   6  22   7        511.41        856.79        78.98 o                         
   8  22   7       1025.99       1312.00       105.77 o                         
  10  22   7       4420.45       4697.67       203.28 o                         
  12  22   7         45.99        427.10       318.53 o                         
   1  23   7      12000.58      11476.63       148.40 o                         
   3  23   7      12650.10      12140.25       158.52 o                         
   5  23   7         66.52         11.86        67.20 o                         
   7  23   7       7088.89       6665.69       160.73 o                         
   9  23   7      45147.35      42647.42       604.65 o                         
  11  23   7       6402.67       6706.40       346.39 o                         
   2  24   7      12761.61      13082.49       168.07 o                         
   4  24   7       3947.47       3611.76       100.31 o                         
   6  24   7       1454.06       2065.73       120.22 o                         
   8  24   7        507.33        503.72       115.68 o                         
  10  24   7       3497.01       3429.14       254.22 o                         
   1  25   7      25347.99      24684.99       268.03 o                         
   3  25   7      56668.91      57180.96       538.88 o                         
   5  25   7      20558.74      20128.31       272.71 o                         
   7  25   7      22960.33      23328.23       377.40 o                         
   9  25   7      12254.36      11320.07       299.72 o                         
  11  25   7       7077.45       8322.54       382.97 o                         
   2  26   7       8770.01       8667.11       146.46 o                         
   4  26   7        895.65       1008.02        88.80 o                         
   6  26   7       3930.57       4852.01       153.98 o                         
   8  26   7      19366.69      16669.23       288.85 o                         
  10  26   7         79.43        961.73       197.37 o                         
   1  27   7      25989.81      25739.17       306.52 o                         
   3  27   7       9080.67       8247.54       165.45 o                         
   5  27   7        365.55        315.19        92.23 o                         
   7  27   7       2369.31       3004.69       135.23 o                         
   9  27   7      12788.12      12321.67       327.85 o                         
   2  28   7          3.48        151.23        79.10 o                         
   4  28   7        304.83        378.95        93.10 o                         
   6  28   7        562.36        665.02       122.16 o                         
   8  28   7        698.81        630.30       154.15 o                         
  10  28   7        470.08        561.75       264.25 o                         
   1  29   7       4159.72       4232.00       130.81 o                         
   3  29   7        914.46        948.07        98.84 o                         
   5  29   7       6628.99       6458.93       189.01 o                         
   7  29   7       6321.78       6145.39       207.20 o                         
   9  29   7       1613.10       1420.77       238.82 o                         
   2  30   7       9364.44       9142.22       189.21 o                         
   4  30   7        183.74        365.86       109.83 o                         
   6  30   7        250.46        596.98       130.77 o                         
   8  30   7        671.18        214.14       176.95 o                         
   1  31   7       6157.94       6194.23       181.70 o                         
   3  31   7       1592.95       1741.28       119.63 o                         
   5  31   7       7125.30       7098.02       213.57 o                         
   7  31   7       2967.04       3647.53       216.99 o                         
   9  31   7       2529.44       2907.86       333.43 o                         
   2  32   7         13.21         -0.92       114.04 o                         
   4  32   7        610.61        460.47       161.24 o                         
   6  32   7        587.58        357.74       151.64 o                         
   8  32   7        106.99        870.50       255.33 o                         
   1  33   7       3830.21       3953.83       153.50 o                         
   3  33   7       8643.06       8054.12       224.98 o                         
   5  33   7       5923.01       5552.84       210.41 o                         
   7  33   7       1727.45       2142.97       223.55 o                         
   2  34   7       2016.70       1770.11       144.17 o                         
   4  34   7       1308.72       1327.10       156.34 o                         
   6  34   7          1.18        581.73       184.39 o                         
   1  35   7        176.07        -82.21       136.59 o                         
   3  35   7       9419.65       8972.52       265.30 o                         
   5  35   7       6576.76       6074.35       247.03 o                         
   7  35   7       1520.62       2388.96      1007.84 o                         
   2  36   7       1022.33        984.83       163.43 o                         
   4  36   7          0.93        121.85       176.09 o                         
   6  36   7       3264.29       3000.08       271.60 o                         
   1  37   7       7790.32       7184.90       233.94 o                         
   3  37   7       5726.49       5380.26       249.58 o                         
   5  37   7      15964.56      15401.56       476.15 o                         
   2  38   7        413.20        266.62       266.20 o                         
   4  38   7        719.30        704.32       265.48 o                         
   1  39   7         31.82       -103.99       217.49 o                         
   3  39   7       6822.17       5989.88       769.93 o                         
   0   0   8        235.03        252.77        30.48 o                         
   2   0   8        162.26         51.11        25.03 o                         
   4   0   8      79103.37      78775.72       987.97 o                         
   6   0   8       1394.72       1648.55        68.17 o                         
   8   0   8      23586.13      20154.16       296.98 o                         
  10   0   8       1349.91       1832.24       121.57 o                         
  12   0   8      12990.10      11896.22       380.25 o                         
  14   0   8        215.50        785.37       258.00 o                         
   1   1   8      81759.01      86825.91       827.48 o                         
   3   1   8       7053.64       6447.81        75.86 o                         
   5   1   8      15302.81      13955.22       143.54 o                         
   7   1   8      12713.21      11477.03       135.89 o                         
   9   1   8       7563.80       8192.33       193.16 o                         
  11   1   8       3582.95       3732.51       135.35 o                         
  13   1   8       1761.50       1959.97       166.01 o                         
   0   2   8        353.99        738.01        47.36 o                         
   2   2   8     215813.55     219929.66      2030.24 o                         
   4   2   8        240.87        261.47        26.71 o                         
   6   2   8      32858.75      31569.30       297.58 o                         
   8   2   8        118.18         71.81        46.48 o                         
  10   2   8       4526.84       4314.58       119.39 o                         
  12   2   8          3.77        460.24       125.65 o                         
  14   2   8      14300.16      14757.97       386.24 o                         
   1   3   8     125766.10     136970.09      1971.93 o                         
   3   3   8       4923.04       5335.22        78.57 o                         
   5   3   8        337.23        952.35        44.12 o                         
   7   3   8       7038.71       6787.22       151.12 o                         
   9   3   8      14523.05      13766.85       191.37 o                         
  11   3   8      15611.20      14988.75       256.76 o                         
  13   3   8       5866.15       6542.83       247.66 o                         
   0   4   8     318338.22     347291.47      5270.17 o                         
   2   4   8        493.41        567.48        26.66 o                         
   4   4   8      58447.11      55762.75       520.55 o                         
   6   4   8         64.16        111.85        36.07 o                         
   8   4   8      18815.67      16076.34       194.64 o                         
  10   4   8       1820.48       2161.33        88.18 o                         
  12   4   8      23450.05      20131.97       341.63 o                         
  14   4   8         34.61        -91.71       210.43 o                         
   1   5   8       1206.25       1527.45        44.34 o                         
   3   5   8      12187.34      10509.52       122.75 o                         
   5   5   8      20465.78      21026.33       271.74 o                         
   7   5   8      11244.30      11844.70       306.35 o                         
   9   5   8      12426.74      12388.43       289.33 o                         
  11   5   8        928.79       1660.29       104.35 o                         
  13   5   8       2318.86       3205.12       186.47 o                         
   0   6   8       1212.25       1587.43        64.47 o                         
   2   6   8     300599.59     322399.84      3098.05 o                         
   4   6   8        724.19        835.24        35.71 o                         
   6   6   8       8708.19       8287.67       110.36 o                         
   8   6   8        383.03        538.92        58.17 o                         
  10   6   8      18641.37      17433.58       241.25 o                         
  12   6   8         89.82        796.81       133.58 o                         
  14   6   8       4725.78       5186.85       257.15 o                         
   1   7   8     281910.78     319035.88      4171.16 o                         
   3   7   8      41462.15      41289.47       416.19 o                         
   5   7   8      54270.20      57958.21       661.91 o                         
   7   7   8       9120.69       8102.94       113.70 o                         
   9   7   8      21674.81      23402.59       430.65 o                         
  11   7   8       1470.80       2025.50       148.95 o                         
  13   7   8      11074.33      11171.32       309.40 o                         
   0   8   8      89904.74     101381.72      1428.81 o                         
   2   8   8       1300.09       1301.36        38.89 o                         
   4   8   8       5401.84       4679.36        75.51 o                         
   6   8   8       1142.35       1324.97        59.04 o                         
   8   8   8      16253.60      15664.37       196.45 o                         
  10   8   8       2080.38       2634.97       124.19 o                         
  12   8   8       4772.72       4705.50       162.51 o                         
  14   8   8          0.53        246.76       197.17 o                         
   1   9   8      24808.86      25128.16       244.77 o                         
   3   9   8      50471.66      53214.27       522.16 o                         
   5   9   8      14399.46      12338.10       137.50 o                         
   7   9   8      17758.20      17188.23       250.50 o                         
   9   9   8       1138.55       1594.32        79.65 o                         
  11   9   8       1166.65       1878.70       136.38 o                         
  13   9   8       4624.30       4248.18       206.19 o                         
   0  10   8       3222.09       3328.53        84.98 o                         
   2  10   8      96354.19     101950.66       956.29 o                         
   4  10   8        310.96        256.19        33.20 o                         
   6  10   8        803.81       1031.86        47.72 o                         
   8  10   8       1505.11       1745.85        75.17 o                         
  10  10   8      20252.00      19393.04       272.53 o                         
  12  10   8         69.32        252.32       125.56 o                         
  14  10   8         64.57        561.50       261.32 o                         
   1  11   8      87052.82      95417.09       920.62 o                         
   3  11   8      17785.76      17201.51       189.18 o                         
   5  11   8       4645.08       4234.77        87.30 o                         
   7  11   8       7987.78       7438.79       116.19 o                         
   9  11   8       4353.66       4785.74       126.26 o                         
  11  11   8       5709.11       6055.31       201.69 o                         
  13  11   8       2951.93       4266.22       244.83 o                         
   0  12   8      15597.39      14202.04       216.29 o                         
   2  12   8       4430.71       4725.23        78.64 o                         
   4  12   8       6671.43       5693.80        89.80 o                         
   6  12   8        724.89        673.47        45.12 o                         
   8  12   8      32414.13      29619.34       335.56 o                         
  10  12   8       4457.43       4696.09       148.48 o                         
  12  12   8      10090.00       9672.61       254.01 o                         
   1  13   8      63997.70      71888.16       818.85 o                         
   3  13   8        396.03        182.76        36.47 o                         
   5  13   8       4609.32       4922.42       120.65 o                         
   7  13   8      19460.97      17677.87       205.08 o                         
   9  13   8       1005.14       1783.22       121.93 o                         
  11  13   8       7826.02       8044.46       205.61 o                         
  13  13   8       4170.48       4716.32       225.23 o                         
   0  14   8       9667.03      10681.98       169.69 o                         
   2  14   8      45948.18      45865.57       458.42 o                         
   4  14   8        235.96        415.21        41.88 o                         
   6  14   8      44321.28      42287.94       393.65 o                         
   8  14   8        525.86        603.35        71.19 o                         
  10  14   8       6782.68       6493.19       175.30 o                         
  12  14   8        800.82       1139.19       157.11 o                         
   1  15   8       4195.91       6363.54        90.14 o                         
   3  15   8      32604.85      35222.03       355.13 o                         
   5  15   8      18063.63      17851.63       192.91 o                         
   7  15   8      19405.10      18905.99       214.86 o                         
   9  15   8       2004.07       1942.63       102.14 o                         
  11  15   8       5975.96       6364.19       257.72 o                         
  13  15   8       4571.57       5383.93       275.40 o                         
   0  16   8      65242.84      67187.12       894.02 o                         
   2  16   8         96.66        178.52        35.66 o                         
   4  16   8       1593.82       1513.26        55.07 o                         
   6  16   8       2807.53       2436.56        72.00 o                         
   8  16   8      15952.26      15472.78       216.39 o                         
  10  16   8       1030.80        794.12       122.57 o                         
  12  16   8       5202.38       5614.18       225.41 o                         
   1  17   8       2083.20       2267.43        62.34 o                         
   3  17   8        353.02        323.55        45.77 o                         
   5  17   8       5788.74       5763.49       100.47 o                         
   7  17   8        108.58        239.08        57.92 o                         
   9  17   8       2267.84       2535.85       120.48 o                         
  11  17   8        177.08        421.21       176.77 o                         
  13  17   8       1666.52       2259.40       227.50 o                         
   0  18   8        130.64        115.28        55.62 o                         
   2  18   8      13908.73      13726.75       155.91 o                         
   4  18   8          5.76         56.02        44.88 o                         
   6  18   8      32074.13      31938.34       321.58 o                         
   8  18   8         12.80       1037.93       153.54 o                         
  10  18   8      13591.10      12765.32       257.55 o                         
  12  18   8        240.27        832.19       179.28 o                         
   1  19   8        220.85        384.66        43.46 o                         
   3  19   8      45627.37      48728.75       458.67 o                         
   5  19   8       5570.47       6441.75       111.78 o                         
   7  19   8       2477.87       3532.53       173.19 o                         
   9  19   8      11040.63      11425.40       231.15 o                         
  11  19   8       1879.57       2108.05       163.66 o                         
   0  20   8       2353.85       2079.31        89.05 o                         
   2  20   8       2667.12       2789.92        74.69 o                         
   4  20   8      11352.41      10362.81       141.01 o                         
   6  20   8       1824.79       1732.97        76.31 o                         
   8  20   8        722.27        624.87       106.17 o                         
  10  20   8        199.89        653.24       129.56 o                         
  12  20   8        539.00        925.67       227.93 o                         
   1  21   8       6452.52       7290.67       149.03 o                         
   3  21   8      29000.79      30108.59       303.27 o                         
   5  21   8       1128.83       1180.65        69.89 o                         
   7  21   8        436.54        821.87        80.06 o                         
   9  21   8      25331.36      24599.85       366.85 o                         
  11  21   8       6912.34       7675.55       308.21 o                         
   0  22   8        296.82        293.67        76.42 o                         
   2  22   8      40300.02      39019.38       373.64 o                         
   4  22   8       2763.55       2902.61        81.47 o                         
   6  22   8      16374.74      14679.97       208.98 o                         
   8  22   8        427.12        628.45       104.91 o                         
  10  22   8       9894.49       9014.43       275.21 o                         
  12  22   8         15.62        110.06       231.19 o                         
   1  23   8       2376.43       2620.97        78.16 o                         
   3  23   8       4687.56       5116.96       112.52 o                         
   5  23   8        591.13        685.74        71.22 o                         
   7  23   8        633.41        781.00        94.03 o                         
   9  23   8       3774.61       4438.79       250.13 o                         
  11  23   8       4580.75       4886.92       284.61 o                         
   0  24   8     156785.45     165586.69      2088.02 o                         
   2  24   8        230.44        338.73        64.90 o                         
   4  24   8       8279.76       8899.71       168.02 o                         
   6  24   8        675.41       1097.26        89.56 o                         
   8  24   8       1583.28       1612.05       117.73 o                         
  10  24   8        439.63        560.50       188.17 o                         
   1  25   8       6593.80       7072.20       142.97 o                         
   3  25   8      31772.58      32967.68       356.75 o                         
   5  25   8      16170.50      16586.56       259.43 o                         
   7  25   8      40648.20      39256.62       490.04 o                         
   9  25   8       6656.87       7030.64       239.17 o                         
  11  25   8       6604.28       7105.28       340.66 o                         
   0  26   8          7.79        -94.68        94.68 o                         
   2  26   8       2356.46       2901.40        89.44 o                         
   4  26   8       2446.61       2232.75        97.68 o                         
   6  26   8      24351.50      22985.73       325.80 o                         
   8  26   8        409.25        938.19       129.12 o                         
  10  26   8       4382.90       5176.62       350.73 o                         
   1  27   8      13256.32      13520.02       209.75 o                         
   3  27   8       1096.15       1345.60        88.94 o                         
   5  27   8        164.00        202.83        94.55 o                         
   7  27   8       2950.53       2945.12       136.31 o                         
   9  27   8       3815.28       4585.96       231.79 o                         
   0  28   8      25434.68      26955.06       467.34 o                         
   2  28   8       1598.44       1743.18        91.93 o                         
   4  28   8       2092.60       1811.60       106.26 o                         
   6  28   8          8.05       -106.81       106.81 o                         
   8  28   8       2084.12       2256.89       166.12 o                         
  10  28   8        194.00        427.21       276.16 o                         
   1  29   8       5236.09       5185.93       152.65 o                         
   3  29   8       3278.48       3581.47       125.11 o                         
   5  29   8       5660.65       5769.46       181.51 o                         
   7  29   8       5054.99       4704.44       174.27 o                         
   9  29   8        483.24        288.48       243.18 o                         
   0  30   8        728.47        988.50       157.19 o                         
   2  30   8       2103.96       2763.42       122.97 o                         
   4  30   8          0.76         95.77       110.00 o                         
   6  30   8      15704.51      13645.58       289.98 o                         
   8  30   8          1.01         83.66       176.71 o                         
   1  31   8       6146.90       6039.88       175.23 o                         
   3  31   8       4771.22       4791.57       164.09 o                         
   5  31   8       5550.82       5250.94       188.99 o                         
   7  31   8       4213.51       3777.05       197.49 o                         
   9  31   8        883.62       1057.89       288.63 o                         
   0  32   8      40046.65      40819.12       741.21 o                         
   2  32   8        482.99        632.90       126.83 o                         
   4  32   8      17203.08      16924.20       324.19 o                         
   6  32   8         12.01       -156.34       156.34 o                         
   8  32   8       9382.48       8953.43       439.91 o                         
   1  33   8       4234.83       4375.62       158.22 o                         
   3  33   8       1826.21       2410.93       148.07 o                         
   5  33   8       9036.25       9357.92       268.29 o                         
   7  33   8       2346.16       2663.86       254.15 o                         
   0  34   8       1525.46       1355.24       178.26 o                         
   2  34   8       2564.49       2881.84       160.18 o                         
   4  34   8        645.40        363.50       145.99 o                         
   6  34   8      10995.43      10524.30       353.41 o                         
   1  35   8       5223.91       5075.07       185.04 o                         
   3  35   8         29.69        188.98       150.72 o                         
   5  35   8        859.89       1084.46       209.29 o                         
   0  36   8        510.41        880.01       210.38 o                         
   2  36   8          3.25         -4.68       157.47 o                         
   4  36   8       9621.52       9811.79       347.75 o                         
   6  36   8       2137.78       2026.62       264.79 o                         
   1  37   8      13158.61      13281.17       320.76 o                         
   3  37   8       1472.98       1537.55       216.55 o                         
   5  37   8       2127.90       2146.93       302.20 o                         
   0  38   8        895.67        579.73       268.47 o                         
   2  38   8         49.21        108.52       215.57 o                         
   4  38   8        512.02        341.21       267.66 o                         
   1  39   8        520.71        949.98       227.03 o                         
   1   1   9      72041.34      71706.68       681.29 o                         
   3   1   9        240.33        244.72        22.80 o                         
   5   1   9      23885.25      23522.27       229.29 o                         
   7   1   9        338.60        588.27        44.16 o                         
   9   1   9       1662.81       2028.43        76.35 o                         
  11   1   9        327.68        497.28        96.72 o                         
  13   1   9       3003.45       2879.74       178.67 o                         
   2   2   9      18520.49      17272.90       172.05 o                         
   4   2   9          6.09         17.04        31.07 o                         
   6   2   9       1000.62       1282.54        52.74 o                         
   8   2   9        560.50        649.97        85.45 o                         
  10   2   9        307.94        662.90        71.53 o                         
  12   2   9       1181.65       2121.07       195.18 o                         
  14   2   9        407.48       1703.79       299.35 o                         
   1   3   9     106544.62     105090.71      1076.19 o                         
   3   3   9      71538.72      73957.37       693.52 o                         
   5   3   9      11499.43      12355.49       137.40 o                         
   7   3   9        511.22        874.04        46.30 o                         
   9   3   9       6537.76       7143.25       190.42 o                         
  11   3   9       4009.35       5380.12       192.26 o                         
  13   3   9       1316.95       1854.66       162.28 o                         
   2   4   9      13466.82      13023.25       142.19 o                         
   4   4   9        175.74        294.07        34.22 o                         
   6   4   9        471.78        389.87        48.87 o                         
   8   4   9         47.13        215.72        68.15 o                         
  10   4   9       1585.69       2661.19       214.30 o                         
  12   4   9         99.07        927.98       185.32 o                         
  14   4   9        629.68       1887.77       323.65 o                         
   1   5   9     123804.61     123793.73      1225.20 o                         
   3   5   9       6865.92       5845.40        82.04 o                         
   5   5   9      71005.34      74081.21       688.89 o                         
   7   5   9        125.91        404.37        47.95 o                         
   9   5   9          3.93        383.87        71.86 o                         
  11   5   9       7368.59       6678.57       171.15 o                         
  13   5   9        289.81        500.47       159.30 o                         
   2   6   9      53479.41      54654.26       540.40 o                         
   4   6   9      10873.45      11001.26       144.18 o                         
   6   6   9       3155.33       3585.86        85.66 o                         
   8   6   9       5039.59       4942.64       147.20 o                         
  10   6   9       2830.65       3310.18       145.90 o                         
  12   6   9      10769.90      11801.80       458.89 o                         
  14   6   9       1296.36       1441.17       235.10 o                         
   1   7   9     268113.91     282022.59      2601.64 o                         
   3   7   9          3.95         70.09        29.15 o                         
   5   7   9         82.47        244.86        47.73 o                         
   7   7   9        418.25        462.28        49.34 o                         
   9   7   9      55356.54      52307.80       537.54 o                         
  11   7   9        455.15        625.24        97.08 o                         
  13   7   9       1379.55       2187.47       206.61 o                         
   2   8   9        118.63        193.86        29.23 o                         
   4   8   9      15390.80      15201.85       182.02 o                         
   6   8   9       1019.55        518.39        60.86 o                         
   8   8   9          3.32        159.38        73.51 o                         
  10   8   9      14465.47      13236.73       211.45 o                         
  12   8   9       3525.72       3604.20       147.99 o                         
  14   8   9       2288.88       2269.56       286.53 o                         
   1   9   9      25028.93      24978.67       249.32 o                         
   3   9   9       4964.81       5326.71        88.09 o                         
   5   9   9      14019.14      12595.78       144.10 o                         
   7   9   9        619.21        814.07        55.62 o                         
   9   9   9       3947.35       3958.42       109.71 o                         
  11   9   9          5.18         94.09        94.75 o                         
  13   9   9        761.77        748.78       170.34 o                         
   2  10   9       9247.27       9962.90       128.33 o                         
   4  10   9         41.33         89.00        42.73 o                         
   6  10   9       1598.24       1424.09        51.80 o                         
   8  10   9       2234.67       2489.69       140.40 o                         
  10  10   9        554.66        881.32       147.72 o                         
  12  10   9       2144.36       2015.57       144.49 o                         
  14  10   9       1022.84       1887.70       283.55 o                         
   1  11   9     119987.31     128168.09      1248.64 o                         
   3  11   9        389.94        327.72        33.26 o                         
   5  11   9        594.99        620.83        40.76 o                         
   7  11   9       6507.50       6400.51       109.26 o                         
   9  11   9        409.25        834.88        81.54 o                         
  11  11   9       1323.08       1956.03       120.27 o                         
  13  11   9          1.53        367.62       157.23 o                         
   2  12   9       2090.80       2391.68        72.41 o                         
   4  12   9        409.40        405.59        39.37 o                         
   6  12   9       2908.02       3114.55       108.50 o                         
   8  12   9         84.81        465.37        75.56 o                         
  10  12   9       7512.83       7505.07       260.04 o                         
  12  12   9          0.82        437.57       138.79 o                         
   1  13   9         15.99        -14.10        31.16 o                         
   3  13   9       1190.99       1393.35        48.22 o                         
   5  13   9        407.78        619.40        45.56 o                         
   7  13   9       2515.16       2675.62       114.91 o                         
   9  13   9      11228.65       9412.83       179.25 o                         
  11  13   9       1627.92       2078.38       129.62 o                         
  13  13   9        113.82        503.37       247.15 o                         
   2  14   9      16265.11      17082.81       188.75 o                         
   4  14   9       1698.32       2533.59        70.55 o                         
   6  14   9         53.97        204.28        58.05 o                         
   8  14   9        286.29        333.70        71.53 o                         
  10  14   9        954.41       1224.95       110.36 o                         
  12  14   9        338.95        927.87       147.06 o                         
   1  15   9        390.96        353.39        36.41 o                         
   3  15   9       1236.36       1251.23        50.79 o                         
   5  15   9       3870.54       4363.48        90.63 o                         
   7  15   9       1366.39       1925.49        79.17 o                         
   9  15   9       1583.59       2174.67       102.40 o                         
  11  15   9          6.26        668.64       128.34 o                         
  13  15   9         40.80        833.24       216.44 o                         
   2  16   9      19456.54      20646.09       216.19 o                         
   4  16   9        309.39        563.83        48.92 o                         
   6  16   9       1936.43       2127.94        83.52 o                         
   8  16   9        486.74       1220.71        93.73 o                         
  10  16   9        149.91        461.87       162.36 o                         
  12  16   9       1013.02       1252.97       183.13 o                         
   1  17   9        235.39        416.46        38.80 o                         
   3  17   9       4880.79       5011.98        96.19 o                         
   5  17   9        682.91        634.63        53.47 o                         
   7  17   9       7900.82       7581.98       129.60 o                         
   9  17   9       7036.11       6183.09       211.14 o                         
  11  17   9         74.92        139.69       133.50 o                         
  13  17   9         42.42        179.56       241.18 o                         
   2  18   9       1048.78       1176.53        57.07 o                         
   4  18   9       1344.30       1308.32        63.16 o                         
   6  18   9        264.17        428.11        65.05 o                         
   8  18   9      51969.89      47525.16       513.43 o                         
  10  18   9       1385.39       2067.29       133.52 o                         
  12  18   9         30.09       1719.63       307.42 o                         
   1  19   9       1122.80       1055.17        50.45 o                         
   3  19   9      34513.79      36471.35       362.47 o                         
   5  19   9       7171.53       7374.74       128.59 o                         
   7  19   9      12331.46      11662.59       167.94 o                         
   9  19   9       1042.33       1634.48       150.94 o                         
  11  19   9        284.84        616.55       154.97 o                         
   2  20   9       5163.37       5281.41        94.71 o                         
   4  20   9       1139.53       1454.60        68.74 o                         
   6  20   9       1042.66       1480.83       108.07 o                         
   8  20   9       1990.80       2507.11       105.75 o                         
  10  20   9         33.13        457.60       151.89 o                         
  12  20   9        170.19        348.45       228.63 o                         
   1  21   9         58.07         37.28        48.41 o                         
   3  21   9       3421.76       4042.74        95.51 o                         
   5  21   9       2323.31       2662.44        89.05 o                         
   7  21   9         40.39        159.31        81.83 o                         
   9  21   9       6991.00       7482.46       341.68 o                         
  11  21   9       1610.93       2118.76       189.67 o                         
   2  22   9        522.44        450.00        52.76 o                         
   4  22   9       5808.77       5583.07       119.46 o                         
   6  22   9        295.60        282.76        77.42 o                         
   8  22   9        173.77        481.13       144.82 o                         
  10  22   9       1009.59       1496.07       174.83 o                         
  12  22   9       1726.93       2503.40       268.91 o                         
   1  23   9       4004.10       3806.99        94.05 o                         
   3  23   9       2125.46       2022.68        75.71 o                         
   5  23   9      10437.58       9691.21       164.48 o                         
   7  23   9        198.53        230.95        91.50 o                         
   9  23   9       1717.51       1999.37       148.13 o                         
  11  23   9        582.20        714.02       235.92 o                         
   2  24   9       5030.61       5271.26       118.97 o                         
   4  24   9        578.95        376.30        70.83 o                         
   6  24   9        178.23        676.58       106.13 o                         
   8  24   9          1.07          7.78       103.79 o                         
  10  24   9        125.57        797.77       204.23 o                         
   1  25   9       3740.38       3683.19        96.97 o                         
   3  25   9       1174.05       1302.06        77.10 o                         
   5  25   9        213.39        489.73        84.30 o                         
   7  25   9       7092.29       7884.93       294.64 o                         
   9  25   9         95.42        428.23       160.06 o                         
  11  25   9       3039.80       3055.84       277.69 o                         
   2  26   9       6387.50       5982.32       128.58 o                         
   4  26   9        391.39        504.42        87.15 o                         
   6  26   9       3260.27       3475.25       134.45 o                         
   8  26   9       3722.49       3620.84       184.66 o                         
  10  26   9        201.15        326.38       274.26 o                         
   1  27   9        257.11        117.77        74.31 o                         
   3  27   9          3.22         27.99        81.32 o                         
   5  27   9       8139.95       7391.16       178.34 o                         
   7  27   9         17.49         52.49       117.97 o                         
   9  27   9         15.27        234.92       165.89 o                         
   2  28   9          9.21        103.14        84.88 o                         
   4  28   9        173.49        113.84        98.82 o                         
   6  28   9        248.25        472.86       112.92 o                         
   8  28   9       1040.90        906.26       161.32 o                         
  10  28   9          3.39        782.25       351.95 o                         
   1  29   9        207.63         81.41        89.41 o                         
   3  29   9        236.24        356.65        93.01 o                         
   5  29   9       5823.62       5947.36       184.68 o                         
   7  29   9          2.83         39.27       134.48 o                         
   9  29   9        105.16        152.06       226.20 o                         
   2  30   9       4001.28       4096.63       137.07 o                         
   4  30   9         10.89        486.63       109.63 o                         
   6  30   9        124.35        368.36       137.81 o                         
   8  30   9        523.90       1271.34       250.53 o                         
   1  31   9         19.29        -78.04       102.54 o                         
   3  31   9       7656.36       7481.54       193.33 o                         
   5  31   9       3366.97       3483.24       161.84 o                         
   7  31   9       1035.72       1214.40       172.64 o                         
   9  31   9        843.99        743.36       495.80 o                         
   2  32   9        165.78        397.49       116.82 o                         
   4  32   9        624.39        960.50       137.37 o                         
   6  32   9        103.99        268.68       159.12 o                         
   8  32   9        293.08        322.89       326.36 o                         
   1  33   9        316.70        348.12       124.19 o                         
   3  33   9        148.05        287.88       134.95 o                         
   5  33   9        925.43       1226.63       169.34 o                         
   7  33   9       1191.59       1540.21       271.85 o                         
   2  34   9         52.10         73.03       134.34 o                         
   4  34   9        978.36       1324.60       161.07 o                         
   6  34   9       1255.95       1684.13       212.45 o                         
   1  35   9       3022.17       2982.88       159.10 o                         
   3  35   9       1824.90       2089.96       179.05 o                         
   5  35   9         27.57         50.91       200.33 o                         
   2  36   9          2.30        138.34       161.69 o                         
   4  36   9         14.84        192.24       202.72 o                         
   6  36   9         80.49         74.66       839.87 o                         
   1  37   9       7865.70       7469.70       261.22 o                         
   3  37   9       2072.31       2481.05       243.70 o                         
   5  37   9        184.02          4.64       360.75 o                         
   2  38   9       2106.60       1849.95       240.75 o                         
   4  38   9        171.18        989.18       914.52 o                         
   1  39   9        135.66        -39.49       235.13 o                         
   0   0  10       8265.26       8168.11       318.16 o                         
   2   0  10     343426.56     349119.75      4641.46 o                         
   4   0  10       1713.43       1771.65        63.92 o                         
   6   0  10      91067.89      87022.15      1101.88 o                         
   8   0  10        419.91        264.65        66.66 o                         
  10   0  10      83408.77      76509.03      1132.97 o                         
  12   0  10       1783.43       2003.45       237.67 o                         
  14   0  10      26991.03      25525.67       994.60 o                         
   1   1  10       8195.26       8498.25       100.23 o                         
   3   1  10       6226.70       6526.57       106.58 o                         
   5   1  10       6774.46       7723.22        95.01 o                         
   7   1  10      16794.21      17741.77       288.68 o                         
   9   1  10       1567.86       2182.40        98.54 o                         
  11   1  10       1378.65       1799.76       136.73 o                         
  13   1  10        448.23       1014.05       171.38 o                         
   0   2  10       1253.46       1086.89        37.91 o                         
   2   2  10        792.85        875.06        27.81 o                         
   4   2  10     121692.11     115157.05      1097.48 o                         
   6   2  10          9.90        -33.01        33.01 o                         
   8   2  10      37251.75      33324.66       331.71 o                         
  10   2  10        509.20        467.53        69.62 o                         
  12   2  10      14958.16      14498.29       280.55 o                         
  14   2  10          0.02        384.07       230.89 o                         
   1   3  10       2792.22       3227.39        77.01 o                         
   3   3  10     104277.41     108060.76      1007.08 o                         
   5   3  10      31708.76      32881.28       319.43 o                         
   7   3  10       3540.23       3498.81        78.73 o                         
   9   3  10         82.67        470.20        59.61 o                         
  11   3  10       1849.29       2166.51       101.84 o                         
  13   3  10       1931.65       2623.23       178.50 o                         
   0   4  10       1631.08       2037.19        66.73 o                         
   2   4  10     112727.73     122968.53      1192.36 o                         
   4   4  10        176.38        235.25        28.87 o                         
   6   4  10      39198.48      33885.60       320.04 o                         
   8   4  10        142.48        161.23        50.03 o                         
  10   4  10      19705.61      17901.79       244.03 o                         
  12   4  10       1510.77       1582.69       131.64 o                         
  14   4  10      15258.90      15257.54       437.39 o                         
   1   5  10      84396.39      86382.29       823.04 o                         
   3   5  10       9532.87      10167.08       123.01 o                         
   5   5  10      24162.12      29755.11       321.93 o                         
   7   5  10       3658.06       2999.82        76.33 o                         
   9   5  10       1011.74       1377.87        84.80 o                         
  11   5  10       3988.34       4328.52       144.98 o                         
  13   5  10        675.42        494.72       182.89 o                         
   0   6  10    1177250.12    1293857.50     17939.27 o                         
   2   6  10        189.15        322.33        28.83 o                         
   4   6  10      71099.98      67506.86       655.81 o                         
   6   6  10        325.22        279.97        39.06 o                         
   8   6  10      57946.49      55483.59       535.99 o                         
  10   6  10        258.29        481.65        82.32 o                         
  12   6  10      27579.47      28105.14       393.60 o                         
  14   6  10        631.75        666.56       211.94 o                         
   1   7  10      59700.60      63142.88       583.76 o                         
   3   7  10      22915.87      24706.39       272.17 o                         
   5   7  10       9817.48      10644.49       135.48 o                         
   7   7  10        835.19       1143.68        59.86 o                         
   9   7  10       2915.44       3549.19       143.88 o                         
  11   7  10       1394.94       1896.94       108.90 o                         
  13   7  10        323.14       1046.97       171.24 o                         
   0   8  10       2944.72       2837.64        82.97 o                         
   2   8  10     155144.34     164412.38      1592.69 o                         
   4   8  10       1587.19       1751.28        55.72 o                         
   6   8  10      53695.70      45789.51       461.41 o                         
   8   8  10         26.32        210.11        52.88 o                         
  10   8  10      10434.72      11733.07       203.90 o                         
  12   8  10        447.22        286.09       131.12 o                         
  14   8  10       6577.28       6581.02       318.50 o                         
   1   9  10         94.59        437.41        63.05 o                         
   3   9  10       1117.80       1798.09        55.49 o                         
   5   9  10        347.85        578.54        38.88 o                         
   7   9  10       8496.86       7412.67       122.21 o                         
   9   9  10        154.63        264.14        73.89 o                         
  11   9  10       1317.31       1128.81       107.40 o                         
  13   9  10         30.56        114.93       160.85 o                         
   0  10  10     177532.70     195473.91      2735.37 o                         
   2  10  10       3220.33       3613.54        68.08 o                         
   4  10  10     122733.97     120500.97      1180.66 o                         
   6  10  10        815.67        913.13        48.08 o                         
   8  10  10      20689.41      18947.18       219.69 o                         
  10  10  10        207.74        224.97        87.87 o                         
  12  10  10       4948.73       5644.37       202.72 o                         
  14  10  10       1707.46       2134.72       323.27 o                         
   1  11  10       7011.05       8568.03       140.32 o                         
   3  11  10       5781.86       5971.36       120.38 o                         
   5  11  10        161.95        118.56        41.98 o                         
   7  11  10        193.59        311.46        54.15 o                         
   9  11  10       2166.83       2217.21        92.77 o                         
  11  11  10      12435.93      15029.20       387.62 o                         
  13  11  10       2602.44       2861.01       213.10 o                         
   0  12  10       5122.16       4850.17       113.37 o                         
   2  12  10     255654.56     279686.38      2589.68 o                         
   4  12  10        161.56        138.62        40.62 o                         
   6  12  10      37483.51      36460.50       363.50 o                         
   8  12  10       2638.25       2701.69        86.52 o                         
  10  12  10      51158.87      48815.87       599.87 o                         
  12  12  10        335.19        341.85       141.36 o                         
   1  13  10       8427.88       8959.72       110.65 o                         
   3  13  10        867.51        780.78        42.39 o                         
   5  13  10       5288.08       5109.37        99.77 o                         
   7  13  10       2207.20       2935.07       117.61 o                         
   9  13  10       2341.22       2641.35       103.55 o                         
  11  13  10        540.85       1095.23       131.71 o                         
  13  13  10        131.69        346.71       184.01 o                         
   0  14  10      34317.60      48533.35       628.86 o                         
   2  14  10         75.43        162.85        37.89 o                         
   4  14  10      47100.65      43777.34       426.16 o                         
   6  14  10       1610.89       1649.98        59.14 o                         
   8  14  10        415.54        519.98        71.51 o                         
  10  14  10       3029.24       2899.80       129.25 o                         
  12  14  10       6843.56       7791.20       260.28 o                         
   1  15  10       3934.58       3633.28        74.83 o                         
   3  15  10       2718.94       2988.01        79.09 o                         
   5  15  10       1016.52       1204.32        56.10 o                         
   7  15  10       5578.50       6587.34       180.48 o                         
   9  15  10       4803.91       5399.54       158.62 o                         
  11  15  10       4127.51       4206.81       164.50 o                         
  13  15  10        785.06       1699.05       230.12 o                         
   0  16  10         59.60        220.46        49.67 o                         
   2  16  10      31858.50      34510.16       419.68 o                         
   4  16  10       2195.75       2187.25        68.01 o                         
   6  16  10      38628.38      36755.83       360.01 o                         
   8  16  10      12916.27      12512.09       215.82 o                         
  10  16  10      28069.56      26372.59       381.49 o                         
  12  16  10        138.93        177.35       162.67 o                         
   1  17  10       7244.25       8351.42       113.39 o                         
   3  17  10      11314.07      11578.44       153.67 o                         
   5  17  10        773.27        786.66        59.41 o                         
   7  17  10       4669.42       4554.09       111.23 o                         
   9  17  10       1017.68       1349.91       117.19 o                         
  11  17  10       1704.08       1568.02       147.81 o                         
  13  17  10        419.60        990.96       250.41 o                         
   0  18  10      35878.98      33491.28       475.33 o                         
   2  18  10        286.39        263.43        48.69 o                         
   4  18  10      63843.56      64631.71       633.92 o                         
   6  18  10       3258.54       3606.64       100.63 o                         
   8  18  10      30123.57      33512.43       479.38 o                         
  10  18  10         40.91         69.60       118.16 o                         
  12  18  10      26111.07      25790.93       635.87 o                         
   1  19  10       5085.39       5161.43        91.10 o                         
   3  19  10        264.75        474.23        54.07 o                         
   5  19  10        853.28        875.22        63.68 o                         
   7  19  10        475.45       1222.93       118.56 o                         
   9  19  10       3873.07       4712.37       186.43 o                         
  11  19  10       1371.87       1747.38       181.76 o                         
   0  20  10       1702.85       1882.29        87.41 o                         
   2  20  10      56838.65      60214.88       649.18 o                         
   4  20  10          0.13        -36.57        55.64 o                         
   6  20  10      70916.81      68363.81       707.82 o                         
   8  20  10       8496.53       7466.16       183.04 o                         
  10  20  10      15814.13      14185.14       318.35 o                         
  12  20  10        808.53       1103.73       226.77 o                         
   1  21  10       9351.93       8443.81       124.88 o                         
   3  21  10       4847.08       4599.55       109.81 o                         
   5  21  10       3423.88       3219.81       100.66 o                         
   7  21  10        438.90        583.93        82.37 o                         
   9  21  10       1628.89       2197.17       138.85 o                         
  11  21  10        958.82       1198.92       185.34 o                         
   0  22  10      72964.09      76134.98       988.60 o                         
   2  22  10        624.29        866.08        57.07 o                         
   4  22  10        149.68        550.65        77.95 o                         
   6  22  10         26.83        106.09        84.27 o                         
   8  22  10      47437.49      43406.18       512.97 o                         
  10  22  10        161.85        144.79       155.17 o                         
  12  22  10       5635.74       6523.16       424.90 o                         
   1  23  10       4916.97       4882.40       105.65 o                         
   3  23  10        680.04        786.14        72.87 o                         
   5  23  10       1482.07       1491.03        88.27 o                         
   7  23  10        468.12        507.53        97.52 o                         
   9  23  10       3734.95       3861.16       172.47 o                         
  11  23  10         36.52        148.85       229.47 o                         
   0  24  10       4030.39       3726.57       137.69 o                         
   2  24  10      61531.25      62888.30       580.60 o                         
   4  24  10         13.94          0.36        77.41 o                         
   6  24  10      34817.22      33780.80       441.10 o                         
   8  24  10        517.92        508.46       109.88 o                         
  10  24  10      13646.29      13141.83       372.55 o                         
   1  25  10        403.73        384.41        63.73 o                         
   3  25  10       3054.13       2964.05        95.40 o                         
   5  25  10       4870.72       4566.37       142.37 o                         
   7  25  10          6.06        648.16       106.18 o                         
   9  25  10        901.65        897.25       181.56 o                         
  11  25  10        607.10        443.20       240.73 o                         
   0  26  10       7675.85       7248.61       194.38 o                         
   2  26  10       1519.54       1748.60        85.62 o                         
   4  26  10       2366.61       2214.31       110.31 o                         
   6  26  10       2447.05       2760.19       133.41 o                         
   8  26  10      30366.92      28390.26       427.64 o                         
  10  26  10        706.41        349.64       235.89 o                         
   1  27  10       2286.50       2307.66        94.46 o                         
   3  27  10       1321.97       1110.29        89.42 o                         
   5  27  10        146.12        236.10       104.35 o                         
   7  27  10        100.37        198.16       116.96 o                         
   9  27  10        720.10        778.84       198.62 o                         
   0  28  10       3623.52       3965.77       184.03 o                         
   2  28  10      21792.29      21743.67       286.86 o                         
   4  28  10        766.29        958.15       103.84 o                         
   6  28  10      10774.47       9996.27       237.62 o                         
   8  28  10         79.70         61.95       151.70 o                         
  10  28  10      15351.46      14569.96       537.99 o                         
   1  29  10      10850.26      11189.78       203.15 o                         
   3  29  10       2125.81       2280.84       127.77 o                         
   5  29  10        186.99        371.17       121.68 o                         
   7  29  10        285.38        230.99       143.04 o                         
   9  29  10        404.00        102.61       203.35 o                         
   0  30  10      24487.02      26072.05       489.53 o                         
   2  30  10          9.90        117.03       102.55 o                         
   4  30  10      36508.61      35198.33       456.88 o                         
   6  30  10         42.10        224.84       134.53 o                         
   8  30  10      20146.45      18840.02       406.28 o                         
   1  31  10       1795.53       2222.92       115.84 o                         
   3  31  10       1109.44        810.43       116.24 o                         
   5  31  10       4396.52       4444.33       184.45 o                         
   7  31  10       1582.02       1759.16       200.71 o                         
   0  32  10        126.16          5.03       156.42 o                         
   2  32  10      48887.98      48616.12       625.88 o                         
   4  32  10        302.39        241.92       127.26 o                         
   6  32  10      11869.15      10728.62       301.63 o                         
   8  32  10        135.33        183.78       240.78 o                         
   1  33  10       3360.59       3289.10       145.69 o                         
   3  33  10        795.94       1023.66       138.59 o                         
   5  33  10       9510.75       9174.55       283.49 o                         
   7  33  10       5336.53       4987.49       429.10 o                         
   0  34  10      11316.96      11159.60       351.49 o                         
   2  34  10       1576.69       1538.44       149.75 o                         
   4  34  10      22989.28      21187.90       389.81 o                         
   6  34  10          1.09        342.66       211.25 o                         
   1  35  10       1886.63       2451.87       173.08 o                         
   3  35  10       1834.86       1640.76       172.67 o                         
   5  35  10       1663.14       1862.57       215.70 o                         
   0  36  10       1406.09       1434.37       215.75 o                         
   2  36  10      12171.01      12162.14       321.87 o                         
   4  36  10         61.71         85.83       204.38 o                         
   1  37  10         68.47        232.71       176.31 o                         
   3  37  10       2683.34       2788.41       229.51 o                         
   0  38  10      14159.74      13860.32       613.72 o                         
   2  38  10        578.27        612.39       226.84 o                         
   1  39  10         45.27       -224.31       262.56 o                         
   1   1  11       9083.41       7909.70        96.12 o                         
   3   1  11      70764.31      71261.47       656.98 o                         
   5   1  11        151.77        123.15        31.32 o                         
   7   1  11      46280.07      45176.91       420.67 o                         
   9   1  11      12080.00      11409.84       158.40 o                         
  11   1  11       9696.19      11278.03       296.82 o                         
  13   1  11       5381.70       5624.96       228.67 o                         
   2   2  11      18254.99      17698.68       182.60 o                         
   4   2  11         93.67        147.43        32.32 o                         
   6   2  11        209.79        367.83        40.34 o                         
   8   2  11        496.46        510.61        70.80 o                         
  10   2  11       1335.28       1248.95        79.65 o                         
  12   2  11       4138.87       4150.65       187.38 o                         
  14   2  11       2070.52       2518.82       272.39 o                         
   1   3  11       1987.85       1392.86        36.22 o                         
   3   3  11      49050.67      47229.21       450.86 o                         
   5   3  11      34100.93      32809.41       325.66 o                         
   7   3  11       4738.20       5197.07        89.70 o                         
   9   3  11      10146.60       9933.28       147.93 o                         
  11   3  11       5625.95       5299.87       219.97 o                         
  13   3  11       6488.92       6790.37       255.06 o                         
   2   4  11      32671.69      32502.82       329.22 o                         
   4   4  11       1698.79       1805.59        49.52 o                         
   6   4  11       2808.98       3465.96       129.88 o                         
   8   4  11        239.68        168.79        50.80 o                         
  10   4  11      10172.79       9933.59       242.51 o                         
  12   4  11       3986.58       3177.75       144.46 o                         
  14   4  11         16.91       1515.33       354.14 o                         
   1   5  11        124.26        188.35        25.59 o                         
   3   5  11      44097.79      42549.32       428.54 o                         
   5   5  11       1389.91       3391.56        72.39 o                         
   7   5  11       3590.58       3138.91        83.51 o                         
   9   5  11      11538.37      10583.51       155.46 o                         
  11   5  11       3972.92       4594.47       145.12 o                         
  13   5  11         28.55        666.04       175.04 o                         
   2   6  11      26188.85      26405.38       273.33 o                         
   4   6  11      25198.35      24888.98       282.60 o                         
   6   6  11       5096.35       5314.37       104.52 o                         
   8   6  11       6714.09       5732.09       141.39 o                         
  10   6  11       5831.22       4493.37       133.09 o                         
  12   6  11       3669.37       3915.39       297.11 o                         
  14   6  11        250.57        -75.13       242.27 o                         
   1   7  11      24095.63      23320.49       228.45 o                         
   3   7  11      28684.10      27898.01       297.80 o                         
   5   7  11      35369.11      34258.11       335.09 o                         
   7   7  11      11698.35      11038.01       149.89 o                         
   9   7  11         25.49        638.04        68.54 o                         
  11   7  11       7603.92       7394.29       180.54 o                         
  13   7  11       9032.76       8441.42       297.83 o                         
   2   8  11      21747.44      21683.78       232.80 o                         
   4   8  11      14590.01      14246.04       167.71 o                         
   6   8  11       8943.20       9455.43       201.30 o                         
   8   8  11       8658.09       8265.38       133.06 o                         
  10   8  11      22263.09      20007.69       291.68 o                         
  12   8  11        142.36        -94.58       118.37 o                         
  14   8  11       1115.90       1732.86       261.74 o                         
   1   9  11      21940.63      20996.99       211.34 o                         
   3   9  11       5787.29       5014.31        83.62 o                         
   5   9  11      21283.92      19239.48       213.30 o                         
   7   9  11       8765.02       7764.66       125.57 o                         
   9   9  11       1357.06       1274.96        73.87 o                         
  11   9  11         83.42        148.16       100.39 o                         
  13   9  11        714.56        871.91       162.42 o                         
   2  10  11      43143.69      46219.70       448.13 o                         
   4  10  11        136.35        162.95        41.41 o                         
   6  10  11       3754.13       4049.75       118.53 o                         
   8  10  11        571.25       1079.05        77.34 o                         
  10  10  11        158.71        117.91        93.30 o                         
  12  10  11       7177.69       6697.16       216.54 o                         
   1  11  11      49458.23      48979.18       472.57 o                         
   3  11  11      37431.12      35156.01       366.20 o                         
   5  11  11        621.40        689.86        50.08 o                         
   7  11  11       5624.83       6139.50       177.09 o                         
   9  11  11       4880.13       5599.91       151.62 o                         
  11  11  11      32472.62      30251.84       401.54 o                         
  13  11  11       1380.59       1466.90       195.35 o                         
   2  12  11      16804.79      17850.71       189.61 o                         
   4  12  11        531.66        400.13        43.34 o                         
   6  12  11        318.67        396.22        60.12 o                         
   8  12  11       3820.46       3503.42       102.65 o                         
  10  12  11       6942.81       6495.37       249.83 o                         
  12  12  11         34.38         62.15       138.94 o                         
   1  13  11         93.59        -14.23        30.97 o                         
   3  13  11      17744.88      17505.84       197.62 o                         
   5  13  11      12628.82      11872.92       164.26 o                         
   7  13  11      23719.08      21751.26       253.68 o                         
   9  13  11      13127.74      11831.71       211.32 o                         
  11  13  11       8649.72       8550.05       281.53 o                         
  13  13  11       1387.04       1959.63       205.71 o                         
   2  14  11       1097.81        996.21        43.15 o                         
   4  14  11       3584.39       3412.02        85.04 o                         
   6  14  11       2492.88       2702.34        86.84 o                         
   8  14  11        899.13        856.07        77.26 o                         
  10  14  11       4953.49       4110.39       147.63 o                         
  12  14  11       1021.89       1276.60       183.85 o                         
   1  15  11      12298.37      11634.88       143.11 o                         
   3  15  11       5726.92       4675.42        87.82 o                         
   5  15  11       5676.59       5055.08       100.27 o                         
   7  15  11      23239.53      23942.67       304.31 o                         
   9  15  11       2089.05       3596.17       206.04 o                         
  11  15  11       5545.21       6064.42       202.90 o                         
  13  15  11       1476.55       2342.88       259.96 o                         
   2  16  11      23288.29      24468.90       255.08 o                         
   4  16  11         92.62        158.46        46.51 o                         
   6  16  11         24.05        302.31        62.11 o                         
   8  16  11      19139.60      18851.38       258.98 o                         
  10  16  11        874.71       1463.24       200.08 o                         
  12  16  11         55.95        191.15       168.31 o                         
   1  17  11      39884.44      42102.78       412.82 o                         
   3  17  11       5145.46       4659.11        95.76 o                         
   5  17  11       3276.23       3123.05        85.50 o                         
   7  17  11        916.68        881.69        67.61 o                         
   9  17  11      18061.83      17043.23       286.00 o                         
  11  17  11       6028.72       5974.46       244.21 o                         
   2  18  11          2.48        -18.15        44.76 o                         
   4  18  11       6745.28       6870.70       124.90 o                         
   6  18  11       7653.27       7542.04       132.23 o                         
   8  18  11      22781.69      21162.97       442.46 o                         
  10  18  11        265.85        304.06       127.91 o                         
  12  18  11       1524.55       1876.02       331.61 o                         
   1  19  11       2551.86       2303.10        67.40 o                         
   3  19  11      55142.04      54076.15       517.52 o                         
   5  19  11      18146.97      17946.50       219.59 o                         
   7  19  11      55380.77      52991.54       564.08 o                         
   9  19  11      11132.69      11663.62       245.36 o                         
  11  19  11       4541.41       5241.68       262.00 o                         
   2  20  11       7678.23       7911.83       129.01 o                         
   4  20  11       8535.10       7468.95       135.03 o                         
   6  20  11       1069.17       1250.21        94.57 o                         
   8  20  11       1550.30       1913.93       110.90 o                         
  10  20  11       1026.26       1741.92       173.66 o                         
  12  20  11        427.24        430.89       227.07 o                         
   1  21  11       9682.17       8858.83       130.36 o                         
   3  21  11      29878.53      28996.06       316.28 o                         
   5  21  11        268.72        255.45        67.32 o                         
   7  21  11       3996.04       4004.58       132.11 o                         
   9  21  11       8600.23       9119.80       288.02 o                         
  11  21  11       7796.50       7190.80       296.81 o                         
   2  22  11        165.55        119.61        59.17 o                         
   4  22  11       5838.82       5722.58       121.76 o                         
   6  22  11       6720.50       5883.52       156.49 o                         
   8  22  11          7.54        307.31       133.19 o                         
  10  22  11        131.27        276.31       163.57 o                         
   1  23  11       8926.28       9219.81       151.31 o                         
   3  23  11        340.70        231.14        66.47 o                         
   5  23  11         92.14         85.96        81.81 o                         
   7  23  11       7783.79       6971.23       184.02 o                         
   9  23  11       9424.53       8763.43       252.34 o                         
  11  23  11       1408.41       1809.96       253.19 o                         
   2  24  11        353.68        789.25        69.87 o                         
   4  24  11       2154.60       2365.75       100.92 o                         
   6  24  11       1895.79       2379.95       119.92 o                         
   8  24  11        291.76        350.32       120.10 o                         
  10  24  11          2.58        373.35       204.97 o                         
   1  25  11       7321.99       7134.46       131.33 o                         
   3  25  11       1615.82       1740.36        93.36 o                         
   5  25  11        319.96        360.39        88.79 o                         
   7  25  11      17477.19      16473.71       278.77 o                         
   9  25  11       1328.19       1773.57       194.72 o                         
  11  25  11         51.44        435.76       239.27 o                         
   2  26  11        356.74        390.86        79.37 o                         
   4  26  11         36.13        126.91        88.57 o                         
   6  26  11      11704.54      10512.33       227.88 o                         
   8  26  11       2709.59       2614.37       180.13 o                         
  10  26  11         23.98       -145.97       213.75 o                         
   1  27  11         77.25          7.12        76.81 o                         
   3  27  11        454.27        401.58        90.64 o                         
   5  27  11        226.56        251.21       105.33 o                         
   7  27  11       3066.36       2931.08       145.48 o                         
   9  27  11       2938.95       3153.21       221.87 o                         
   2  28  11        366.97        608.16        90.20 o                         
   4  28  11       2114.35       2072.13       124.73 o                         
   6  28  11        164.16         46.98       127.49 o                         
   8  28  11        540.74        751.41       161.57 o                         
  10  28  11          1.60        463.97       301.55 o                         
   1  29  11      26764.46      26339.18       354.91 o                         
   3  29  11         43.73        201.34       101.75 o                         
   5  29  11       1564.80       1943.27       135.42 o                         
   7  29  11      13282.71      12167.14       291.71 o                         
   9  29  11        132.89         51.48       220.74 o                         
   2  30  11         47.02        127.28       103.38 o                         
   4  30  11        132.15        333.76       130.61 o                         
   6  30  11         63.82         31.51       138.64 o                         
   8  30  11       2636.97       3146.76       222.87 o                         
   1  31  11      13841.80      13197.82       231.53 o                         
   3  31  11       2988.86       3322.47       151.67 o                         
   5  31  11      12838.01      11578.87       279.49 o                         
   7  31  11       8996.58       8159.38       277.71 o                         
   2  32  11       4926.31       5116.68       176.75 o                         
   4  32  11         65.58        -50.92       133.50 o                         
   6  32  11       1491.22       1944.74       175.98 o                         
   8  32  11       1784.09       1572.97       255.14 o                         
   1  33  11      14444.84      13438.24       276.96 o                         
   3  33  11       2613.59       2959.15       158.89 o                         
   5  33  11       9464.51       9294.17       285.46 o                         
   7  33  11       5789.79       5170.06       320.20 o                         
   2  34  11        214.71        177.83       139.09 o                         
   4  34  11        192.27        643.35       166.23 o                         
   6  34  11         65.83        164.60       247.32 o                         
   1  35  11       2905.69       3559.00       180.92 o                         
   3  35  11       4673.25       4648.49       208.44 o                         
   5  35  11       1959.54       2498.87       234.10 o                         
   2  36  11       1610.59       1782.35       182.07 o                         
   4  36  11         11.80         22.83       215.26 o                         
   1  37  11       2088.19       2659.54       250.89 o                         
   3  37  11      14831.39      14731.38       432.68 o                         
   2  38  11         33.63         28.09       255.04 o                         
   0   0  12        769.69       4992.55       322.74 o                         
   2   0  12        118.29         61.35        30.01 o                         
   4   0  12     106648.25     119468.20      1613.61 o                         
   6   0  12       1317.16       1353.56        65.67 o                         
   8   0  12       6294.84       6042.13       146.06 o                         
  10   0  12        151.41         61.49       101.61 o                         
  12   0  12      10545.93       8799.49       339.06 o                         
  14   0  12       6581.18       7200.67       469.78 o                         
   1   1  12      14323.78      13346.71       144.97 o                         
   3   1  12      39509.68      41110.21       440.95 o                         
   5   1  12      21621.19      19469.27       201.10 o                         
   7   1  12      28937.18      27620.99       289.77 o                         
   9   1  12       2200.25       2827.44       117.72 o                         
  11   1  12      30172.85      27899.53       376.39 o                         
  13   1  12       4038.62       5287.84       220.55 o                         
   0   2  12         99.04        -26.73        26.73 o                         
   2   2  12        418.83        682.23        36.14 o                         
   4   2  12         18.39         -3.78        27.53 o                         
   6   2  12      29410.57      28339.79       290.66 o                         
   8   2  12         82.03         -4.76        47.57 o                         
  10   2  12       8869.69       7362.78       148.55 o                         
  12   2  12        215.82        337.40       119.17 o                         
  14   2  12        106.24        811.63       229.86 o                         
   1   3  12       7406.02       6432.95        78.22 o                         
   3   3  12      33430.93      32612.79       312.42 o                         
   5   3  12      49193.20      48527.21       470.90 o                         
   7   3  12      14502.27      13415.22       155.76 o                         
   9   3  12       8040.94       8885.71       140.65 o                         
  11   3  12      33920.39      31895.31       374.53 o                         
  13   3  12       8973.33       9633.96       337.36 o                         
   0   4  12      58580.25      57573.63       766.11 o                         
   2   4  12        253.30        327.39        28.79 o                         
   4   4  12      13140.73      12604.37       138.99 o                         
   6   4  12        138.62        228.08        39.29 o                         
   8   4  12       1217.42        989.68        62.16 o                         
  10   4  12        540.66        876.03        77.85 o                         
  12   4  12        211.15        528.50       119.97 o                         
  14   4  12        632.13       1021.60       232.67 o                         
   1   5  12      14309.81      16828.12       258.31 o                         
   3   5  12      18624.41      18369.35       200.84 o                         
   5   5  12      36297.11      31890.54       313.33 o                         
   7   5  12       5464.99       4360.89        93.91 o                         
   9   5  12         33.37        266.08        70.92 o                         
  11   5  12         82.89        110.84        94.09 o                         
  13   5  12      12005.92      11877.25       330.82 o                         
   0   6  12         79.34        245.28        46.77 o                         
   2   6  12      16759.21      17658.36       192.93 o                         
   4   6  12        289.80        305.07        36.28 o                         
   6   6  12      14036.02      13185.82       154.18 o                         
   8   6  12       2943.55       3369.25        94.17 o                         
  10   6  12         46.34        279.85        84.97 o                         
  12   6  12       2424.80       2563.87       139.95 o                         
  14   6  12         65.68         77.77       331.55 o                         
   1   7  12     160745.28     175138.53      1659.47 o                         
   3   7  12        342.24        582.69        38.41 o                         
   5   7  12       6355.55       6124.91       113.66 o                         
   7   7  12      11756.08      11096.25       146.70 o                         
   9   7  12      19444.44      19141.45       240.41 o                         
  11   7  12       8623.58       8570.97       190.73 o                         
  13   7  12         25.40        536.92       157.17 o                         
   0   8  12        673.07        615.81        49.59 o                         
   2   8  12        345.64        292.30        35.35 o                         
   4   8  12         40.25        221.12        36.69 o                         
   6   8  12       2723.52       2778.19        73.38 o                         
   8   8  12       4196.82       5182.04       120.23 o                         
  10   8  12        733.29       1518.97       122.84 o                         
  12   8  12        313.60        451.81       155.14 o                         
  14   8  12          0.03        172.17       236.16 o                         
   1   9  12      61522.35      60883.05       605.58 o                         
   3   9  12      34731.59      35865.13       380.01 o                         
   5   9  12       8773.16       7674.92       112.55 o                         
   7   9  12       8482.75       8197.85       130.27 o                         
   9   9  12        592.70        617.30        75.23 o                         
  11   9  12       1367.16       1300.83       114.00 o                         
  13   9  12       1870.85       2237.48       184.23 o                         
   0  10  12       1610.43       1791.92        83.54 o                         
   2  10  12       7578.85       8963.33       159.36 o                         
   4  10  12        191.83        234.60        39.85 o                         
   6  10  12      23380.08      22003.58       234.38 o                         
   8  10  12       8337.19       7190.11       137.91 o                         
  10  10  12        488.61        308.70       102.75 o                         
  12  10  12        881.26       1535.21       147.19 o                         
   1  11  12      46910.70      49773.54       545.41 o                         
   3  11  12       6099.49       5201.98       116.09 o                         
   5  11  12      10096.49      10053.86       140.37 o                         
   7  11  12      30564.90      29827.33       324.74 o                         
   9  11  12       7129.60       7638.41       236.07 o                         
  11  11  12       1364.45       2132.35       157.83 o                         
  13  11  12        234.33        444.25       202.56 o                         
   0  12  12      24445.24      30963.46       446.75 o                         
   2  12  12       1463.92       1736.62        54.14 o                         
   4  12  12       2362.46       3045.40        78.62 o                         
   6  12  12        122.67        298.19        57.05 o                         
   8  12  12       1339.70       1639.87        77.56 o                         
  10  12  12        495.42       1052.99       111.96 o                         
  12  12  12       3970.86       4400.24       188.27 o                         
   1  13  12      25746.70      24440.37       253.09 o                         
   3  13  12      24802.57      27341.38       408.40 o                         
   5  13  12      10482.72       9550.44       143.80 o                         
   7  13  12       8439.10       8657.34       138.40 o                         
   9  13  12       2363.25       2538.48       149.82 o                         
  11  13  12      16491.34      15891.63       364.39 o                         
  13  13  12       1886.96       1555.48       217.74 o                         
   0  14  12       3579.65       3711.17       110.30 o                         
   2  14  12        170.01        249.75        41.72 o                         
   4  14  12         83.00         93.89        45.40 o                         
   6  14  12          3.74        128.42        58.97 o                         
   8  14  12        376.05        408.29        74.30 o                         
  10  14  12       5502.02       5433.03       178.14 o                         
  12  14  12        643.69        914.49       158.05 o                         
   1  15  12       8000.24       7595.66       109.14 o                         
   3  15  12       7652.01       7334.15       114.94 o                         
   5  15  12       2635.73       2931.80        93.50 o                         
   7  15  12      58094.77      56102.78       615.45 o                         
   9  15  12      17683.69      17550.02       266.02 o                         
  11  15  12       8453.35       8760.37       248.73 o                         
  13  15  12        701.78       1263.86       268.53 o                         
   0  16  12       1042.17       1018.75        74.67 o                         
   2  16  12          2.80        136.63        41.96 o                         
   4  16  12        435.65        376.23        49.98 o                         
   6  16  12       4582.40       4316.81       112.68 o                         
   8  16  12      11311.49      11346.45       270.18 o                         
  10  16  12        271.49        337.12       129.38 o                         
  12  16  12        145.31        543.27       175.46 o                         
   1  17  12      47777.80      53140.88       578.43 o                         
   3  17  12       9992.02       9410.55       131.46 o                         
   5  17  12       4055.65       3834.25       105.37 o                         
   7  17  12       1379.69       1414.44        88.22 o                         
   9  17  12      17394.78      17136.13       368.65 o                         
  11  17  12       7603.70       7415.92       269.35 o                         
   0  18  12        156.13        238.33        59.54 o                         
   2  18  12      18433.31      18669.46       213.98 o                         
   4  18  12        143.95        193.76        54.36 o                         
   6  18  12       8346.19       8638.85       153.33 o                         
   8  18  12        390.88        814.09       109.66 o                         
  10  18  12       1601.24       1471.12       150.37 o                         
  12  18  12        147.33        292.94       227.19 o                         
   1  19  12       4868.87       4349.33       117.09 o                         
   3  19  12      63266.47      68052.92       704.94 o                         
   5  19  12      23660.31      22812.55       258.41 o                         
   7  19  12      33281.64      34072.21       421.86 o                         
   9  19  12      13601.30      14154.71       289.15 o                         
  11  19  12       5348.59       5647.76       239.93 o                         
   0  20  12       6484.92       6311.39       159.61 o                         
   2  20  12         86.32         15.15        53.13 o                         
   4  20  12       6475.54       6374.79       124.30 o                         
   6  20  12          0.28        102.58        72.87 o                         
   8  20  12       4400.56       3926.85       146.00 o                         
  10  20  12         52.17        246.51       152.51 o                         
  12  20  12        246.53        434.15       217.67 o                         
   1  21  12       7550.85       7184.64       122.66 o                         
   3  21  12      21994.06      22263.19       256.69 o                         
   5  21  12       4289.87       4454.84       115.88 o                         
   7  21  12       4640.93       5000.37       154.73 o                         
   9  21  12      15831.60      15210.47       320.54 o                         
  11  21  12       1036.83       1469.42       203.33 o                         
   0  22  12        634.86        735.37        83.80 o                         
   2  22  12        123.32        149.92        61.96 o                         
   4  22  12       1367.92       1523.57        80.85 o                         
   6  22  12         56.86        172.61        88.12 o                         
   8  22  12        115.67        270.54       104.70 o                         
  10  22  12        144.21         91.26       172.41 o                         
   1  23  12       1372.90       1616.82        83.41 o                         
   3  23  12        264.81        189.88        68.47 o                         
   5  23  12        874.51        892.43        91.18 o                         
   7  23  12        171.21        520.45       106.04 o                         
   9  23  12       9806.76       8846.78       277.84 o                         
  11  23  12       1911.80       2137.91       270.76 o                         
   0  24  12      13242.47      14529.17       301.94 o                         
   2  24  12        643.19        655.89        69.64 o                         
   4  24  12       1103.26       1089.82        88.78 o                         
   6  24  12       3744.85       3250.08       123.34 o                         
   8  24  12       2973.48       2836.14       147.74 o                         
  10  24  12          2.33        259.17       194.29 o                         
   1  25  12       5757.70       6110.24       126.60 o                         
   3  25  12       9223.28       8510.74       166.89 o                         
   5  25  12        813.32        876.93        97.52 o                         
   7  25  12      16451.42      16989.52       286.89 o                         
   9  25  12       5746.60       5656.83       250.09 o                         
   0  26  12          3.48         99.75       104.16 o                         
   2  26  12       2458.74       2686.95       117.73 o                         
   4  26  12         15.34         63.36        90.93 o                         
   6  26  12        171.06        461.53       106.51 o                         
   8  26  12         22.92         64.58       144.57 o                         
  10  26  12       1636.17       1550.53       256.67 o                         
   1  27  12       1790.56       1992.58        92.68 o                         
   3  27  12       2357.77       2249.04       115.79 o                         
   5  27  12       4091.07       4098.86       147.57 o                         
   7  27  12        498.55        598.93       129.05 o                         
   9  27  12       2532.83       2216.35       212.09 o                         
   0  28  12        840.91       1116.61       126.08 o                         
   2  28  12        333.10        305.96        98.67 o                         
   4  28  12         71.78        124.75       101.06 o                         
   6  28  12       1815.66       1758.76       140.91 o                         
   8  28  12       5248.10       5633.32       252.45 o                         
   1  29  12       3758.88       4409.54       154.37 o                         
   3  29  12       5380.13       5507.08       179.38 o                         
   5  29  12       3493.81       3706.15       164.14 o                         
   7  29  12       8926.31       8815.89       256.33 o                         
   9  29  12       1468.86       1354.96       240.18 o                         
   0  30  12       8719.04       8297.58       263.37 o                         
   2  30  12         30.74        302.83       103.84 o                         
   4  30  12         55.74        195.04       118.42 o                         
   6  30  12        635.59        753.66       153.50 o                         
   8  30  12         62.37        291.88       223.05 o                         
   1  31  12      17078.92      17772.37       321.37 o                         
   3  31  12      15393.23      14902.12       304.46 o                         
   5  31  12      12118.62      11658.85       284.77 o                         
   7  31  12       2635.14       2563.83       194.85 o                         
   0  32  12       5862.71       5542.62       263.19 o                         
   2  32  12       2087.28       1948.73       138.53 o                         
   4  32  12       4666.75       4144.24       181.56 o                         
   6  32  12         16.94        379.11       176.40 o                         
   8  32  12       2597.03       3002.85       325.10 o                         
   1  33  12       9944.96      10698.02       253.35 o                         
   3  33  12        779.53       1100.64       150.77 o                         
   5  33  12       3290.86       3106.00       181.10 o                         
   7  33  12       2182.50       2441.48       250.48 o                         
   0  34  12          0.05         50.01       242.69 o                         
   2  34  12       9822.34       9375.49       280.66 o                         
   4  34  12        101.77        250.59       169.77 o                         
   6  34  12        557.71        575.37       249.80 o                         
   1  35  12       6469.35       6459.79       232.79 o                         
   3  35  12       9700.57       9875.52       295.75 o                         
   5  35  12      12727.64      11562.63       399.49 o                         
   0  36  12        571.71        343.46       241.15 o                         
   2  36  12        839.43       1002.06       186.48 o                         
   4  36  12       2500.57       2468.68       255.16 o                         
   1  37  12       8759.20       9480.57       379.61 o                         
   3  37  12       2298.49       2348.90       256.38 o                         
   0  38  12        568.40        329.60       365.93 o                         
   2  38  12       1053.47       1146.92       264.25 o                         
   1   1  13      19063.37      16820.57       162.27 o                         
   3   1  13      26698.34      26254.86       261.46 o                         
   5   1  13      72713.59      71852.05       683.18 o                         
   7   1  13      16774.45      15860.81       201.69 o                         
   9   1  13         34.70         40.13        57.12 o                         
  11   1  13      14680.05      15872.56       319.64 o                         
  13   1  13       7726.82       7821.41       284.67 o                         
   2   2  13       4387.23       3726.53        59.84 o                         
   4   2  13      17984.98      19422.97       198.00 o                         
   6   2  13       6376.57       7371.98       130.64 o                         
   8   2  13          2.32        212.64        56.94 o                         
  10   2  13       1644.57       1775.33        87.58 o                         
  12   2  13        711.89       1150.59       227.62 o                         
  14   2  13       8836.22       8006.41       383.95 o                         
   1   3  13        410.01        302.65        22.77 o                         
   3   3  13      16745.07      15384.48       163.75 o                         
   5   3  13      15107.56      14564.35       160.09 o                         
   7   3  13        847.52        773.72        51.83 o                         
   9   3  13      10622.07       9465.77       149.86 o                         
  11   3  13       5646.81       6667.49       251.14 o                         
  13   3  13       2854.09       3239.43       223.58 o                         
   2   4  13       2704.17       2865.99        58.97 o                         
   4   4  13       1771.78       1859.32        49.51 o                         
   6   4  13          8.72        120.63        57.36 o                         
   8   4  13          8.78        -54.29        54.29 o                         
  10   4  13       1491.41       2116.88       104.52 o                         
  12   4  13       3334.66       3268.97       153.77 o                         
  14   4  13       1401.35       1456.28       379.85 o                         
   1   5  13        935.07       1155.50        37.18 o                         
   3   5  13        318.97        194.40        31.70 o                         
   5   5  13      32238.87      29530.23       293.88 o                         
   7   5  13         56.34         27.97        48.09 o                         
   9   5  13        134.04         95.09        67.95 o                         
  11   5  13         58.38        -62.65        87.74 o                         
  13   5  13       5320.00       6353.14       259.24 o                         
   2   6  13       8533.47       8525.29       112.36 o                         
   4   6  13       1618.77       1757.06        61.94 o                         
   6   6  13          2.89        129.76        39.82 o                         
   8   6  13        967.52        875.14        84.74 o                         
  10   6  13       3567.02       3767.55       120.57 o                         
  12   6  13         73.13       1029.59       172.53 o                         
  14   6  13         55.59        262.26       234.18 o                         
   1   7  13      56558.06      55103.73       546.78 o                         
   3   7  13       7118.64       8005.96       105.63 o                         
   5   7  13        133.81         -5.37        40.34 o                         
   7   7  13       3282.02       3392.22       101.50 o                         
   9   7  13      20385.38      20573.66       268.04 o                         
  11   7  13       7000.46       6679.47       196.79 o                         
  13   7  13        548.24        159.89       220.14 o                         
   2   8  13      41415.50      42230.63       438.00 o                         
   4   8  13      11490.55      11047.49       139.91 o                         
   6   8  13        118.98        293.62        54.83 o                         
   8   8  13      18372.77      16547.82       211.80 o                         
  10   8  13      12832.94      10411.91       210.98 o                         
  12   8  13         39.80         -3.06       128.63 o                         
   1   9  13      14735.16      12784.60       142.91 o                         
   3   9  13      27388.05      28133.48       304.99 o                         
   5   9  13       1208.58       1645.44        59.91 o                         
   7   9  13       4342.33       4428.83        96.27 o                         
   9   9  13       4653.72       4108.85       120.74 o                         
  11   9  13       2435.53       2292.66       129.90 o                         
  13   9  13        955.46       1578.85       199.23 o                         
   2  10  13      95807.99     101227.56      1040.44 o                         
   4  10  13       4200.19       4200.64        85.63 o                         
   6  10  13        108.39        166.80        49.66 o                         
   8  10  13       1414.68       1842.59        79.66 o                         
  10  10  13         80.76         63.27        98.78 o                         
  12  10  13        975.84       1077.95       152.73 o                         
   1  11  13       7034.43       6953.30        93.95 o                         
   3  11  13        489.09        775.73        46.15 o                         
   5  11  13      12841.35      12386.67       162.72 o                         
   7  11  13      17633.54      17558.15       212.90 o                         
   9  11  13      13811.72      12794.25       212.02 o                         
  11  11  13       1538.57       1519.95       127.20 o                         
  13  11  13        361.16        284.52       195.28 o                         
   2  12  13      16747.08      18809.39       203.23 o                         
   4  12  13        731.22        775.30        51.08 o                         
   6  12  13      24698.47      23046.53       265.95 o                         
   8  12  13       1842.72       2102.47        87.43 o                         
  10  12  13       6844.00       6680.48       252.20 o                         
  12  12  13       3706.63       4041.74       189.63 o                         
   1  13  13      48232.29      45980.20       449.97 o                         
   3  13  13      24573.83      24659.59       273.88 o                         
   5  13  13       4102.58       3928.42        97.54 o                         
   7  13  13       2732.28       2974.72        95.02 o                         
   9  13  13       1483.64       2042.14       103.37 o                         
  11  13  13      20225.74      19842.47       363.08 o                         
  13  13  13        496.08        777.06       222.95 o                         
   2  14  13       2688.67       2607.13        69.78 o                         
   4  14  13       9045.06       8041.73       126.90 o                         
   6  14  13       1054.34       1184.89        67.72 o                         
   8  14  13          8.86        -62.51        73.49 o                         
  10  14  13       1949.66       2215.67       129.34 o                         
  12  14  13        760.45       1432.52       205.90 o                         
   1  15  13       3828.03       3588.76        82.09 o                         
   3  15  13      15469.91      14281.46       171.26 o                         
   5  15  13       2269.38       2152.09        77.02 o                         
   7  15  13      50473.02      47853.81       510.63 o                         
   9  15  13       1940.77       2351.60       142.46 o                         
  11  15  13       8992.08       8831.22       266.73 o                         
  13  15  13        193.23        396.50       315.10 o                         
   2  16  13        608.49        800.81        49.05 o                         
   4  16  13        396.04        365.71        52.03 o                         
   6  16  13        367.01        519.05        66.51 o                         
   8  16  13       2650.42       3270.36       156.85 o                         
  10  16  13       4337.22       4684.91       247.03 o                         
  12  16  13       6429.84       6132.22       263.92 o                         
   1  17  13       9292.33       9353.11       130.79 o                         
   3  17  13       4833.57       4569.55        95.67 o                         
   5  17  13       8936.19       8690.31       147.23 o                         
   7  17  13         87.79         56.34        76.88 o                         
   9  17  13       1675.38       2020.78       161.37 o                         
  11  17  13       3152.09       3596.62       197.57 o                         
   2  18  13       3145.01       3385.48        85.50 o                         
   4  18  13       7486.83       7466.24       128.33 o                         
   6  18  13       4487.09       4888.21       127.37 o                         
   8  18  13       1421.67       1899.01       194.09 o                         
  10  18  13        387.08        353.85       138.71 o                         
  12  18  13        186.18       2085.44       443.25 o                         
   1  19  13        589.30        465.95        52.49 o                         
   3  19  13      37016.54      36263.89       356.20 o                         
   5  19  13       9248.30       8907.07       153.47 o                         
   7  19  13      17884.00      17218.67       344.92 o                         
   9  19  13      15196.28      14186.33       382.24 o                         
  11  19  13       3584.45       3744.05       247.02 o                         
   2  20  13       1766.26       1906.11        70.90 o                         
   4  20  13       8047.26       7414.99       136.19 o                         
   6  20  13       4532.98       4983.55       174.12 o                         
   8  20  13        102.93        185.86       120.87 o                         
  10  20  13       1214.17       1788.29       169.61 o                         
  12  20  13         13.55        173.25       251.31 o                         
   1  21  13       7899.29       7359.23       124.47 o                         
   3  21  13        980.84       1149.33        68.52 o                         
   5  21  13       6161.93       6175.27       137.19 o                         
   7  21  13       7783.25       7192.74       199.48 o                         
   9  21  13       1374.07       1913.82       165.63 o                         
  11  21  13        490.41        647.06       194.61 o                         
   2  22  13       1344.07       1572.97        78.85 o                         
   4  22  13       1030.01        954.59        72.71 o                         
   6  22  13        307.02        303.48        92.33 o                         
   8  22  13         93.32        864.61       163.12 o                         
  10  22  13       1080.41        629.50       180.85 o                         
   1  23  13         84.63         75.57        66.02 o                         
   3  23  13        455.39        486.91        71.50 o                         
   5  23  13       3217.36       3576.56       120.04 o                         
   7  23  13       8734.17       8230.00       206.45 o                         
   9  23  13         39.53        -57.78       149.81 o                         
  11  23  13        178.21        111.13       251.74 o                         
   2  24  13       1420.91       1289.81        78.71 o                         
   4  24  13        155.17        160.16        81.31 o                         
   6  24  13       2888.70       3151.67       148.62 o                         
   8  24  13       1735.79       1700.57       139.36 o                         
  10  24  13       1757.32       2400.39       218.25 o                         
   1  25  13       9593.44       9309.00       166.68 o                         
   3  25  13        122.11        277.06        83.15 o                         
   5  25  13        550.70        516.16        95.91 o                         
   7  25  13      13900.21      13788.43       262.03 o                         
   9  25  13        551.62        959.19       196.16 o                         
   2  26  13       6703.83       6378.00       167.63 o                         
   4  26  13       2501.41       2630.15       118.82 o                         
   6  26  13         27.25        -98.56       104.66 o                         
   8  26  13       1033.53       2001.89       234.00 o                         
  10  26  13        498.35        500.24       220.24 o                         
   1  27  13       4915.55       4691.31       138.21 o                         
   3  27  13       1525.25       1493.87       109.60 o                         
   5  27  13        845.85        881.89       108.73 o                         
   7  27  13        169.98         81.77       131.84 o                         
   9  27  13        762.08        303.34       221.32 o                         
   2  28  13       3293.46       3802.83       150.39 o                         
   4  28  13        318.27        424.40       103.49 o                         
   6  28  13        413.73        746.42       125.96 o                         
   8  28  13          6.39        113.92       201.84 o                         
   1  29  13         23.99        -41.97        91.90 o                         
   3  29  13       6947.31       6544.16       195.87 o                         
   5  29  13       2967.24       2942.87       150.22 o                         
   7  29  13       6254.30       5923.98       215.01 o                         
   9  29  13       2815.65       2540.65       286.78 o                         
   2  30  13       1745.47       1750.64       127.71 o                         
   4  30  13       2385.31       2295.00       149.03 o                         
   6  30  13        177.49        326.19       140.78 o                         
   8  30  13        273.97       1219.66       215.80 o                         
   1  31  13      18024.07      17149.84       284.24 o                         
   3  31  13      16618.81      15149.15       296.48 o                         
   5  31  13       2695.00       2711.31       163.62 o                         
   7  31  13       1053.41       1141.83       199.57 o                         
   2  32  13        165.16        161.16       130.33 o                         
   4  32  13         81.31        379.15       147.78 o                         
   6  32  13       2918.54       3112.32       185.47 o                         
   1  33  13        103.64        153.67       135.85 o                         
   3  33  13       2125.41       2479.42       163.42 o                         
   5  33  13        206.28        467.72       171.09 o                         
   7  33  13       1526.53       1527.69       410.38 o                         
   2  34  13          0.35        -41.87       155.59 o                         
   4  34  13         90.45        481.59       163.90 o                         
   6  34  13         18.98        180.37       225.16 o                         
   1  35  13        647.62        592.11       175.09 o                         
   3  35  13       8520.73       8407.04       277.41 o                         
   5  35  13         26.51        200.28       255.94 o                         
   2  36  13        488.41        621.37       187.57 o                         
   4  36  13        746.09        748.33       262.94 o                         
   1  37  13       3432.24       3477.45       266.70 o                         
   3  37  13        140.22        -80.33       259.04 o                         
   2  38  13        225.39        656.22       322.44 o                         
   0   0  14       1422.29       3146.60       185.02 o                         
   2   0  14      64637.94      58696.89       742.77 o                         
   4   0  14       6852.49       6823.91       141.00 o                         
   6   0  14     242880.73     250164.97      3352.42 o                         
   8   0  14          3.38        -70.63        70.63 o                         
  10   0  14      90990.16      84156.73      1293.40 o                         
  12   0  14        213.82       -172.89       172.89 o                         
  14   0  14      11998.52      11840.44       645.91 o                         
   1   1  14       7206.20       6675.43        77.96 o                         
   3   1  14       7435.44       8028.40       141.48 o                         
   5   1  14      23417.09      25607.68       300.45 o                         
   7   1  14        450.54        587.34        48.83 o                         
   9   1  14        202.68        230.14        61.60 o                         
  11   1  14       7497.74       8589.95       177.32 o                         
  13   1  14        533.66        666.79       175.32 o                         
   0   2  14      79265.85      75499.63       945.52 o                         
   2   2  14         78.56         12.68        24.49 o                         
   4   2  14      11913.46       9414.80       115.13 o                         
   6   2  14        752.30        654.22        47.39 o                         
   8   2  14      24331.41      21371.13       241.23 o                         
  10   2  14       1763.10       2006.93        99.11 o                         
  12   2  14      62991.62      58711.88       838.96 o                         
  14   2  14       1051.66       1966.98       265.40 o                         
   1   3  14       2116.27       2091.87        44.34 o                         
   3   3  14         92.61        105.06        28.05 o                         
   5   3  14         56.40         39.55        36.27 o                         
   7   3  14        941.00       1232.80        56.31 o                         
   9   3  14       1530.71       1489.22        76.24 o                         
  11   3  14       4915.17       5521.70       153.30 o                         
  13   3  14          9.20        -25.95       165.81 o                         
   0   4  14       1005.57        927.60        43.92 o                         
   2   4  14      79454.55      76904.38       755.11 o                         
   4   4  14          4.68        -30.49        30.49 o                         
   6   4  14      66867.98      62979.57       608.18 o                         
   8   4  14        338.77        258.16        56.32 o                         
  10   4  14      14927.26      14920.51       213.54 o                         
  12   4  14        817.53        870.61       122.43 o                         
  14   4  14       4494.39       5232.46       408.58 o                         
   1   5  14       7198.67       7137.36        88.52 o                         
   3   5  14        102.50         58.69        31.70 o                         
   5   5  14      12086.96      12402.46       149.76 o                         
   7   5  14       1113.23       1127.86        61.83 o                         
   9   5  14        665.65        632.64        76.63 o                         
  11   5  14        895.34        737.23        98.81 o                         
  13   5  14       2817.07       3297.59       203.32 o                         
   0   6  14     281410.25     289441.34      3854.82 o                         
   2   6  14        863.06        935.31        39.80 o                         
   4   6  14     100455.60      96659.41       951.73 o                         
   6   6  14        409.68        404.84        47.08 o                         
   8   6  14      32710.83      30923.19       332.80 o                         
  10   6  14       1118.58        922.24        92.00 o                         
  12   6  14      21266.69      20314.98       363.19 o                         
   1   7  14       4136.31       4860.54        77.35 o                         
   3   7  14       8940.81       8945.68       120.31 o                         
   5   7  14       2869.53       3183.83        78.51 o                         
   7   7  14       1639.03       2145.54        70.12 o                         
   9   7  14       2564.75       4631.73       145.21 o                         
  11   7  14       1617.36       1627.72       120.75 o                         
  13   7  14          1.13       -165.60       165.60 o                         
   0   8  14        189.94        493.01        50.00 o                         
   2   8  14      32906.58      32761.76       493.02 o                         
   4   8  14        190.83        127.21        38.79 o                         
   6   8  14      72101.34      64228.25       610.25 o                         
   8   8  14         73.92        514.89        76.74 o                         
  10   8  14       1342.54       2022.37       105.46 o                         
  12   8  14        607.27        419.40       133.82 o                         
   1   9  14       1954.84       2323.63        55.92 o                         
   3   9  14        118.40        342.75        38.35 o                         
   5   9  14       9884.03       9749.51       140.20 o                         
   7   9  14        548.04        668.91        55.82 o                         
   9   9  14         93.85        296.11        82.65 o                         
  11   9  14       1300.46       1258.54       120.93 o                         
  13   9  14        105.71        110.95       202.11 o                         
   0  10  14        976.07        386.34        46.55 o                         
   2  10  14        271.06        372.80        39.78 o                         
   4  10  14      77163.88      74902.10       766.08 o                         
   6  10  14       1075.65        824.45        55.79 o                         
   8  10  14       3606.56       3700.01       105.54 o                         
  10  10  14        187.35        200.87        93.13 o                         
  12  10  14      10317.57       9522.53       271.80 o                         
   1  11  14      47934.29      51465.38       488.22 o                         
   3  11  14        453.59        640.56        46.22 o                         
   5  11  14       3729.74       3531.72        92.33 o                         
   7  11  14        799.29       1089.75        82.43 o                         
   9  11  14       1466.44       1880.89        98.47 o                         
  11  11  14        184.45        823.12       123.66 o                         
  13  11  14         98.45        222.88       237.51 o                         
   0  12  14       1633.78       2927.01       140.48 o                         
   2  12  14     273650.22     287586.44      2721.32 o                         
   4  12  14         32.45        124.21        46.45 o                         
   6  12  14      42638.13      42370.96       448.98 o                         
   8  12  14       7333.18       6325.60       158.57 o                         
  10  12  14      47395.77      43964.19       563.41 o                         
  12  12  14        120.00        475.25       160.28 o                         
   1  13  14      46885.81      50442.78       491.01 o                         
   3  13  14      19588.06      20536.44       235.30 o                         
   5  13  14        510.49        566.94        55.98 o                         
   7  13  14       8241.16       7335.64       143.98 o                         
   9  13  14        816.89       1107.36       101.01 o                         
  11  13  14        755.00       1368.00       176.60 o                         
  13  13  14         35.36       -158.71       233.90 o                         
   0  14  14      16697.73      21265.79       327.73 o                         
   2  14  14         63.48        310.01        45.80 o                         
   4  14  14      69532.94      68023.77       689.06 o                         
   6  14  14       5745.84       5411.04       119.79 o                         
   8  14  14       6193.98       5270.82       146.97 o                         
  10  14  14       1834.46       2181.55       127.85 o                         
  12  14  14       8504.79       7946.12       291.69 o                         
   1  15  14       3147.21       3504.24        77.20 o                         
   3  15  14        163.83        337.98        47.63 o                         
   5  15  14        886.80        940.26        63.55 o                         
   7  15  14      14581.82      14845.44       250.09 o                         
   9  15  14        920.79        836.17       103.11 o                         
  11  15  14        146.96        526.59       152.01 o                         
  13  15  14        326.80       1866.38       709.22 o                         
   0  16  14       1734.76       2039.26        92.96 o                         
   2  16  14     143668.59     152475.50      1378.27 o                         
   4  16  14        444.68        549.94        58.94 o                         
   6  16  14      13668.02      12752.55       205.29 o                         
   8  16  14        456.43        635.85        97.99 o                         
  10  16  14      57295.52      53022.59       825.47 o                         
  12  16  14       1632.11       1593.89       207.29 o                         
   1  17  14       3603.39       3810.36        87.92 o                         
   3  17  14       1888.81       1920.91        66.64 o                         
   5  17  14        683.30        844.31        68.89 o                         
   7  17  14        216.13        102.38        82.13 o                         
   9  17  14          1.70        284.31       125.51 o                         
  11  17  14       1055.26       1014.19       203.52 o                         
   0  18  14     141125.16     146890.89      1996.45 o                         
   2  18  14         37.18        161.81        48.56 o                         
   4  18  14      42472.04      40831.38       428.40 o                         
   6  18  14       3704.19       4010.70       120.61 o                         
   8  18  14      54047.55      51105.12       660.78 o                         
  10  18  14         10.24       -138.85       138.85 o                         
  12  18  14      19541.39      19332.66       571.59 o                         
   1  19  14       1949.00       2198.37        72.14 o                         
   3  19  14       3213.97       3095.35       102.69 o                         
   5  19  14        581.05        834.01        73.60 o                         
   7  19  14       6633.29       7011.35       175.14 o                         
   9  19  14        449.98       1112.68       164.89 o                         
  11  19  14       1329.19       1181.07       190.76 o                         
   0  20  14        629.55        752.90        87.55 o                         
   2  20  14      39143.96      39616.20       400.83 o                         
   4  20  14       4671.57       4502.98       114.87 o                         
   6  20  14      55955.26      54098.52       654.52 o                         
   8  20  14       1095.89        696.75       116.14 o                         
  10  20  14      14325.10      13063.17       364.88 o                         
  12  20  14          1.84       -288.74       318.27 o                         
   1  21  14       9429.59       9401.47       145.36 o                         
   3  21  14       1159.96       1054.81        72.16 o                         
   5  21  14       9813.74       9468.03       172.90 o                         
   7  21  14        125.87        556.27       105.78 o                         
   9  21  14        296.35        177.66       155.22 o                         
  11  21  14        633.80        951.04       216.56 o                         
   0  22  14      39274.45      40421.85       609.23 o                         
   2  22  14        388.85        528.31        68.77 o                         
   4  22  14      10903.64      10097.66       169.17 o                         
   6  22  14         11.18        237.29        92.41 o                         
   8  22  14      58682.62      57009.82       765.00 o                         
  10  22  14          5.40       -173.86       173.86 o                         
   1  23  14        103.04        227.66        65.13 o                         
   3  23  14       1137.48       1007.64        82.82 o                         
   5  23  14        495.71        517.92        89.12 o                         
   7  23  14       4216.13       4511.13       173.28 o                         
   9  23  14       1256.93        960.39       164.71 o                         
  11  23  14        142.93        325.26       247.65 o                         
   0  24  14        795.19        856.73       101.15 o                         
   2  24  14      15061.70      15199.16       225.33 o                         
   4  24  14          2.76        -21.80        78.67 o                         
   6  24  14      38363.70      37524.42       485.56 o                         
   8  24  14       1243.18       1139.96       143.98 o                         
  10  24  14       7863.50       7517.02       380.32 o                         
   1  25  14       5414.84       5233.58       141.53 o                         
   3  25  14        387.91        534.76        88.41 o                         
   5  25  14       2285.77       2458.38       115.16 o                         
   7  25  14        357.05        723.50       123.73 o                         
   9  25  14       2580.18       3189.81       214.35 o                         
   0  26  14      16888.82      16841.99       341.87 o                         
   2  26  14       3118.65       3232.10       117.43 o                         
   4  26  14       6423.58       6360.01       162.93 o                         
   6  26  14       1046.02        874.28       118.19 o                         
   8  26  14      33277.36      30309.08       542.72 o                         
  10  26  14        123.99        252.88       225.78 o                         
   1  27  14        761.58        806.48        99.80 o                         
   3  27  14         39.77         -6.23        96.99 o                         
   5  27  14         21.60         18.32       108.75 o                         
   7  27  14        105.88        326.47       139.14 o                         
   9  27  14         61.55         27.90       233.67 o                         
   0  28  14       8612.96       7990.41       245.78 o                         
   2  28  14      62193.43      61871.98       765.27 o                         
   4  28  14        202.78        275.71       105.64 o                         
   6  28  14      11505.22      11094.21       262.00 o                         
   8  28  14        130.22         71.47       178.10 o                         
   1  29  14       4504.55       4484.79       150.97 o                         
   3  29  14        816.18        495.87       115.49 o                         
   5  29  14        529.13        459.85       119.36 o                         
   7  29  14        691.29       1045.31       163.67 o                         
   9  29  14         85.31        -57.48       313.40 o                         
   0  30  14      25034.63      25507.24       494.17 o                         
   2  30  14        426.02        559.20       118.05 o                         
   4  30  14      24620.40      23759.86       379.77 o                         
   6  30  14         46.66        -88.83       147.60 o                         
   8  30  14      17924.52      15035.22       473.90 o                         
   1  31  14       2552.08       2665.69       141.66 o                         
   3  31  14       1367.09       1292.48       135.58 o                         
   5  31  14        164.33         32.53       133.92 o                         
   7  31  14        811.00        914.74       217.77 o                         
   0  32  14        170.45         47.94       192.78 o                         
   2  32  14      12953.16      12920.47       276.34 o                         
   4  32  14        456.39        312.75       150.66 o                         
   6  32  14       7254.24       6814.86       253.76 o                         
   1  33  14       3213.97       2992.18       157.35 o                         
   3  33  14       2518.43       2340.14       167.51 o                         
   5  33  14       4241.13       4012.63       203.85 o                         
   7  33  14        283.08        393.36       296.59 o                         
   0  34  14      23423.41      25188.59       619.90 o                         
   2  34  14       1121.83       1104.00       162.86 o                         
   4  34  14      34716.37      33381.33       546.77 o                         
   6  34  14         76.68        273.85       255.36 o                         
   1  35  14       1668.67       1670.23       184.51 o                         
   3  35  14         42.52        202.50       175.03 o                         
   5  35  14       1760.17       2083.64       254.23 o                         
   0  36  14        255.52       -192.79       275.20 o                         
   2  36  14      34556.43      34641.39       746.62 o                         
   4  36  14        768.89        454.15       238.39 o                         
   1  37  14       3130.70       2972.67       279.84 o                         
   3  37  14        440.54        789.83       273.98 o                         
   0  38  14       5771.15       5738.55       495.44 o                         
   1   1  15         36.84         30.82        23.42 o                         
   3   1  15         64.69        188.49        30.85 o                         
   5   1  15       3387.45       4426.62        80.89 o                         
   7   1  15       5478.68       5602.57       103.55 o                         
   9   1  15       6624.51       5688.66       128.55 o                         
  11   1  15      14688.54      14070.07       224.16 o                         
  13   1  15         26.51        347.01       175.14 o                         
   2   2  15        538.26        784.29        33.90 o                         
   4   2  15       5138.64       4939.86        78.27 o                         
   6   2  15       3638.39       3532.24        79.62 o                         
   8   2  15       2050.28       2454.06       110.70 o                         
  10   2  15       1931.51       1429.63        87.32 o                         
  12   2  15        502.96        847.71       162.40 o                         
  14   2  15        117.16       1609.11       672.67 o                         
   1   3  15       1641.42       1910.39        46.29 o                         
   3   3  15       7507.36       6676.89        88.83 o                         
   5   3  15      17893.29      18324.53       199.20 o                         
   7   3  15       7705.35       7545.71       117.13 o                         
   9   3  15       3868.38       3990.52       125.82 o                         
  11   3  15       3608.61       4049.64       137.16 o                         
  13   3  15       1160.15        800.23       179.19 o                         
   2   4  15        388.51        362.28        31.96 o                         
   4   4  15         42.45         47.69        33.16 o                         
   6   4  15        267.19        387.57        56.47 o                         
   8   4  15       1444.46       1410.80        69.95 o                         
  10   4  15       6225.05       6709.14       214.52 o                         
  12   4  15        276.52        459.30       137.08 o                         
   1   5  15        125.28        131.52        27.01 o                         
   3   5  15       6935.01       6303.62        90.43 o                         
   5   5  15        632.97        374.64        39.19 o                         
   7   5  15         30.77        109.39        56.64 o                         
   9   5  15       6258.66       5903.91       137.45 o                         
  11   5  15        236.87        668.04       101.38 o                         
  13   5  15       3617.69       3822.91       235.28 o                         
   2   6  15       1287.69       1241.87        42.70 o                         
   4   6  15       2054.50       1738.17        64.77 o                         
   6   6  15         17.12        109.45        44.28 o                         
   8   6  15        389.38        668.55        76.18 o                         
  10   6  15       3506.23       3036.93       113.28 o                         
  12   6  15       2793.34       3181.68       174.38 o                         
   1   7  15      85123.61      88070.24       846.31 o                         
   3   7  15      26506.56      25696.48       274.47 o                         
   5   7  15      15475.66      15180.22       179.04 o                         
   7   7  15       1968.42       2167.68        70.21 o                         
   9   7  15      22122.53      20091.20       278.64 o                         
  11   7  15         44.37         65.70       103.29 o                         
  13   7  15        680.90        600.05       196.59 o                         
   2   8  15      38810.16      39959.48       400.65 o                         
   4   8  15       6332.68       6020.19        99.83 o                         
   6   8  15       3308.78       3726.23       114.91 o                         
   8   8  15      10507.73       9696.16       146.87 o                         
  10   8  15       8924.13       7070.47       181.20 o                         
  12   8  15        723.53        994.69       146.45 o                         
   1   9  15       9669.08      11575.24       136.86 o                         
   3   9  15      38004.85      35250.23       384.83 o                         
   5   9  15      29891.88      28315.06       317.36 o                         
   7   9  15       5369.67       5575.28       131.14 o                         
   9   9  15        908.07       1169.86        90.42 o                         
  11   9  15       1446.61       1736.10       130.76 o                         
  13   9  15       1031.61       1648.51       225.87 o                         
   2  10  15      17953.82      18721.91       206.59 o                         
   4  10  15       9313.34       9178.24       133.46 o                         
   6  10  15       1867.64       1594.40        68.52 o                         
   8  10  15        293.04        240.42        66.31 o                         
  10  10  15       1374.00       1208.32       107.54 o                         
  12  10  15        289.83        326.72       147.58 o                         
   1  11  15     168187.45     177707.95      1623.28 o                         
   3  11  15       3529.73       3392.30        82.74 o                         
   5  11  15         73.22         28.87        49.39 o                         
   7  11  15       8699.60       8510.04       174.78 o                         
   9  11  15         10.70         97.48        85.53 o                         
  11  11  15      10558.88      10677.83       245.25 o                         
  13  11  15        131.70        136.27       234.72 o                         
   2  12  15      13039.94      13974.50       166.73 o                         
   4  12  15       9028.88       8315.14       127.42 o                         
   6  12  15       7532.63       6932.85       213.51 o                         
   8  12  15       7458.62       7590.04       217.36 o                         
  10  12  15       1803.47       2258.48       163.78 o                         
  12  12  15       4349.23       4434.06       214.43 o                         
   1  13  15       5830.64       6655.34       101.62 o                         
   3  13  15       1116.15       1237.72        58.47 o                         
   5  13  15       8183.78       7493.19       127.57 o                         
   7  13  15       3918.26       3605.60       106.44 o                         
   9  13  15        318.65        432.76        88.81 o                         
  11  13  15        956.31       1635.11       206.41 o                         
  13  13  15       1791.01       1859.67       316.47 o                         
   2  14  15      21116.90      21483.24       228.19 o                         
   4  14  15      10636.10       9757.70       144.64 o                         
   6  14  15       1925.65       1881.15        85.14 o                         
   8  14  15        193.59        280.06        96.70 o                         
  10  14  15       1800.77       2235.79       141.16 o                         
  12  14  15         73.19        345.44       177.12 o                         
   1  15  15       7029.73       6694.46       103.09 o                         
   3  15  15      20880.52      20069.49       235.89 o                         
   5  15  15         47.56         36.22        57.60 o                         
   7  15  15       3327.38       3750.92       120.98 o                         
   9  15  15        370.98        425.34       104.75 o                         
  11  15  15         99.75        207.64       149.48 o                         
   2  16  15        974.49       1174.65        54.43 o                         
   4  16  15        120.75         90.42        56.06 o                         
   6  16  15         64.04        263.71        67.94 o                         
   8  16  15      15664.43      15139.55       282.10 o                         
  10  16  15       1385.68       1856.48       260.73 o                         
  12  16  15         85.03        -15.00       220.11 o                         
   1  17  15         34.56        -16.68        48.61 o                         
   3  17  15       1232.57       1348.49        63.45 o                         
   5  17  15       6871.40       6694.33       139.81 o                         
   7  17  15        123.72        120.06        84.93 o                         
   9  17  15       8215.40       8210.64       237.83 o                         
  11  17  15       5051.41       5153.23       234.93 o                         
   2  18  15      14891.70      14595.81       175.07 o                         
   4  18  15       3131.86       3162.23        90.82 o                         
   6  18  15       4529.41       5548.05       148.21 o                         
   8  18  15        648.19        966.82       127.94 o                         
  10  18  15        301.73        355.15       161.21 o                         
  12  18  15        230.53        868.83       240.07 o                         
   1  19  15       8958.27       8684.27       132.86 o                         
   3  19  15      18563.62      19107.38       221.67 o                         
   5  19  15      26696.24      26340.79       314.53 o                         
   7  19  15       1265.94       1502.26       112.39 o                         
   9  19  15       5947.85       5682.93       210.64 o                         
  11  19  15        135.01        236.81       179.26 o                         
   2  20  15      14602.91      14216.17       185.97 o                         
   4  20  15        271.13        216.64        63.77 o                         
   6  20  15       2630.42       2703.55       151.50 o                         
   8  20  15        510.20        449.36       113.30 o                         
  10  20  15        394.30        843.52       188.22 o                         
   1  21  15        974.75       1071.83        67.77 o                         
   3  21  15       1578.65       1788.84        77.39 o                         
   5  21  15        193.33        221.64        79.25 o                         
   7  21  15       4742.71       5381.46       193.06 o                         
   9  21  15       8648.57       8565.73       279.09 o                         
  11  21  15       3560.53       3688.20       271.66 o                         
   2  22  15        603.38        402.03        67.60 o                         
   4  22  15        623.61        591.37        78.02 o                         
   6  22  15       7376.95       7426.66       194.51 o                         
   8  22  15        135.77        368.55       163.63 o                         
  10  22  15        116.14         92.86       181.35 o                         
   1  23  15         30.06          4.82        67.70 o                         
   3  23  15      15559.71      14761.79       228.59 o                         
   5  23  15       2695.56       2902.44       118.75 o                         
   7  23  15       6372.52       5997.38       199.85 o                         
   9  23  15        144.40        186.67       164.39 o                         
  11  23  15       3170.98       3164.27       303.69 o                         
   2  24  15       3764.06       3522.14       119.22 o                         
   4  24  15         25.58        -67.52        84.77 o                         
   6  24  15         58.82        457.55       105.76 o                         
   8  24  15       4299.03       4287.46       188.52 o                         
  10  24  15        108.85         21.51       232.18 o                         
   1  25  15        174.56        238.51        85.04 o                         
   3  25  15          9.93        -61.78        87.90 o                         
   5  25  15       3021.45       2980.68       121.75 o                         
   7  25  15      14564.04      13963.17       286.89 o                         
   9  25  15       1597.99       1355.77       194.18 o                         
   2  26  15       3957.74       3843.81       124.06 o                         
   4  26  15       7014.61       6839.75       177.66 o                         
   6  26  15       1271.27       1244.25       127.70 o                         
   8  26  15        620.75        894.36       243.38 o                         
  10  26  15          0.59       -250.40       250.40 o                         
   1  27  15       6763.79       6715.99       173.72 o                         
   3  27  15       1324.49       1074.60       103.03 o                         
   5  27  15       1613.38       1503.20       118.83 o                         
   7  27  15       3632.47       3459.02       178.87 o                         
   9  27  15         54.57        464.42       216.26 o                         
   2  28  15        992.71       1288.90       117.13 o                         
   4  28  15        472.64        429.73       113.08 o                         
   6  28  15        388.69        350.84       131.02 o                         
   8  28  15        144.18        -68.53       187.51 o                         
   1  29  15       2253.80       2666.82       129.49 o                         
   3  29  15        126.94         56.90       113.19 o                         
   5  29  15        881.51        984.59       127.54 o                         
   7  29  15       5965.50       6335.50       238.81 o                         
   9  29  15        128.19       -409.47       409.47 o                         
   2  30  15         13.14       -109.69       109.69 o                         
   4  30  15        196.72        302.85       126.31 o                         
   6  30  15          0.95       -115.03       153.68 o                         
   8  30  15         10.77       -236.85       236.85 o                         
   1  31  15       1334.21       1649.62       138.48 o                         
   3  31  15          8.23         60.59       123.05 o                         
   5  31  15       3084.69       2918.31       181.57 o                         
   7  31  15        285.79         24.64       215.87 o                         
   2  32  15          1.65         97.50       136.05 o                         
   4  32  15          1.21       -139.22       139.22 o                         
   6  32  15       1427.49       1523.81       204.36 o                         
   1  33  15       8490.61       8127.19       244.22 o                         
   3  33  15          7.09       -143.85       143.85 o                         
   5  33  15        937.08        488.28       230.36 o                         
   2  34  15        312.50        211.25       158.75 o                         
   4  34  15        217.54        442.76       168.75 o                         
   6  34  15       1589.31        969.50       267.88 o                         
   1  35  15       4927.29       4710.77       227.33 o                         
   3  35  15       1026.74       1049.32       190.77 o                         
   5  35  15        404.64        718.60       262.79 o                         
   2  36  15       1637.79       1629.91       262.45 o                         
   4  36  15         25.80       -331.24       331.24 o                         
   1  37  15       2812.89       3459.06       313.68 o                         
   3  37  15       3750.63       3171.27       466.96 o                         
   0   0  16      11206.60      12497.27       256.43 o                         
   2   0  16         32.58        -30.40        35.18 o                         
   4   0  16      51576.05      53520.61       778.52 o                         
   6   0  16       3687.79       3752.50       122.52 o                         
   8   0  16       5471.51       4722.49       144.89 o                         
  10   0  16        779.54        916.70       123.45 o                         
  12   0  16      30970.37      28876.04       642.54 o                         
   1   1  16       6406.27       5646.26        72.04 o                         
   3   1  16      15155.85      12968.79       144.06 o                         
   5   1  16        967.48        624.96        47.16 o                         
   7   1  16       7714.98       7422.91       125.92 o                         
   9   1  16       3743.97       3820.51       110.08 o                         
  11   1  16       5090.47       6745.32       171.87 o                         
  13   1  16       9007.69       7559.77       317.65 o                         
   0   2  16         51.86        -33.88        33.88 o                         
   2   2  16      30455.92      29365.90       296.34 o                         
   4   2  16       1868.05       1676.10        48.68 o                         
   6   2  16       3507.40       2665.73        72.13 o                         
   8   2  16        670.12        445.60        58.93 o                         
  10   2  16       3244.64       2972.04       102.41 o                         
  12   2  16         16.10        129.12       127.14 o                         
   1   3  16       3868.75       3074.80        53.68 o                         
   3   3  16      16197.62      14811.03       161.33 o                         
   5   3  16      16121.21      16494.46       183.91 o                         
   7   3  16       6689.99       6089.41       108.55 o                         
   9   3  16      22549.35      21121.01       269.90 o                         
  11   3  16       9220.99       9200.07       200.99 o                         
  13   3  16         57.16        -32.44       185.90 o                         
   0   4  16       3484.73       3941.65        86.52 o                         
   2   4  16        263.93        244.86        31.19 o                         
   4   4  16      99014.16     101524.22       956.73 o                         
   6   4  16        205.65        236.82        44.67 o                         
   8   4  16        793.99        750.58        63.50 o                         
  10   4  16         48.53        173.42        86.22 o                         
  12   4  16      11905.12      10369.67       290.99 o                         
   1   5  16      11011.17      10609.31       159.73 o                         
   3   5  16      11063.86      10195.97       131.36 o                         
   5   5  16       3090.12       2229.63        61.91 o                         
   7   5  16      10190.53      11023.97       202.51 o                         
   9   5  16       6275.31       6053.09       146.87 o                         
  11   5  16        333.43        333.10       102.52 o                         
  13   5  16       5412.24       5900.15       289.84 o                         
   0   6  16       3052.10       2808.29        83.00 o                         
   2   6  16      50977.53      50868.23       523.72 o                         
   4   6  16          1.61        -35.54        35.54 o                         
   6   6  16       5868.02       5450.13        99.73 o                         
   8   6  16         22.37         31.19        58.77 o                         
  10   6  16       3427.05       3443.87       122.24 o                         
  12   6  16       1597.02       1487.24       147.89 o                         
   1   7  16      42092.29      43453.39       404.39 o                         
   3   7  16      43122.77      40149.09       412.76 o                         
   5   7  16      37427.53      36491.10       383.86 o                         
   7   7  16       2002.79       2119.70        72.71 o                         
   9   7  16      11799.07      11548.39       251.28 o                         
  11   7  16        821.99       1323.91       116.78 o                         
  13   7  16       2795.57       2793.30       250.94 o                         
   0   8  16     150888.72     179324.64      2406.92 o                         
   2   8  16         65.87         75.35        34.56 o                         
   4   8  16      26311.34      26795.57       298.04 o                         
   6   8  16        410.12        364.07        52.93 o                         
   8   8  16       2766.01       3420.67        99.08 o                         
  10   8  16         15.83        137.63        96.93 o                         
  12   8  16       1553.65       1975.95       170.31 o                         
   1   9  16         89.83         30.03        30.85 o                         
   3   9  16      39104.28      39267.36       407.31 o                         
   5   9  16      64446.69      63411.30       644.40 o                         
   7   9  16      25501.48      24726.00       274.08 o                         
   9   9  16        443.89        540.70        85.75 o                         
  11   9  16       2817.55       2871.64       142.81 o                         
  13   9  16       8361.61       8154.44       376.87 o                         
   0  10  16       3718.51       3596.69       100.27 o                         
   2  10  16       2373.39       2535.06        67.66 o                         
   4  10  16        142.86        159.13        43.93 o                         
   6  10  16       5015.37       4435.12       105.80 o                         
   8  10  16       2574.55       2583.37        93.38 o                         
  10  10  16       1761.93       1580.15       113.65 o                         
  12  10  16       2367.03       2690.34       177.74 o                         
   1  11  16      66062.92      69331.49       649.84 o                         
   3  11  16        755.24        550.95        47.36 o                         
   5  11  16       1657.29       1478.93        63.70 o                         
   7  11  16      26703.96      24925.32       292.63 o                         
   9  11  16       3924.39       3805.07       126.96 o                         
  11  11  16       3100.02       3739.51       158.65 o                         
  13  11  16        529.95        872.70       329.66 o                         
   0  12  16       9126.35       8484.24       157.22 o                         
   2  12  16       2745.33       2870.04        76.76 o                         
   4  12  16       4230.64       4508.36       138.72 o                         
   6  12  16        781.83        800.30        67.13 o                         
   8  12  16      28350.35      28443.07       366.07 o                         
  10  12  16         12.83         64.19       101.50 o                         
  12  12  16         18.53        202.27       161.35 o                         
   1  13  16      22980.77      22790.61       242.68 o                         
   3  13  16      33053.74      35240.68       375.03 o                         
   5  13  16      13655.39      12853.35       175.59 o                         
   7  13  16       2902.21       2970.71       151.37 o                         
   9  13  16       2328.58       2138.78       113.14 o                         
  11  13  16      25983.99      25177.94       446.32 o                         
  13  13  16       1675.64       1518.04       331.19 o                         
   0  14  16        169.90        157.62        58.11 o                         
   2  14  16      60408.46      65205.16       683.31 o                         
   4  14  16        804.96        949.74        58.42 o                         
   6  14  16      21839.27      19911.92       251.20 o                         
   8  14  16       2927.73       3146.71       116.61 o                         
  10  14  16      12230.61      10967.21       252.19 o                         
  12  14  16       1450.54       1546.75       205.16 o                         
   1  15  16       2223.53       1852.04        60.83 o                         
   3  15  16      27587.76      26887.58       300.36 o                         
   5  15  16      13874.32      13032.09       182.83 o                         
   7  15  16      12734.85      12115.86       207.28 o                         
   9  15  16       1957.80       2241.62       129.50 o                         
  11  15  16       5578.51       5698.14       232.14 o                         
   0  16  16      49785.39      57238.89       809.90 o                         
   2  16  16        738.03        874.47        53.09 o                         
   4  16  16        826.00        807.06        62.33 o                         
   6  16  16       7908.00       7309.97       153.17 o                         
   8  16  16      14417.41      14327.42       257.60 o                         
  10  16  16        253.35        134.09       130.96 o                         
  12  16  16        149.09        300.86       223.72 o                         
   1  17  16       6210.53       6247.08       108.38 o                         
   3  17  16       3805.80       3786.58        99.58 o                         
   5  17  16        609.51        746.05        73.08 o                         
   7  17  16         33.04        -86.88        86.88 o                         
   9  17  16       4343.30       5750.97       242.79 o                         
  11  17  16      14468.15      13797.12       371.86 o                         
   0  18  16       1020.55       1161.01        86.05 o                         
   2  18  16      28453.44      29197.38       305.21 o                         
   4  18  16        557.13        600.12        70.21 o                         
   6  18  16      28984.05      26576.10       352.26 o                         
   8  18  16        717.78        740.57       110.63 o                         
  10  18  16       3459.93       3774.25       201.85 o                         
  12  18  16          4.89        177.65       251.67 o                         
   1  19  16      14473.47      14186.74       179.94 o                         
   3  19  16       9371.35      10235.67       167.48 o                         
   5  19  16      10949.77      10601.49       177.27 o                         
   7  19  16       3071.32       3596.41       171.56 o                         
   9  19  16       2910.62       3202.40       201.73 o                         
  11  19  16       3826.85       3488.68       230.45 o                         
   0  20  16       4621.12       4679.78       154.57 o                         
   2  20  16       1026.89       1037.62        69.23 o                         
   4  20  16      10586.99       9807.52       156.58 o                         
   6  20  16       6854.43       6965.45       179.78 o                         
   8  20  16       2635.23       2155.72       133.79 o                         
  10  20  16        860.24        620.93       171.48 o                         
   1  21  16      14220.04      14352.83       204.95 o                         
   3  21  16       3791.24       3663.54       104.90 o                         
   5  21  16       2551.17       2743.81       119.76 o                         
   7  21  16      18382.04      18890.59       316.78 o                         
   9  21  16       8481.11       8858.66       288.28 o                         
  11  21  16       2378.95       2746.94       250.57 o                         
   0  22  16        741.06        742.33       102.03 o                         
   2  22  16         16.92        -45.17        68.65 o                         
   4  22  16         24.06         55.56        78.12 o                         
   6  22  16      17117.91      15735.53       306.43 o                         
   8  22  16       1573.39       1499.09       141.53 o                         
  10  22  16       1302.46       1356.19       193.50 o                         
   1  23  16        704.33        764.51        77.33 o                         
   3  23  16       2857.29       2847.25       110.22 o                         
   5  23  16       7434.54       7641.18       181.07 o                         
   7  23  16       8028.40       7744.77       225.52 o                         
   9  23  16        391.51        271.35       165.37 o                         
  11  23  16       3691.97       4162.02      1063.83 o                         
   0  24  16      15740.54      15834.86       350.79 o                         
   2  24  16        514.24        514.20        87.12 o                         
   4  24  16        560.85        568.24        92.79 o                         
   6  24  16        491.22        510.52       115.78 o                         
   8  24  16         30.14        502.43       147.94 o                         
  10  24  16          6.39         50.21       212.62 o                         
   1  25  16       9029.47       9528.97       191.49 o                         
   3  25  16      14062.72      13989.95       238.84 o                         
   5  25  16       7592.98       7568.76       179.24 o                         
   7  25  16      17340.34      17871.60       338.09 o                         
   9  25  16       3191.96       2858.88       218.91 o                         
   0  26  16        391.09        419.41       153.48 o                         
   2  26  16       6879.09       6927.73       221.87 o                         
   4  26  16         68.92         93.98       102.65 o                         
   6  26  16       3838.76       3671.94       160.98 o                         
   8  26  16       1111.69        844.81       177.63 o                         
  10  26  16        374.61        -52.21       468.84 o                         
   1  27  16      11164.49      10848.12       222.01 o                         
   3  27  16       3776.88       3581.29       140.24 o                         
   5  27  16       3609.99       3733.98       170.68 o                         
   7  27  16       8665.40       8037.83       266.04 o                         
   9  27  16       6790.99       5926.42       337.71 o                         
   0  28  16       5694.28       5897.62       261.47 o                         
   2  28  16         92.37         73.32       112.81 o                         
   4  28  16       5764.45       5099.93       168.01 o                         
   6  28  16        298.12        354.66       140.35 o                         
   8  28  16       1019.38        734.28       271.31 o                         
   1  29  16       2352.83       2441.50       131.05 o                         
   3  29  16       4972.79       4851.94       170.97 o                         
   5  29  16        527.67        665.63       138.78 o                         
   7  29  16       2380.76       2369.35       184.88 o                         
   0  30  16        152.94       -139.05       181.49 o                         
   2  30  16         41.11         22.51       123.00 o                         
   4  30  16         57.99        136.90       139.15 o                         
   6  30  16       3528.75       3716.50       194.23 o                         
   8  30  16       1794.96       1208.88       280.52 o                         
   1  31  16      10385.69      10431.90       245.65 o                         
   3  31  16       8818.07       8370.68       227.54 o                         
   5  31  16       8144.58       7501.01       256.86 o                         
   7  31  16       2556.99       1673.66       238.89 o                         
   0  32  16       1440.87       1393.89       210.78 o                         
   2  32  16        238.67        139.41       136.34 o                         
   4  32  16       2637.20       2743.02       177.87 o                         
   6  32  16         24.83        259.32       231.31 o                         
   1  33  16       3397.67       3795.02       182.77 o                         
   3  33  16       3288.01       3493.39       219.04 o                         
   5  33  16        110.96        295.84       214.78 o                         
   0  34  16       1130.45       1090.52       256.11 o                         
   2  34  16        391.16        333.59       163.87 o                         
   4  34  16         15.17        302.17       214.37 o                         
   1  35  16       1327.29       1190.05       211.49 o                         
   3  35  16       5271.64       5786.11       305.13 o                         
   5  35  16        406.31        833.67       457.07 o                         
   0  36  16       1935.67       2039.10       340.65 o                         
   2  36  16         29.19        399.38       260.27 o                         
   4  36  16       8618.59       8620.97       967.00 o                         
   1  37  16       4440.46       4567.12       437.27 o                         
   1   1  17       9118.57       7967.50        92.04 o                         
   3   1  17      21385.13      19255.66       197.79 o                         
   5   1  17       7189.02       6347.43       102.41 o                         
   7   1  17       4917.08       5098.63       108.33 o                         
   9   1  17       3562.46       3293.27       106.67 o                         
  11   1  17       8237.81       8576.98       213.30 o                         
  13   1  17       2155.64       2462.43       351.95 o                         
   2   2  17          8.49         62.90        27.70 o                         
   4   2  17          0.46         10.66        32.60 o                         
   6   2  17         64.31        223.10        45.73 o                         
   8   2  17         27.68        225.85        61.28 o                         
  10   2  17          6.99        120.35        80.58 o                         
  12   2  17       1244.57       1327.07       145.21 o                         
   1   3  17      21157.59      19397.69       187.91 o                         
   3   3  17      25779.64      24706.34       247.13 o                         
   5   3  17       8628.44       7320.79       104.22 o                         
   7   3  17       3509.21       2982.18        84.66 o                         
   9   3  17       5683.44       5269.23       211.22 o                         
  11   3  17       5288.05       5732.93       177.25 o                         
  13   3  17        752.38        134.18       305.52 o                         
   2   4  17       1240.77       1315.62        43.47 o                         
   4   4  17      16534.17      17108.98       187.75 o                         
   6   4  17       4595.28       4921.06       100.73 o                         
   8   4  17        399.25        338.35        63.60 o                         
  10   4  17         36.62          6.71        88.99 o                         
  12   4  17        279.18        505.66       173.60 o                         
   1   5  17      20622.86      18610.53       190.36 o                         
   3   5  17      65454.18      63020.89       629.36 o                         
   5   5  17       1312.84       1008.86        48.20 o                         
   7   5  17      47019.91      46334.75       465.44 o                         
   9   5  17       7787.94       7436.82       150.26 o                         
  11   5  17       2575.66       2493.12       127.97 o                         
  13   5  17      11746.08      12102.08       435.41 o                         
   2   6  17       2851.68       2939.54        66.62 o                         
   4   6  17       6152.27       7009.36       105.48 o                         
   6   6  17       2335.98       2424.10        71.10 o                         
   8   6  17        307.58        447.11        81.32 o                         
  10   6  17         97.45        -91.26        91.26 o                         
  12   6  17          7.26        422.74       142.34 o                         
   1   7  17         50.65        110.47        29.40 o                         
   3   7  17      53602.74      51356.20       522.43 o                         
   5   7  17       8155.23       7300.14       114.39 o                         
   7   7  17       9188.08       8897.16       137.11 o                         
   9   7  17       6239.66       5971.44       152.45 o                         
  11   7  17       4460.19       4999.94       165.12 o                         
  13   7  17       3547.98       4157.47       302.72 o                         
   2   8  17       9600.13       9745.02       128.87 o                         
   4   8  17       4207.35       3516.92        84.81 o                         
   6   8  17       1390.59       1531.60        66.59 o                         
   8   8  17        882.68        528.32        72.38 o                         
  10   8  17       1324.02       1167.12       104.21 o                         
  12   8  17       1547.29       1376.26       163.51 o                         
   1   9  17        139.16        -34.20        34.20 o                         
   3   9  17      11446.90      10845.71       145.73 o                         
   5   9  17      12215.67      11099.94       153.70 o                         
   7   9  17       6544.36       7358.98       137.92 o                         
   9   9  17        617.53        727.30        90.10 o                         
  11   9  17       3083.41       2989.96       140.24 o                         
  13   9  17       5191.74       6105.35       396.07 o                         
   2  10  17        113.45         69.14        38.60 o                         
   4  10  17       1337.42       1472.77        63.77 o                         
   6  10  17       1901.19       2102.01        76.47 o                         
   8  10  17        894.33        919.39        75.86 o                         
  10  10  17        406.08         80.04       101.44 o                         
  12  10  17         94.88         71.33       152.81 o                         
   1  11  17       4012.64       3637.34        72.68 o                         
   3  11  17       3031.32       2606.49        75.28 o                         
   5  11  17       6949.02       6042.77       115.24 o                         
   7  11  17       1241.60       1539.53        85.42 o                         
   9  11  17        243.18        198.81        89.97 o                         
  11  11  17       6314.04       5942.21       217.31 o                         
  13  11  17        556.31       1099.62       477.26 o                         
   2  12  17       4784.04       4779.17        92.52 o                         
   4  12  17       6966.25       6049.46       112.40 o                         
   6  12  17       6857.92       6503.24       131.95 o                         
   8  12  17      18123.37      17336.64       298.86 o                         
  10  12  17         11.88        716.43       121.04 o                         
  12  12  17        381.28        229.37       184.95 o                         
   1  13  17      29866.00      29198.07       300.86 o                         
   3  13  17      59180.98      59538.14       607.46 o                         
   5  13  17      22092.30      20788.44       249.22 o                         
   7  13  17      28070.75      27655.26       340.60 o                         
   9  13  17       1346.14       1454.22       122.55 o                         
  11  13  17      25292.39      24677.73       536.06 o                         
   2  14  17      36899.34      35812.36       372.65 o                         
   4  14  17         67.22        141.26        53.71 o                         
   6  14  17        378.69        441.14        69.92 o                         
   8  14  17        714.79        886.68        97.96 o                         
  10  14  17       1155.03       1274.47       134.15 o                         
  12  14  17         35.40        147.78       207.14 o                         
   1  15  17       4593.07       3975.02        85.85 o                         
   3  15  17      41741.03      40288.46       428.68 o                         
   5  15  17       1997.35       2115.25        82.86 o                         
   7  15  17       8053.90       7599.97       179.18 o                         
   9  15  17       4081.44       4006.65       159.01 o                         
  11  15  17       8751.14       9069.46       305.10 o                         
   2  16  17       3952.83       3803.65        89.45 o                         
   4  16  17        914.48        784.44        67.32 o                         
   6  16  17        177.02        243.17        73.00 o                         
   8  16  17       7124.37       6889.23       199.76 o                         
  10  16  17       1166.70       1279.72       160.91 o                         
  12  16  17        621.26        890.09       267.52 o                         
   1  17  17       8210.00       8661.16       128.65 o                         
   3  17  17       8928.00       8434.31       140.66 o                         
   5  17  17       2877.17       2861.18        96.88 o                         
   7  17  17        495.58        454.33        95.38 o                         
   9  17  17      22099.67      20570.32       367.45 o                         
  11  17  17       4159.12       4761.66       245.44 o                         
   2  18  17      53613.78      53350.11       521.68 o                         
   4  18  17      16539.76      15780.34       216.55 o                         
   6  18  17         17.06        106.65        97.04 o                         
   8  18  17       3406.66       3813.63       150.42 o                         
  10  18  17       3433.42       3447.20       200.66 o                         
  12  18  17       1707.11       3448.37       607.54 o                         
   1  19  17       6581.49       6647.04       119.89 o                         
   3  19  17      12518.55      11797.51       172.63 o                         
   5  19  17        838.70        943.19        87.31 o                         
   7  19  17      20041.29      19245.50       305.51 o                         
   9  19  17        127.43         87.24       140.20 o                         
  11  19  17       1774.55       2007.02       215.30 o                         
   2  20  17       7353.75       6648.92       134.83 o                         
   4  20  17       3883.99       3397.14       115.83 o                         
   6  20  17       7177.02       6887.69       182.54 o                         
   8  20  17       1640.98       1317.04       125.88 o                         
  10  20  17       1319.44       1647.59       187.51 o                         
   1  21  17      14180.32      13727.58       192.76 o                         
   3  21  17       1524.42       1154.99        79.52 o                         
   5  21  17        103.61         91.89        88.81 o                         
   7  21  17      10371.77       9953.25       238.39 o                         
   9  21  17       3308.32       3742.56       199.03 o                         
  11  21  17       3186.22       4257.78       328.06 o                         
   2  22  17       3479.28       3869.80       113.64 o                         
   4  22  17       1297.53       1269.30        88.34 o                         
   6  22  17          0.02        -41.53       105.87 o                         
   8  22  17       1693.94       1683.80       144.43 o                         
  10  22  17        163.51        139.50       215.44 o                         
   1  23  17      14522.38      14120.82       213.80 o                         
   3  23  17         54.03        -24.05        86.23 o                         
   5  23  17      13653.92      13592.17       249.71 o                         
   7  23  17       7507.63       7394.82       229.57 o                         
   9  23  17       3782.32       3312.92       205.07 o                         
   2  24  17       5340.94       4440.16       139.20 o                         
   4  24  17         91.39         17.66        90.71 o                         
   6  24  17         40.26        432.12       124.13 o                         
   8  24  17      17376.00      15159.64       340.04 o                         
  10  24  17        990.71       1360.67       235.27 o                         
   1  25  17      19342.14      17911.49       274.51 o                         
   3  25  17      16781.81      15719.89       256.73 o                         
   5  25  17      10959.35      10600.12       213.35 o                         
   7  25  17      24046.73      22540.00       403.83 o                         
   9  25  17       3652.19       4254.09       240.43 o                         
   2  26  17       7478.49       7152.80       185.43 o                         
   4  26  17       2319.18       2063.07       120.28 o                         
   6  26  17       3913.08       4119.18       159.58 o                         
   8  26  17        889.92        888.97       206.37 o                         
   1  27  17      14469.96      13721.57       252.89 o                         
   3  27  17       2367.28       2247.23       128.68 o                         
   5  27  17       6219.54       5891.27       190.00 o                         
   7  27  17       3605.24       3495.72       194.46 o                         
   9  27  17        863.77        657.53       239.44 o                         
   2  28  17        361.48         76.66       113.30 o                         
   4  28  17         31.30       -117.22       117.22 o                         
   6  28  17        512.97        582.93       146.19 o                         
   8  28  17         41.46         32.02       203.06 o                         
   1  29  17        323.36        243.61       114.75 o                         
   3  29  17       2351.04       2374.90       137.33 o                         
   5  29  17        853.32       1161.31       142.15 o                         
   7  29  17       3775.52       3857.99       191.71 o                         
   2  30  17       3166.70       2919.26       144.53 o                         
   4  30  17       1602.89       1336.88       150.47 o                         
   6  30  17        720.44        642.27       166.06 o                         
   8  30  17       1703.81       1395.50       341.84 o                         
   1  31  17      10020.94       9779.95       288.75 o                         
   3  31  17       4774.62       4585.50       190.65 o                         
   5  31  17       4235.57       4440.88       199.74 o                         
   7  31  17       3023.06       2754.68       291.01 o                         
   2  32  17        144.23         38.88       138.90 o                         
   4  32  17       1891.16       1635.08       173.04 o                         
   6  32  17         73.26         69.79       233.81 o                         
   1  33  17        860.27        956.23       172.34 o                         
   3  33  17         20.68        117.29       162.22 o                         
   5  33  17       4299.70       4748.79       343.35 o                         
   2  34  17       2495.55       2261.95       195.37 o                         
   4  34  17         34.60        879.55       314.39 o                         
   1  35  17       5299.96       4781.35       261.43 o                         
   3  35  17        583.81        500.23       266.86 o                         
   2  36  17        785.12        571.15       305.96 o                         
   1  37  17       2805.52       2595.14       424.95 o                         
   0   0  18        105.56         85.43        54.88 o                         
   2   0  18      93726.81      94076.15      1225.12 o                         
   4   0  18         18.14         75.36        52.36 o                         
   6   0  18      47679.82      46010.28       659.79 o                         
   8   0  18        492.87        377.72       111.73 o                         
  10   0  18       2410.71       3352.48       165.49 o                         
  12   0  18        660.66        663.89       264.31 o                         
   1   1  18       8038.44       7758.89        91.52 o                         
   3   1  18      27103.63      25967.81       253.85 o                         
   5   1  18       3249.28       2989.48        78.31 o                         
   7   1  18       4897.75       4469.41       105.99 o                         
   9   1  18        656.34        806.69        80.80 o                         
  11   1  18         63.76        309.89       105.87 o                         
  13   1  18       1635.21       2147.49       269.77 o                         
   0   2  18      27398.28      26340.67       351.38 o                         
   2   2  18         33.26         70.20        28.65 o                         
   4   2  18        202.17        397.46        37.19 o                         
   6   2  18          1.24        -21.95        46.39 o                         
   8   2  18      29987.66      28583.60       310.62 o                         
  10   2  18        298.79        501.60        90.29 o                         
  12   2  18      15887.84      15472.99       341.60 o                         
   1   3  18      10818.69      11019.12       162.66 o                         
   3   3  18      20236.46      20777.44       217.05 o                         
   5   3  18       2603.67       2962.36        71.60 o                         
   7   3  18         99.70        145.24        54.59 o                         
   9   3  18       1037.05       1236.25        87.67 o                         
  11   3  18       3209.09       3441.71       148.80 o                         
  13   3  18       2150.26       1951.67       264.59 o                         
   0   4  18        894.79        941.71        48.74 o                         
   2   4  18      17576.65      15273.91       170.45 o                         
   4   4  18        115.35        326.17        41.64 o                         
   6   4  18      50538.69      45876.08       447.34 o                         
   8   4  18        590.54        422.55        70.08 o                         
  10   4  18       5163.50       5353.64       151.37 o                         
  12   4  18        264.86        311.87       149.48 o                         
   1   5  18         34.60        128.98        29.00 o                         
   3   5  18      64515.50      67253.20       655.66 o                         
   5   5  18       2336.75       2255.84        67.53 o                         
   7   5  18      18383.14      17629.98       261.43 o                         
   9   5  18       3373.19       3207.77       104.96 o                         
  11   5  18          8.73         84.77       112.41 o                         
  13   5  18         70.47        571.24       212.79 o                         
   0   6  18      56561.01      52398.21       671.75 o                         
   2   6  18        826.02        858.76        41.21 o                         
   4   6  18      36760.76      34488.37       354.74 o                         
   6   6  18       1004.47        916.97        55.12 o                         
   8   6  18      70080.22      65811.16       690.33 o                         
  10   6  18        208.30        124.11        95.40 o                         
  12   6  18      21855.44      19279.54       503.77 o                         
   1   7  18      15908.24      17587.87       187.49 o                         
   3   7  18      18953.46      19021.87       221.28 o                         
   5   7  18       9547.89       8879.93       131.85 o                         
   7   7  18       3374.90       3674.99       115.40 o                         
   9   7  18         16.41        229.99        77.47 o                         
  11   7  18      14727.10      13584.18       264.29 o                         
  13   7  18        272.40        358.93       322.74 o                         
   0   8  18        822.34        899.61        57.20 o                         
   2   8  18     109655.18     109177.38      1073.36 o                         
   4   8  18         61.13         50.68        43.87 o                         
   6   8  18      15260.16      12931.95       175.74 o                         
   8   8  18        570.08        365.77        72.16 o                         
  10   8  18      10863.39      10422.87       213.23 o                         
  12   8  18        641.81        603.25       154.96 o                         
   1   9  18       6321.55       5480.55        84.05 o                         
   3   9  18       2680.31       2540.95        71.81 o                         
   5   9  18         26.35        118.81        50.34 o                         
   7   9  18      23140.78      20689.60       247.32 o                         
   9   9  18        465.16        507.59        84.10 o                         
  11   9  18       5782.57       5505.62       182.20 o                         
  13   9  18       4544.76       5038.02       764.72 o                         
   0  10  18      14453.83      14463.60       236.92 o                         
   2  10  18        425.42        426.52        43.83 o                         
   4  10  18     104735.84     104546.93      1035.45 o                         
   6  10  18         17.63         12.52        58.26 o                         
   8  10  18      23227.64      21321.58       279.43 o                         
  10  10  18          4.79         52.58       103.87 o                         
  12  10  18       2763.55       2596.90       189.05 o                         
   1  11  18       5101.71       5357.77        89.76 o                         
   3  11  18         11.55         39.48        45.98 o                         
   5  11  18       2530.63       2644.15        81.33 o                         
   7  11  18         40.37        -67.75        67.75 o                         
   9  11  18         13.56         -4.69        92.33 o                         
  11  11  18       1360.72       1253.00       149.79 o                         
  13  11  18       7462.89       7260.20      1157.15 o                         
   0  12  18        161.78        129.61        53.83 o                         
   2  12  18     136908.28     137657.58      1350.68 o                         
   4  12  18        999.88       1002.75        61.96 o                         
   6  12  18      11060.23      10445.13       164.07 o                         
   8  12  18        959.04       1382.42        99.80 o                         
  10  12  18      26599.32      25158.58       378.14 o                         
  12  12  18       2343.36       1524.33       198.76 o                         
   1  13  18      34495.41      34149.64       346.26 o                         
   3  13  18       4615.12       4916.40       118.76 o                         
   5  13  18       9814.34       9394.72       148.33 o                         
   7  13  18      30537.30      29715.40       386.94 o                         
   9  13  18       5667.90       5345.40       176.94 o                         
  11  13  18        958.55        722.10       179.68 o                         
   0  14  18        104.57         77.64        61.65 o                         
   2  14  18          3.29         99.58        46.47 o                         
   4  14  18      95833.27      94476.63       945.91 o                         
   6  14  18         43.13        105.33        71.35 o                         
   8  14  18       2107.16       1801.72       111.99 o                         
  10  14  18        200.04        218.30       133.71 o                         
  12  14  18       3194.20       2788.24       265.13 o                         
   1  15  18       6807.93       6445.05       111.74 o                         
   3  15  18       6526.04       7551.11       160.86 o                         
   5  15  18        215.78        351.40        64.09 o                         
   7  15  18         14.90        144.06        88.81 o                         
   9  15  18         37.90        268.50       120.12 o                         
  11  15  18       8321.99       8611.33       309.12 o                         
   0  16  18         88.12        144.28        73.36 o                         
   2  16  18      36668.76      34199.80       347.49 o                         
   4  16  18       1601.82       1461.30        77.46 o                         
   6  16  18        536.92        609.25        83.36 o                         
   8  16  18       1302.69       1091.81       111.20 o                         
  10  16  18      23236.86      22642.68       434.07 o                         
  12  16  18        115.82        699.03       284.89 o                         
   1  17  18      11841.49      11969.46       166.53 o                         
   3  17  18        436.36        624.12        62.77 o                         
   5  17  18       3311.30       3170.52       101.69 o                         
   7  17  18        220.80        203.73        97.08 o                         
   9  17  18       3158.03       3463.23       197.97 o                         
  11  17  18       1210.03       1255.49       190.35 o                         
   0  18  18      15345.95      18410.87       329.57 o                         
   2  18  18         88.17        457.74        58.98 o                         
   4  18  18      10494.96      10701.45       170.05 o                         
   6  18  18       3481.56       3566.54       132.31 o                         
   8  18  18       7978.29       8104.80       216.90 o                         
  10  18  18        545.59        903.73       202.05 o                         
   1  19  18      14469.99      15083.73       200.79 o                         
   3  19  18         34.77         -7.71        58.55 o                         
   5  19  18        824.71        899.15        95.12 o                         
   7  19  18      19588.52      19485.38       313.52 o                         
   9  19  18         24.56        121.32       145.28 o                         
  11  19  18       4766.87       4753.38       265.88 o                         
   0  20  18       8525.65       8328.63       205.21 o                         
   2  20  18       1188.24       1043.73        80.22 o                         
   4  20  18          9.99        -49.56        80.45 o                         
   6  20  18      28463.71      26331.71       381.69 o                         
   8  20  18         90.23         87.15       119.85 o                         
  10  20  18       4732.14       5369.05       338.92 o                         
   1  21  18       4770.27       4368.83       122.54 o                         
   3  21  18         73.37        -73.70        73.70 o                         
   5  21  18         52.17         65.81        94.56 o                         
   7  21  18       3602.79       3439.16       152.70 o                         
   9  21  18        410.32        978.37       164.77 o                         
  11  21  18       2652.44       2509.03       432.64 o                         
   0  22  18      95539.38      97771.74      1425.16 o                         
   2  22  18        100.57        149.83        75.45 o                         
   4  22  18      13916.24      13523.82       216.35 o                         
   6  22  18          0.42         32.58       104.35 o                         
   8  22  18      12554.38      12443.88       284.99 o                         
  10  22  18        839.00       1059.90       209.27 o                         
   1  23  18       7503.97       8018.33       181.43 o                         
   3  23  18         94.34        -30.17        84.28 o                         
   5  23  18       7686.58       7577.73       208.01 o                         
   7  23  18       1050.18       1028.57       145.24 o                         
   9  23  18        749.93        858.53       182.15 o                         
   0  24  18        580.12        564.23       142.99 o                         
   2  24  18      27528.60      27266.47       366.78 o                         
   4  24  18          0.78        -39.40        93.27 o                         
   6  24  18      58650.48      56708.36       717.68 o                         
   8  24  18        173.08        461.54       154.23 o                         
  10  24  18       9418.92       9097.03       406.32 o                         
   1  25  18       6797.27       6660.91       188.19 o                         
   3  25  18       8161.09       7702.06       187.41 o                         
   5  25  18       7780.43       7292.60       210.66 o                         
   7  25  18       6245.94       6287.24       237.39 o                         
   9  25  18       3561.19       3551.73       266.39 o                         
   0  26  18      34552.17      34467.89       724.26 o                         
   2  26  18        217.68        263.55       101.39 o                         
   4  26  18       9803.91       8902.10       207.94 o                         
   6  26  18        229.13        236.92       125.79 o                         
   8  26  18      17838.24      16028.31       387.43 o                         
   1  27  18       6262.74       6305.88       185.33 o                         
   3  27  18        521.68        672.81       113.54 o                         
   5  27  18       3113.00       2972.44       149.82 o                         
   7  27  18        206.44        -72.38       156.19 o                         
   9  27  18       4452.24       3940.57       321.49 o                         
   0  28  18        921.16        778.69       181.55 o                         
   2  28  18       3439.41       3395.01       140.58 o                         
   4  28  18         88.44         -0.80       117.10 o                         
   6  28  18      16718.37      16056.28       346.67 o                         
   8  28  18         20.02         40.03       216.34 o                         
   1  29  18         24.60         47.80       114.66 o                         
   3  29  18         77.55        201.12       120.95 o                         
   5  29  18       2406.14       2374.89       161.13 o                         
   7  29  18        249.47        356.53       181.55 o                         
   0  30  18      23677.42      24575.47       603.57 o                         
   2  30  18        850.36        835.11       134.39 o                         
   4  30  18      23814.33      22411.36       391.62 o                         
   6  30  18        280.95        216.51       166.34 o                         
   1  31  18       2808.36       3001.16       210.29 o                         
   3  31  18       3048.27       2638.92       163.94 o                         
   5  31  18       3003.64       3019.88       186.61 o                         
   7  31  18        270.38         84.85       280.55 o                         
   0  32  18       1286.42       1158.36       226.78 o                         
   2  32  18      12204.00      12063.29       285.20 o                         
   4  32  18         10.21        169.90       181.51 o                         
   6  32  18       4237.73       4200.55       288.43 o                         
   1  33  18          7.36         33.69       157.21 o                         
   3  33  18        489.52        645.16       159.14 o                         
   5  33  18       3473.94       3464.97       397.07 o                         
   0  34  18      17910.11      18012.83       575.26 o                         
   2  34  18        413.13        154.41       181.51 o                         
   4  34  18       3492.85       3642.10       308.00 o                         
   1  35  18         28.31        110.20       226.81 o                         
   3  35  18        243.93          8.37       368.51 o                         
   0  36  18          1.86        521.68       465.43 o                         
   2  36  18        948.51        562.46       292.47 o                         
   1   1  19       1919.64       2136.59        50.36 o                         
   3   1  19       4902.65       4467.57        76.44 o                         
   5   1  19         54.35        108.31        43.10 o                         
   7   1  19       2314.47       2831.30        88.54 o                         
   9   1  19         30.43        173.26        80.73 o                         
  11   1  19        506.00        727.83       115.48 o                         
  13   1  19        741.87       1268.16       299.09 o                         
   2   2  19        135.50         54.93        30.58 o                         
   4   2  19        751.47        678.69        43.16 o                         
   6   2  19        744.77        877.00        58.96 o                         
   8   2  19       3103.87       4010.58       156.82 o                         
  10   2  19       5732.11       4777.64       140.53 o                         
  12   2  19        125.78        940.10       156.69 o                         
   1   3  19         45.10        113.89        29.73 o                         
   3   3  19       7606.74       7847.92       103.65 o                         
   5   3  19       9485.52       8801.00       119.61 o                         
   7   3  19       9685.33       8963.37       139.87 o                         
   9   3  19        154.41        127.13        77.87 o                         
  11   3  19         10.87        -52.19       119.51 o                         
  13   3  19       2237.92       2114.77       250.94 o                         
   2   4  19         51.28         71.97        33.94 o                         
   4   4  19       3109.07       2978.54        74.27 o                         
   6   4  19       7879.40       8324.83       151.44 o                         
   8   4  19        108.62         39.24        69.61 o                         
  10   4  19       1184.85       1509.87       102.70 o                         
  12   4  19        873.66       1407.85       178.37 o                         
   1   5  19       8421.45       8032.14       101.36 o                         
   3   5  19      13690.24      14381.73       165.19 o                         
   5   5  19        313.75        252.18        46.92 o                         
   7   5  19        343.75        559.57        63.53 o                         
   9   5  19        315.35        168.91        77.99 o                         
  11   5  19       1076.84       1061.96       126.38 o                         
  13   5  19        265.64        243.25       217.64 o                         
   2   6  19       3088.05       3000.44        70.23 o                         
   4   6  19       9992.22      10334.94       137.04 o                         
   6   6  19        999.53       1073.41        67.34 o                         
   8   6  19        183.94        485.16        90.58 o                         
  10   6  19       1560.19       1715.13       125.26 o                         
  12   6  19        379.33        750.64       163.76 o                         
   1   7  19      24658.62      25331.14       254.15 o                         
   3   7  19       5660.92       5761.01        96.61 o                         
   5   7  19       1281.99       1437.72        63.15 o                         
   7   7  19        226.28        154.00        59.31 o                         
   9   7  19       5052.94       4323.22       129.51 o                         
  11   7  19       1516.91       1723.33       138.03 o                         
  13   7  19         28.11         -5.56       239.88 o                         
   2   8  19      11994.65      11707.46       148.79 o                         
   4   8  19      14815.05      12532.02       167.05 o                         
   6   8  19         77.18         -2.38        55.49 o                         
   8   8  19       6470.35       5360.37       135.32 o                         
  10   8  19        421.53        377.24       103.68 o                         
  12   8  19       1031.36       1157.59       174.94 o                         
   1   9  19        906.10        886.09        42.72 o                         
   3   9  19        111.93         41.23        42.71 o                         
   5   9  19      22028.61      20285.56       240.51 o                         
   7   9  19       8878.10       7863.81       166.22 o                         
   9   9  19         89.58         34.60        86.28 o                         
  11   9  19       3686.23       3448.47       160.23 o                         
  13   9  19          8.40        219.35       630.16 o                         
   2  10  19       5633.10       5696.16       100.81 o                         
   4  10  19       2101.30       2084.88        87.66 o                         
   6  10  19       2180.98       2496.86        96.56 o                         
   8  10  19        766.53        741.60        94.11 o                         
  10  10  19       2100.15       2126.33       130.06 o                         
  12  10  19        148.23        235.05       166.65 o                         
   1  11  19      24267.34      24318.12       250.85 o                         
   3  11  19       1848.30       2113.82        67.92 o                         
   5  11  19       8685.49       8133.11       140.19 o                         
   7  11  19        575.77        478.37        79.92 o                         
   9  11  19        811.47        619.81       103.11 o                         
  11  11  19       3815.46       4004.09       187.58 o                         
   2  12  19       2244.32       2566.02        76.22 o                         
   4  12  19         13.37        -51.70        51.70 o                         
   6  12  19       3321.22       3154.25        99.69 o                         
   8  12  19      17992.32      18316.01       279.64 o                         
  10  12  19       1106.02       1407.58       152.27 o                         
  12  12  19          1.99         -7.18       216.61 o                         
   1  13  19       3128.42       3242.75        80.92 o                         
   3  13  19       5682.12       5867.25       110.03 o                         
   5  13  19       1101.73       1264.15        73.43 o                         
   7  13  19       1265.03       1354.55        99.88 o                         
   9  13  19       1457.26       1320.73       116.60 o                         
  11  13  19        148.81        266.34       163.79 o                         
   2  14  19      19250.61      17842.26       215.22 o                         
   4  14  19       1359.05       1797.12        78.15 o                         
   6  14  19      14006.02      12692.47       198.56 o                         
   8  14  19       2370.80       2099.93       118.18 o                         
  10  14  19       3268.09       3797.08       217.66 o                         
  12  14  19          7.25       -154.30       251.17 o                         
   1  15  19         89.98          2.93        50.09 o                         
   3  15  19        372.83        319.31        56.73 o                         
   5  15  19      33505.89      31283.13       362.84 o                         
   7  15  19      11656.00      10883.13       208.87 o                         
   9  15  19        288.02        508.65       125.84 o                         
  11  15  19        158.74        286.18       173.30 o                         
   2  16  19       4325.88       4217.96       101.39 o                         
   4  16  19       5603.51       5241.34       125.17 o                         
   6  16  19         35.04        -53.08        87.85 o                         
   8  16  19        980.25       1099.15       115.39 o                         
  10  16  19       3782.61       4139.08       208.48 o                         
  12  16  19         12.01         36.25       266.26 o                         
   1  17  19         30.68          3.43        57.69 o                         
   3  17  19        137.53         21.44        66.31 o                         
   5  17  19        357.67        386.04        80.77 o                         
   7  17  19       3601.96       3443.65       134.56 o                         
   9  17  19        243.52        414.50       131.15 o                         
  11  17  19        980.03       1597.93       200.72 o                         
   2  18  19      22690.83      21890.03       255.90 o                         
   4  18  19       4595.36       3852.80       114.49 o                         
   6  18  19        498.74        529.27        94.30 o                         
   8  18  19       1503.24       1617.43       128.45 o                         
  10  18  19          0.01        168.91       236.64 o                         
   1  19  19      16730.39      15822.69       217.61 o                         
   3  19  19       3654.99       3748.54       102.70 o                         
   5  19  19      11567.05      10520.23       202.28 o                         
   7  19  19       1261.87       1525.55       121.11 o                         
   9  19  19          8.79        -34.17       143.77 o                         
  11  19  19        600.38        404.03       273.08 o                         
   2  20  19         18.80         27.16        68.21 o                         
   4  20  19        835.81        661.80        91.87 o                         
   6  20  19        209.09        284.70        99.56 o                         
   8  20  19       1218.46       1025.43       135.16 o                         
  10  20  19       3564.37       3599.62       219.08 o                         
   1  21  19        537.72        332.13        75.17 o                         
   3  21  19       2062.90       1974.62        96.33 o                         
   5  21  19          7.24         -7.82        93.73 o                         
   7  21  19        113.46        300.94       119.42 o                         
   9  21  19      11261.65      11310.54       323.66 o                         
  11  21  19       1403.74        945.99       560.15 o                         
   2  22  19       6311.41       6260.09       151.49 o                         
   4  22  19       4950.19       4708.64       148.12 o                         
   6  22  19       8274.55       8889.32       241.87 o                         
   8  22  19        447.72        668.68       140.06 o                         
  10  22  19       1141.70       1626.81       238.19 o                         
   1  23  19        304.82        322.59        94.27 o                         
   3  23  19       1983.05       1914.88       107.20 o                         
   5  23  19         37.05       -104.79       104.79 o                         
   7  23  19        109.06        -94.81       136.19 o                         
   9  23  19         22.18        177.02       175.94 o                         
   2  24  19       2061.55       2235.09       108.31 o                         
   4  24  19        879.96       1122.88       110.56 o                         
   6  24  19        128.14        358.42       149.45 o                         
   8  24  19       9848.38       9731.61       294.60 o                         
  10  24  19         10.75        581.76       256.28 o                         
   1  25  19       1609.91       1539.07       114.51 o                         
   3  25  19        939.41        876.14       105.50 o                         
   5  25  19       1041.60        895.25       127.62 o                         
   7  25  19        152.22        604.26       143.54 o                         
   9  25  19       1258.30       1216.09       259.43 o                         
   2  26  19       1125.08       1267.79       108.23 o                         
   4  26  19        181.83         88.59       107.85 o                         
   6  26  19        342.00        451.30       137.04 o                         
   8  26  19         20.60        144.07       180.08 o                         
   1  27  19        949.21       1037.96       124.45 o                         
   3  27  19        435.97        218.40       111.92 o                         
   5  27  19        131.52         46.13       133.12 o                         
   7  27  19        120.30        116.76       177.17 o                         
   9  27  19        433.87        687.79       334.34 o                         
   2  28  19         33.08       -109.40       109.40 o                         
   4  28  19        552.48        552.28       128.06 o                         
   6  28  19          1.23        201.77       154.30 o                         
   8  28  19       1040.19        855.05       255.32 o                         
   1  29  19          1.79        -66.14       132.95 o                         
   3  29  19       1819.92       1589.22       135.96 o                         
   5  29  19        123.38        129.11       145.85 o                         
   7  29  19         57.71       -125.61       196.36 o                         
   2  30  19         98.64         -8.11       132.99 o                         
   4  30  19         23.10         42.81       139.64 o                         
   6  30  19         28.60       -129.21       181.97 o                         
   1  31  19         25.66         -3.61       150.73 o                         
   3  31  19       2136.72       2501.92       162.55 o                         
   5  31  19        412.49        371.74       174.33 o                         
   7  31  19         58.88        217.38       339.43 o                         
   2  32  19        672.07        419.33       162.79 o                         
   4  32  19        122.89         91.21       176.31 o                         
   6  32  19        341.10        270.21       361.49 o                         
   1  33  19         17.67        -78.47       159.16 o                         
   3  33  19       6654.95       6721.30       262.53 o                         
   5  33  19         36.31       -108.54       283.05 o                         
   2  34  19        106.11        -95.95       265.31 o                         
   4  34  19        295.95       -116.41       264.18 o                         
   1  35  19         15.42         33.46       282.14 o                         
   3  35  19        708.40        492.06       310.19 o                         
   2  36  19        427.57       1530.43       821.21 o                         
   0   0  20     452884.06     482164.69      8401.88 o                         
   2   0  20         51.69        -32.56        42.26 o                         
   4   0  20     102713.02      99814.33      1363.92 o                         
   6   0  20          4.09        -48.17        76.94 o                         
   8   0  20         63.41         80.17       101.66 o                         
  10   0  20       1092.15        734.67       139.76 o                         
  12   0  20      14607.58      13644.93       498.38 o                         
   1   1  20      10405.12      10753.81       121.67 o                         
   3   1  20       1016.37       1046.86        43.56 o                         
   5   1  20       1082.77       1058.67        54.87 o                         
   7   1  20      10535.47       9914.71       155.28 o                         
   9   1  20       8236.89       8006.24       168.77 o                         
  11   1  20        236.32        572.15       119.83 o                         
  13   1  20        319.34        702.12       225.07 o                         
   0   2  20        400.21        315.89        45.37 o                         
   2   2  20       4996.56       4165.19        68.98 o                         
   4   2  20        480.44        528.73        42.52 o                         
   6   2  20      24253.81      19842.36       236.34 o                         
   8   2  20         29.02         83.53        70.94 o                         
  10   2  20        309.92        333.72        94.56 o                         
  12   2  20         34.04        111.87       155.68 o                         
   1   3  20      21245.62      19428.33       195.89 o                         
   3   3  20       3836.92       3419.61        70.96 o                         
   5   3  20      11824.52      11134.07       141.03 o                         
   7   3  20      11465.39      10785.62       155.45 o                         
   9   3  20       4916.22       4758.84       133.00 o                         
  11   3  20       2220.53       1844.40       136.60 o                         
  13   3  20       5076.57       5254.70       283.50 o                         
   0   4  20      23314.40      22190.41       296.79 o                         
   2   4  20         37.67        -34.12        34.12 o                         
   4   4  20       5592.13       4485.79        89.85 o                         
   6   4  20        564.58        463.11        54.61 o                         
   8   4  20       1753.60       2411.13        93.62 o                         
  10   4  20        609.51        831.82        96.48 o                         
  12   4  20      18592.61      18051.60       398.62 o                         
   1   5  20      17554.30      17517.97       184.42 o                         
   3   5  20       4030.12       3432.75        77.26 o                         
   5   5  20         24.76        125.86        48.83 o                         
   7   5  20      19560.03      18756.84       219.85 o                         
   9   5  20       6102.69       5838.34       148.77 o                         
  11   5  20       2650.31       2997.47       151.65 o                         
  13   5  20       3328.14       2471.88       277.68 o                         
   0   6  20       2560.25       2543.99        81.64 o                         
   2   6  20      41871.47      41052.28       413.51 o                         
   4   6  20        118.94         79.45        44.36 o                         
   6   6  20      70628.59      68802.62       683.98 o                         
   8   6  20       1995.92       1720.79        84.97 o                         
  10   6  20      29906.64      27645.64       372.52 o                         
  12   6  20         73.92        207.85       173.40 o                         
   1   7  20      16518.30      16029.72       173.71 o                         
   3   7  20        930.39       1253.39        52.84 o                         
   5   7  20         36.34        -24.94        51.44 o                         
   7   7  20       4568.41       4029.26       109.99 o                         
   9   7  20       3342.24       2961.77       109.27 o                         
  11   7  20        651.88        475.14       133.24 o                         
  13   7  20       2379.12       2484.38       308.89 o                         
   0   8  20        436.56        156.80        52.07 o                         
   2   8  20       2247.79       2486.81        68.43 o                         
   4   8  20      52033.13      49316.37       509.69 o                         
   6   8  20       3530.34       3453.06       100.01 o                         
   8   8  20       6209.36       6423.87       150.38 o                         
  10   8  20        176.55        315.77       110.06 o                         
  12   8  20      19148.34      18393.63       517.71 o                         
   1   9  20         50.98         42.49        39.48 o                         
   3   9  20       7131.76       7044.45       114.91 o                         
   5   9  20      15297.47      14682.72       190.90 o                         
   7   9  20       1186.46       1476.47        85.03 o                         
   9   9  20       8291.90       7847.48       171.96 o                         
  11   9  20       1814.80       2285.07       166.48 o                         
   0  10  20         88.03        468.08        58.83 o                         
   2  10  20      23120.60      24214.62       268.82 o                         
   4  10  20        103.81         55.75        51.51 o                         
   6  10  20      46980.15      45986.79       488.78 o                         
   8  10  20        278.81        203.09        83.99 o                         
  10  10  20      27338.00      24257.98       387.82 o                         
  12  10  20        464.62        427.35       234.61 o                         
   1  11  20       4482.96       3983.09        78.42 o                         
   3  11  20      31117.44      31192.42       331.46 o                         
   5  11  20         20.07          9.17        58.52 o                         
   7  11  20       4544.24       4524.04       142.29 o                         
   9  11  20         46.58         90.02       103.09 o                         
  11  11  20       7383.58       7826.92       274.70 o                         
   0  12  20      62940.77      60877.29       819.94 o                         
   2  12  20        386.90        398.08        50.43 o                         
   4  12  20      16881.81      14851.78       198.66 o                         
   6  12  20      12256.36      11301.75       185.14 o                         
   8  12  20      43998.45      42174.97       545.42 o                         
  10  12  20        371.48        401.35       135.53 o                         
  12  12  20       5455.53       6749.28       376.67 o                         
   1  13  20        407.81        348.95        49.91 o                         
   3  13  20      30345.21      30605.22       336.84 o                         
   5  13  20      24371.50      24377.00       288.52 o                         
   7  13  20       5191.24       4628.08       139.75 o                         
   9  13  20       2783.94       2935.37       134.56 o                         
  11  13  20       2344.72       2539.26       230.26 o                         
   0  14  20        434.47        587.45        72.87 o                         
   2  14  20      22223.51      22230.86       266.20 o                         
   4  14  20       9056.27       8849.90       148.16 o                         
   6  14  20       1336.49       1500.13        88.07 o                         
   8  14  20         23.93        123.42        99.75 o                         
  10  14  20      14813.60      14404.82       331.71 o                         
  12  14  20          4.75       -111.83       219.94 o                         
   1  15  20       1597.93       1329.72        63.80 o                         
   3  15  20      36446.96      35126.92       383.37 o                         
   5  15  20      21591.29      20392.63       260.21 o                         
   7  15  20       2235.80       2152.88       116.74 o                         
   9  15  20         11.00        -35.91       119.89 o                         
  11  15  20       2707.15       2757.46       206.79 o                         
   0  16  20        344.15        414.89        75.85 o                         
   2  16  20        280.42        246.25        52.67 o                         
   4  16  20         77.77        119.53        67.01 o                         
   6  16  20         13.12         56.75        86.88 o                         
   8  16  20       8460.29       8120.82       215.53 o                         
  10  16  20       2919.41       3291.07       186.23 o                         
   1  17  20       1524.25       1537.93        71.78 o                         
   3  17  20         17.26         -8.64        64.11 o                         
   5  17  20       2317.72       2391.40       102.35 o                         
   7  17  20       2804.45       2898.21       129.20 o                         
   9  17  20       6416.37       6261.14       223.26 o                         
  11  17  20       3027.84       3762.72       255.71 o                         
   0  18  20        878.42        903.70       103.17 o                         
   2  18  20      47548.41      47676.32       483.30 o                         
   4  18  20         79.38         84.85        78.74 o                         
   6  18  20      16753.97      16213.89       269.77 o                         
   8  18  20        100.95         97.47       119.18 o                         
  10  18  20      13095.65      13217.49       362.68 o                         
   1  19  20       1125.02        988.67        82.93 o                         
   3  19  20       9542.22       9027.00       166.75 o                         
   5  19  20      14604.34      13796.42       242.09 o                         
   7  19  20        225.97        229.08       114.60 o                         
   9  19  20        350.92        388.94       156.23 o                         
  11  19  20       3092.00       3034.75       358.77 o                         
   0  20  20      14807.65      17232.44       392.24 o                         
   2  20  20         14.42        -20.89        71.58 o                         
   4  20  20        787.58       1060.04        97.30 o                         
   6  20  20       2868.00       2884.89       136.62 o                         
   8  20  20       3673.46       3416.37       167.37 o                         
  10  20  20        650.09        640.27       189.74 o                         
   1  21  20        977.28       1122.64        87.60 o                         
   3  21  20         88.25        227.12        76.67 o                         
   5  21  20       2235.34       2192.82       125.11 o                         
   7  21  20       8931.82       9043.95       230.90 o                         
   9  21  20       9441.19      11180.15       319.03 o                         
   0  22  20          0.12         24.09       125.88 o                         
   2  22  20      55216.67      54480.54       635.74 o                         
   4  22  20        238.83        231.32        93.85 o                         
   6  22  20      24984.34      24315.68       380.54 o                         
   8  22  20       1656.28       1434.77       158.34 o                         
  10  22  20       1518.97       1332.03       276.88 o                         
   1  23  20      21277.71      19980.07       318.71 o                         
   3  23  20         20.60          9.85        97.29 o                         
   5  23  20         11.34       -109.09       109.09 o                         
   7  23  20       1821.86       1921.81       147.53 o                         
   9  23  20        297.71        554.91       188.83 o                         
   0  24  20      18832.43      18797.47       461.31 o                         
   2  24  20        267.83        446.96        99.16 o                         
   4  24  20      45985.20      42825.68       595.09 o                         
   6  24  20       1839.25       1752.18       141.08 o                         
   8  24  20      10937.02      10662.93       318.43 o                         
   1  25  20       4836.32       5187.44       174.52 o                         
   3  25  20         14.86         75.44        99.76 o                         
   5  25  20       8019.76       7584.16       237.73 o                         
   7  25  20       6238.30       6095.16       229.65 o                         
   9  25  20       1345.41       1568.39       249.82 o                         
   0  26  20       2334.12       2083.06       194.18 o                         
   2  26  20      23933.59      23260.64       345.56 o                         
   4  26  20         78.89         16.65       119.03 o                         
   6  26  20       9831.39       9396.00       260.61 o                         
   8  26  20          3.70        -62.87       191.85 o                         
   1  27  20       7610.83       6851.69       221.88 o                         
   3  27  20         17.58         21.55       113.00 o                         
   5  27  20       1190.92       1176.31       149.69 o                         
   7  27  20       4368.41       4200.84       211.80 o                         
   0  28  20       1537.61       1866.68       207.57 o                         
   2  28  20        381.10        193.39       114.78 o                         
   4  28  20       3365.70       3451.88       160.43 o                         
   6  28  20         56.53        -16.47       154.78 o                         
   8  28  20      20474.98      19281.01       600.79 o                         
   1  29  20       1458.06       1644.34       157.55 o                         
   3  29  20       4934.36       4813.31       189.85 o                         
   5  29  20        416.81        548.47       160.81 o                         
   7  29  20        166.22        218.67       254.22 o                         
   0  30  20         47.33       -194.30       194.30 o                         
   2  30  20      17118.55      17484.97       345.48 o                         
   4  30  20        241.87        226.64       149.39 o                         
   6  30  20       5257.36       5131.52       280.38 o                         
   1  31  20       1589.20       1931.24       179.83 o                         
   3  31  20       1840.08       1915.26       160.64 o                         
   5  31  20       2375.28       2232.54       241.90 o                         
   0  32  20       4113.75       4316.75       305.56 o                         
   2  32  20        215.97        165.39       160.65 o                         
   4  32  20       2851.12       3492.24       258.29 o                         
   6  32  20       2181.11       2052.49       293.97 o                         
   1  33  20       1137.77        706.04       178.24 o                         
   3  33  20       3480.39       4238.64       339.25 o                         
   5  33  20       4294.74       4805.10       330.83 o                         
   0  34  20        653.30       1056.67       298.65 o                         
   2  34  20        103.70       -134.24       303.95 o                         
   4  34  20         30.83        421.31       299.09 o                         
   1  35  20       2743.90       2509.61       334.60 o                         
   3  35  20        261.85         83.78       849.20 o                         
   1   1  21      50839.34      49982.34       456.64 o                         
   3   1  21      19118.67      18075.30       193.69 o                         
   5   1  21       5106.71       4433.76        95.25 o                         
   7   1  21      11047.91      10324.20       158.79 o                         
   9   1  21      13710.74      12991.62       214.73 o                         
  11   1  21        446.47       1062.65       134.72 o                         
  13   1  21        954.96       1176.47       241.07 o                         
   2   2  21         17.05         22.07        31.28 o                         
   4   2  21       1035.16       1077.07        48.79 o                         
   6   2  21       1084.79       1113.28        63.98 o                         
   8   2  21          3.76        142.01        74.74 o                         
  10   2  21        201.57        159.75        96.67 o                         
  12   2  21          0.28        266.09       168.55 o                         
   1   3  21      20690.28      18168.34       186.69 o                         
   3   3  21       4817.76       4001.42        77.04 o                         
   5   3  21       7655.86       6939.50       111.12 o                         
   7   3  21       7597.71       6746.11       130.02 o                         
   9   3  21       2257.80       2487.34       103.03 o                         
  11   3  21        232.14        463.85       136.73 o                         
  13   3  21       4856.03       6021.11       304.07 o                         
   2   4  21       2538.07       2376.52        65.92 o                         
   4   4  21        922.56       1036.18        52.45 o                         
   6   4  21       1360.71       1295.81        61.61 o                         
   8   4  21       1356.76       1276.99        83.58 o                         
  10   4  21       2703.92       2069.66       111.70 o                         
  12   4  21        480.90        749.95       165.22 o                         
   1   5  21      14600.51      13051.12       145.71 o                         
   3   5  21      17419.12      16404.30       189.80 o                         
   5   5  21        593.67        506.65        56.67 o                         
   7   5  21      25733.52      24751.37       278.84 o                         
   9   5  21      12318.16      10942.78       192.72 o                         
  11   5  21      10060.71      10378.35       259.60 o                         
  13   5  21       1834.39       1045.17       933.19 o                         
   2   6  21         33.94         94.43        39.94 o                         
   4   6  21       2041.19       2078.10        68.35 o                         
   6   6  21         46.64        243.32        62.54 o                         
   8   6  21        379.83        373.98        76.32 o                         
  10   6  21        108.52        631.75       110.22 o                         
  12   6  21        871.19        628.51       180.26 o                         
   1   7  21       8740.95       7786.98       108.25 o                         
   3   7  21        116.33         97.20        44.80 o                         
   5   7  21       5683.22       4940.72       105.43 o                         
   7   7  21       1608.94       1699.68        85.84 o                         
   9   7  21       2779.04       2762.71       109.78 o                         
  11   7  21        359.70        235.06       135.93 o                         
   2   8  21      12893.12      12237.25       156.66 o                         
   4   8  21      11664.80      11289.12       157.64 o                         
   6   8  21        521.63        564.40        65.18 o                         
   8   8  21       3166.72       2876.48       110.40 o                         
  10   8  21       1596.67       1296.01       117.40 o                         
  12   8  21        128.94        237.70       367.99 o                         
   1   9  21       9665.87       8197.99       111.25 o                         
   3   9  21      16011.14      15061.19       187.97 o                         
   5   9  21       9877.71       9693.34       151.24 o                         
   7   9  21      49042.32      45071.93       520.50 o                         
   9   9  21       4974.12       4935.62       149.82 o                         
  11   9  21       2712.43       2583.24       168.68 o                         
   2  10  21          4.30         57.63        45.03 o                         
   4  10  21       1331.56       1484.32        68.98 o                         
   6  10  21         88.05         64.31        65.21 o                         
   8  10  21       2410.95       2704.79       113.77 o                         
  10  10  21          6.23        115.89       119.09 o                         
  12  10  21       1028.45        320.34       274.02 o                         
   1  11  21       7446.08       6656.62       100.10 o                         
   3  11  21      11763.52      11369.61       158.41 o                         
   5  11  21       1574.43       1315.92        73.64 o                         
   7  11  21        432.14        289.29        79.04 o                         
   9  11  21       4019.66       3960.45       143.12 o                         
  11  11  21      16735.90      15453.81       396.69 o                         
   2  12  21        806.40        859.66        57.07 o                         
   4  12  21        381.66        384.06        60.85 o                         
   6  12  21        556.80        572.39        75.67 o                         
   8  12  21       1063.48       1102.00       111.25 o                         
  10  12  21       1096.36       1649.43       163.95 o                         
  12  12  21        415.53        493.81       234.72 o                         
   1  13  21       5576.20       5081.77       103.30 o                         
   3  13  21      13355.40      12492.32       172.66 o                         
   5  13  21     126025.33     120271.00      1197.50 o                         
   7  13  21      13679.65      12506.69       216.31 o                         
   9  13  21      14939.02      13857.75       272.48 o                         
  11  13  21       1335.49       1474.33       183.83 o                         
   2  14  21      13108.28      12712.88       169.27 o                         
   4  14  21       9894.35       9763.30       159.29 o                         
   6  14  21        433.39        565.31        83.30 o                         
   8  14  21       4037.97       4034.62       156.20 o                         
  10  14  21       2937.86       2794.13       178.16 o                         
  12  14  21         28.87        441.94       243.60 o                         
   1  15  21       1124.07        979.33        62.09 o                         
   3  15  21      20502.83      19277.07       245.49 o                         
   5  15  21         29.30         73.46        73.30 o                         
   7  15  21        346.67        325.13        95.25 o                         
   9  15  21        374.62        256.78       128.28 o                         
  11  15  21      10193.36      10199.89       358.76 o                         
   2  16  21         25.39        -57.14        57.14 o                         
   4  16  21         74.91         13.48        66.81 o                         
   6  16  21       7920.60       7713.27       184.15 o                         
   8  16  21       3663.85       3818.57       151.01 o                         
  10  16  21        293.14         81.48       160.27 o                         
   1  17  21       9582.78       9459.69       165.12 o                         
   3  17  21      10884.27      10204.78       164.04 o                         
   5  17  21       3949.49       3718.55       130.65 o                         
   7  17  21      13299.06      12819.54       239.47 o                         
   9  17  21       6350.96       6790.61       243.39 o                         
  11  17  21       7497.68       7803.47       390.45 o                         
   2  18  21      10034.02       9909.92       151.32 o                         
   4  18  21       2141.36       2883.49       112.60 o                         
   6  18  21         10.06         11.51        94.01 o                         
   8  18  21         40.66        -26.09       121.47 o                         
  10  18  21       1051.53       1464.45       206.80 o                         
   1  19  21       2273.40       2369.02        92.98 o                         
   3  19  21       5340.71       5244.36       147.71 o                         
   5  19  21      11599.22      10733.74       216.22 o                         
   7  19  21       1465.46       1413.85       124.92 o                         
   9  19  21        544.45        960.13       197.89 o                         
  11  19  21        631.27        952.45       249.94 o                         
   2  20  21        809.82        549.52        83.30 o                         
   4  20  21        190.63         69.24        88.99 o                         
   6  20  21          0.30         22.79       111.47 o                         
   8  20  21        859.44        484.87       154.95 o                         
  10  20  21          0.58        203.45       230.15 o                         
   1  21  21      11166.86      10946.21       206.05 o                         
   3  21  21       8598.54       7843.44       180.92 o                         
   5  21  21       5392.45       5263.40       172.46 o                         
   7  21  21       1301.72       1302.24       137.51 o                         
   9  21  21      14171.07      14785.74       361.00 o                         
   2  22  21         21.98        170.21        84.86 o                         
   4  22  21        132.52          7.74       102.51 o                         
   6  22  21       1409.25       1378.31       128.76 o                         
   8  22  21       8835.94       8411.13       265.31 o                         
  10  22  21         34.62        362.51       272.97 o                         
   1  23  21      15268.13      15795.58       274.45 o                         
   3  23  21        616.52        701.51        94.37 o                         
   5  23  21       1803.19       1815.11       138.55 o                         
   7  23  21       2713.60       2836.03       172.32 o                         
   9  23  21       1617.71       1745.18       210.46 o                         
   2  24  21        701.23        817.11       100.18 o                         
   4  24  21       1739.22       1579.87       125.92 o                         
   6  24  21          2.25        344.90       138.18 o                         
   8  24  21        933.74        980.80       172.03 o                         
   1  25  21      22264.46      20815.93       340.81 o                         
   3  25  21       5871.79       6108.61       182.22 o                         
   5  25  21       7730.13       7809.01       231.49 o                         
   7  25  21       7330.89       7018.14       260.13 o                         
   9  25  21       2247.43       1958.26       294.92 o                         
   2  26  21       2816.13       3083.51       134.09 o                         
   4  26  21       1858.19       1308.73       137.15 o                         
   6  26  21         91.95       -139.70       139.70 o                         
   8  26  21       1963.87       1806.36       228.84 o                         
   1  27  21       3384.82       3502.76       163.97 o                         
   3  27  21        100.81        236.42       115.67 o                         
   5  27  21       7372.81       6809.60       239.37 o                         
   7  27  21       3632.33       3640.62       203.98 o                         
   2  28  21         63.24        215.12       123.50 o                         
   4  28  21        280.72        110.25       135.96 o                         
   6  28  21         92.31         48.62       213.05 o                         
   8  28  21       1822.41       2097.15       363.72 o                         
   1  29  21       5387.02       5680.88       222.69 o                         
   3  29  21       6932.18       6484.79       230.05 o                         
   5  29  21       2955.57       3097.57       205.08 o                         
   7  29  21         80.65        329.77       252.65 o                         
   2  30  21         10.91        196.41       146.99 o                         
   4  30  21         66.44        280.28       160.52 o                         
   6  30  21        563.99         59.94       219.47 o                         
   1  31  21       4649.42       4916.89       217.82 o                         
   3  31  21       6346.13       5263.72       232.44 o                         
   5  31  21      10836.90      10176.31       382.31 o                         
   2  32  21         93.47       -179.48       179.48 o                         
   4  32  21        609.20        670.57       236.78 o                         
   1  33  21        138.47         24.94       182.03 o                         
   3  33  21       1197.47        484.57       313.24 o                         
   2  34  21        260.35         90.28       341.81 o                         
   1  35  21        643.21       1053.40       302.29 o                         
   0   0  22          5.23        -64.55        64.55 o                         
   2   0  22       2870.38       2234.68        83.04 o                         
   4   0  22         63.42         75.63        68.29 o                         
   6   0  22      23276.48      22657.19       367.87 o                         
   8   0  22         19.36       -108.43       108.43 o                         
  10   0  22        183.67        369.95       148.07 o                         
  12   0  22       1365.90       1412.47       256.60 o                         
   1   1  22      22359.28      23067.39       274.54 o                         
   3   1  22      20683.76      19263.19       206.39 o                         
   5   1  22       9956.97       8856.87       135.19 o                         
   7   1  22       1312.72       1192.64        76.02 o                         
   9   1  22       7395.53       7000.34       166.87 o                         
  11   1  22         23.55        204.12       132.15 o                         
   0   2  22      45050.48      45619.23       593.71 o                         
   2   2  22        723.82        819.27        41.28 o                         
   4   2  22      11463.22      10642.95       139.75 o                         
   6   2  22        427.13        413.98        61.92 o                         
   8   2  22      29570.04      26810.79       336.71 o                         
  10   2  22       1283.97       1170.46       110.49 o                         
  12   2  22        151.50        129.78       183.08 o                         
   1   3  22      11619.48      10530.38       133.20 o                         
   3   3  22      10839.99      10574.06       131.37 o                         
   5   3  22      20596.45      19340.30       224.12 o                         
   7   3  22       3286.65       3618.39       107.28 o                         
   9   3  22       1703.53       2162.48       107.60 o                         
  11   3  22       5483.14       5706.33       203.84 o                         
   0   4  22        605.50        578.17        52.46 o                         
   2   4  22      37848.89      37437.33       381.86 o                         
   4   4  22        161.18        124.97        45.50 o                         
   6   4  22      23010.65      21870.82       243.22 o                         
   8   4  22         22.11         86.70        79.22 o                         
  10   4  22       2028.97       2318.13       117.24 o                         
  12   4  22        156.69        474.98       228.03 o                         
   1   5  22       5683.66       5177.29        82.12 o                         
   3   5  22      11618.13      10868.31       142.90 o                         
   5   5  22       1934.60       1749.85        68.10 o                         
   7   5  22      11180.23      10989.19       172.79 o                         
   9   5  22       3257.60       3147.36       111.83 o                         
  11   5  22       7374.15       7774.41       255.03 o                         
   0   6  22      83964.96      84071.38      1065.11 o                         
   2   6  22        319.78        249.32        44.37 o                         
   4   6  22        833.52       1178.21        58.66 o                         
   6   6  22         94.24        129.60        60.79 o                         
   8   6  22      15698.63      14160.79       213.31 o                         
  10   6  22       1036.77        623.47       116.63 o                         
  12   6  22         82.09       -195.19       304.99 o                         
   1   7  22       6829.88       6557.83        99.11 o                         
   3   7  22       3630.79       3435.79        85.66 o                         
   5   7  22       7063.67       6756.75       133.12 o                         
   7   7  22       4246.54       4207.28       120.78 o                         
   9   7  22       5034.23       4935.70       142.99 o                         
  11   7  22       4592.63       4409.30       189.79 o                         
   0   8  22          2.22        -55.88        55.88 o                         
   2   8  22       4425.19       5002.70        96.54 o                         
   4   8  22        286.96        248.69        54.48 o                         
   6   8  22       8473.26       7370.88       138.78 o                         
   8   8  22        861.16        745.97        88.42 o                         
  10   8  22       9693.95       8726.72       230.80 o                         
  12   8  22          9.42       -226.77       226.77 o                         
   1   9  22      10187.72       9749.56       125.80 o                         
   3   9  22      13305.18      12867.81       169.89 o                         
   5   9  22       2381.76       2449.88        85.23 o                         
   7   9  22      19610.21      19677.86       278.50 o                         
   9   9  22       6728.30       6688.21       193.45 o                         
  11   9  22      15239.13      14021.95       348.55 o                         
   0  10  22       4845.91       5121.10       134.80 o                         
   2  10  22       1047.06       1117.51        59.35 o                         
   4  10  22       7195.94       6241.28       120.34 o                         
   6  10  22       3398.60       3485.32       109.54 o                         
   8  10  22       7011.22       6676.35       181.25 o                         
  10  10  22       1245.44       1286.07       136.92 o                         
  12  10  22        441.33        323.58       232.18 o                         
   1  11  22      12303.35      11750.70       153.16 o                         
   3  11  22        117.42         -7.75        53.30 o                         
   5  11  22       7149.96       6146.15       142.73 o                         
   7  11  22       4773.60       5120.32       146.65 o                         
   9  11  22        525.16        421.69       113.23 o                         
  11  11  22       1220.88       1594.69       222.03 o                         
   0  12  22          0.18        -62.06        62.06 o                         
   2  12  22      26513.85      25995.95       292.75 o                         
   4  12  22         21.45         42.66        61.33 o                         
   6  12  22       5455.51       5219.48       143.02 o                         
   8  12  22       2857.14       3299.30       132.07 o                         
  10  12  22      18946.15      18282.34       373.25 o                         
  12  12  22       1493.17       1644.05       264.33 o                         
   1  13  22       8761.05       8308.87       131.60 o                         
   3  13  22         27.49         -3.95        58.35 o                         
   5  13  22      35130.78      35178.27       395.93 o                         
   7  13  22      16088.55      16062.82       259.50 o                         
   9  13  22       5998.82       6101.96       224.07 o                         
  11  13  22       1982.12       1624.53       201.61 o                         
   0  14  22      19441.63      18879.81       312.12 o                         
   2  14  22        397.35        357.47        56.07 o                         
   4  14  22     111739.62     107716.70      1055.39 o                         
   6  14  22          7.97        -79.78        79.78 o                         
   8  14  22       5510.48       5368.58       176.22 o                         
  10  14  22        988.36       1089.26       162.13 o                         
   1  15  22      23216.48      22650.06       265.25 o                         
   3  15  22        314.91        269.00        64.37 o                         
   5  15  22        427.63        223.45        78.47 o                         
   7  15  22       5651.70       5572.24       174.26 o                         
   9  15  22        266.87        307.70       134.22 o                         
  11  15  22       2517.15       2808.76       273.26 o                         
   0  16  22       1571.10       1542.50        97.23 o                         
   2  16  22       4337.31       3884.95       108.34 o                         
   4  16  22        479.30        410.43        73.92 o                         
   6  16  22      26078.01      25039.49       358.71 o                         
   8  16  22        520.21        753.02       117.69 o                         
  10  16  22       4138.80       4932.49       223.24 o                         
   1  17  22        740.02        778.60        75.57 o                         
   3  17  22        379.90        309.79        73.30 o                         
   5  17  22       5303.86       5193.16       156.42 o                         
   7  17  22      10239.20      10178.66       239.06 o                         
   9  17  22       1429.21       1712.84       164.15 o                         
  11  17  22       1754.28       1829.04       275.93 o                         
   0  18  22       6995.64       5684.27       200.28 o                         
   2  18  22        796.51        707.54        72.00 o                         
   4  18  22      54956.16      53704.95       686.82 o                         
   6  18  22         16.12         69.24        98.79 o                         
   8  18  22       1072.03       1299.26       137.90 o                         
  10  18  22         63.73        443.16       175.66 o                         
   1  19  22      17379.89      16966.96       240.86 o                         
   3  19  22      37683.96      35200.82       434.53 o                         
   5  19  22       4548.49       4638.41       155.49 o                         
   7  19  22       3086.97       3043.71       150.88 o                         
   9  19  22       1237.27       1459.35       184.56 o                         
   0  20  22        293.71        194.99       118.76 o                         
   2  20  22       1616.82        878.58        91.70 o                         
   4  20  22         96.97         57.48        99.08 o                         
   6  20  22       3646.96       3480.44       147.66 o                         
   8  20  22        924.57        726.87       151.32 o                         
  10  20  22        273.43        482.08       243.53 o                         
   1  21  22       1570.29       1903.27       113.20 o                         
   3  21  22      12411.24      10790.70       228.03 o                         
   5  21  22       5520.81       5164.50       185.44 o                         
   7  21  22        368.19        564.71       131.20 o                         
   9  21  22       5425.35       5870.11       253.52 o                         
   0  22  22      11379.57      12278.21       349.94 o                         
   2  22  22       1001.29       1208.12        94.90 o                         
   4  22  22       1183.97       1331.52       112.05 o                         
   6  22  22        472.55        611.23       126.44 o                         
   8  22  22       4894.29       5552.02       227.38 o                         
  10  22  22        628.37        577.15       244.73 o                         
   1  23  22       2631.39       3048.77       133.52 o                         
   3  23  22      12693.04      11468.48       232.61 o                         
   5  23  22       2858.32       2974.79       145.16 o                         
   7  23  22        387.52        346.77       146.40 o                         
   9  23  22       1899.26       1641.85       250.25 o                         
   0  24  22        130.97        139.38       195.28 o                         
   2  24  22        825.00        634.94       105.03 o                         
   4  24  22       3081.60       3008.45       146.56 o                         
   6  24  22       6936.94       7275.23       241.87 o                         
   8  24  22        405.71        514.77       174.72 o                         
   1  25  22       6182.36       5743.13       194.83 o                         
   3  25  22      14643.84      13825.53       258.17 o                         
   5  25  22       1195.68       1449.08       141.04 o                         
   7  25  22       2325.47       2395.67       189.90 o                         
   9  25  22       4096.14       4660.86       396.47 o                         
   0  26  22      37701.34      34850.24       743.81 o                         
   2  26  22        134.43         92.37       107.03 o                         
   4  26  22       3197.76       3015.40       165.70 o                         
   6  26  22          0.60       -155.31       155.31 o                         
   8  26  22        178.65         43.66       230.27 o                         
   1  27  22       5510.74       5771.46       212.40 o                         
   3  27  22       3977.03       4311.65       175.00 o                         
   5  27  22       9986.23       9250.06       274.97 o                         
   7  27  22       1538.67       1356.22       205.55 o                         
   0  28  22         59.58        126.61       290.86 o                         
   2  28  22       8270.40       8337.14       251.38 o                         
   4  28  22         10.22        -40.14       141.51 o                         
   6  28  22       2477.92       2483.38       195.32 o                         
   1  29  22        958.79       1173.52       153.22 o                         
   3  29  22       1812.10       2413.32       162.76 o                         
   5  29  22        314.41        467.66       159.70 o                         
   7  29  22       3836.30       3912.64       360.60 o                         
   0  30  22       1485.70       1579.78       235.78 o                         
   2  30  22        811.05        954.00       164.47 o                         
   4  30  22       3035.80       2923.70       198.59 o                         
   6  30  22       1217.57       1115.36       339.49 o                         
   1  31  22       4704.02       4236.64       213.93 o                         
   3  31  22       2802.31       2809.35       206.61 o                         
   5  31  22       4006.83       3682.64       293.26 o                         
   0  32  22       1713.68       2208.19       269.70 o                         
   2  32  22       3815.62       3570.91       228.13 o                         
   4  32  22       1051.46       1159.57       278.10 o                         
   1  33  22        422.06        491.77       252.67 o                         
   3  33  22        151.06        152.12       509.14 o                         
   0  34  22        464.72        530.01       407.25 o                         
   2  34  22        134.95       -312.69       312.69 o                         
   1   1  23        236.23        381.89        37.71 o                         
   3   1  23       8139.89       7303.98       108.77 o                         
   5   1  23       5826.10       5212.91       109.84 o                         
   7   1  23       2509.22       2455.46        91.26 o                         
   9   1  23       3344.82       3251.57       119.41 o                         
  11   1  23         14.61       -136.31       154.46 o                         
   2   2  23        948.86       1315.67        48.17 o                         
   4   2  23         65.74         60.33        43.11 o                         
   6   2  23         96.14         89.22        62.37 o                         
   8   2  23       1379.41       1439.62        93.39 o                         
  10   2  23        301.12        253.41       106.84 o                         
  12   2  23        202.75        381.32       237.15 o                         
   1   3  23         40.81         72.38        35.60 o                         
   3   3  23        895.19       1242.32        52.69 o                         
   5   3  23       3130.90       2884.11        84.11 o                         
   7   3  23        344.12        285.88        70.82 o                         
   9   3  23        858.06        778.14        98.33 o                         
  11   3  23         13.62         77.11       137.28 o                         
   2   4  23        510.49        583.09        42.81 o                         
   4   4  23       5760.45       5534.24       104.99 o                         
   6   4  23        959.21       1003.84        63.36 o                         
   8   4  23        108.51        -54.78        78.26 o                         
  10   4  23        361.76        263.62       110.85 o                         
  12   4  23        407.05        253.21       279.27 o                         
   1   5  23        580.00        837.32        41.80 o                         
   3   5  23         12.00         24.98        45.07 o                         
   5   5  23        217.85        208.85        54.62 o                         
   7   5  23         22.01         17.23        70.36 o                         
   9   5  23        416.90        422.56        88.75 o
[truncated: 171,073 more chars]
